# Supplementary material for: Amplification-free long-read sequencing reveals unforeseen CRISPR-Cas9 off-target activity
Source: Genome Biol. 2020 Dec 1;21:290. doi: 10.1186/s13059-020-02206-w (PMC7706270; doi:10.1186/s13059-020-02206-w)
Supplement: Supplementary file 5 — Additional file 5: Supplementary Data 4. Downsampled Nano-OTS results for ATXN10, MMP14 and NEK1. [file 13059_2020_2206_MOESM5_ESM.xlsx]

## Sheet: ATXN10
Downsampled Nano-OTS results for ATXN10
chromosome	start	end	gRNAname	gRNAsequence	DNAsequence	alignSimilarity	alignScore	mismatchBases	indelBases	peakHeight
chr22	45794862	45794862	atxn10	ATACAAAGGATCAGAATCCCNGG	ATACAAAGGATCAGAATCCCTGG	22/80 (27.5%)	108	0	0	277
chr1	199581904	199581904	atxn10	ATACAAAGGATCAGAATCCCNGG	TAATAAAGGATCAGAATACCAGG	18/80 (22.5%)	72	4	0	197
chr4	65163142	65163142	atxn10	ATACAAAGGATCAGAATCCCNGG	TCACAAAGGATAAGAATCCCTGG	19/80 (23.8%)	81	3	0	151
chr7	132754770	132754770	atxn10	ATACAAAGGATCAGAATCCCNGG	ATAC-TAGGATCAAAATCCCAGG	19/81 (23.5%)	65	2	1	87
chrX	155356665	155356685	atxn10	ATACAAAGGATCAGAATCCCNGG	ATACAAAGTACCAGAATCTCTGG	19/80 (23.8%)	81	3	0	43
chrX	155484568	155484583	atxn10	CCNGGGATTCTGATCCTTTGTAT	CCAGAGATTCTGGTACTTTGTAT	19/80 (23.8%)	81	3	0	43
chr2	203801139	203801139	atxn10	ATACAAAGGATCAGAATCCCNGG	ATACAAATAATCAGAATCCAAGG	19/80 (23.8%)	81	3	0	34
chr9	122015027	122015027	atxn10	CCNGGGATTCTGATCCTTTGTAT	CCTGTGATTCTGATCCTTTATTT	19/80 (23.8%)	81	3	0	32
chr22	45689924	45689924	atxn10	CCNGGGATTCTGATCCTTTGTAT	CCTTGGATTCTGTTTCTTTGTAT	19/80 (23.8%)	81	3	0	30
chr14	95651562	95651563	atxn10	ATACAAAGGATCAGAATCCCNGG	ATTGAAAGGATCAGAATCCAGGG	19/80 (23.8%)	81	3	0	28
chr9	109570970	109570970	atxn10	ATACAAAGGATCAGAATCCCNGG	ATACAACATATCAGAATCCCTGG	19/80 (23.8%)	81	3	0	28
chr6	32293306	32293306	atxn10	CCNGGGATTCTGATCCTTTGTAT	CTTGGGATTCTGGTCCTTTCAGT	17/80 (21.2%)	63	5	0	27
chr7	147113997	147113997	atxn10	CCNGGGATTCTGATCCTTTGTAT	CCAGAGATTCTGGTACTTTGTAT	19/80 (23.8%)	81	3	0	22
chr22	47094773	47094773	atxn10	ATACAAAGGATCAGAATCCCNGG	ATACATTGGACCAGAATCCCAGG	19/80 (23.8%)	81	3	0	17
chr5	60703887	60703887	atxn10	CCNGGGATTCTGATCCTTTGTAT	CATGGGATTCTGATCCTCT-TCT	18/81 (22.2%)	56	3	1	15
chr10	104676042	104676042	atxn10	CCNGGGATTCTGATCCTTTGTAT	CCAGGGA-TCTGATGCTTTGTGA	18/81 (22.2%)	56	3	1	12
chr8	43453063	43453063	atxn10	CCNGGGATTCTGATCCTTTGTAT	CCAGGGCTTCTGATCCTTTCTTA	18/80 (22.5%)	72	4	0	12
chr11	119695678	119695678	atxn10	ATACAAAGGATCAGAATCCCNGG	CAAAGAAGGACCAGAATCCCTGG	17/80 (21.2%)	63	5	0	11
chr15	73766393	73766393	atxn10	ATACAAAGGAT-CAGAATCCCNGG	ATCCAAAGGATACAGAATCCCAGG	21/80 (26.2%)	79	1	1	11
chr15	36811600	36811600	atxn10	ATACAAAGGATCAGAATCCCNGG	CTCTAAAAGATCAGGATCCCAGG	17/80 (21.2%)	63	5	0	7
chr4	21544149	21544149	atxn10	CCNGGGATTCTGATCCTTTGTAT	ACCTGGATTCTGGTCCTTTCAAT	17/80 (21.2%)	63	5	0	5

## Sheet: MMP14
Downsampled Nano-OTS results for MMP14
chromosome	start	end	gRNAname	gRNAsequence	DNAsequence	alignSimilarity	alignScore	mismatchBases	indelBases	peakHeight
chr14	22836862	22836882	mmp14	CCNCTGCTCACGCTCGGCACCGC	CCCCTGCTCACGCTCGGCACCGC	22/80 (27.5%)	108	0	0	202
chr11	115160826	115160849	mmp14	CCNCTGCTCACGCTCGGCACCGC	CCCCTGCTCACTCTCGGCACTCC	19/80 (23.8%)	81	3	0	149
chr1	10694079	10694109	mmp14	CCNCTGCTCACGCTCGGCACCGC	CCGCTTCTCACGCTCGGCCCCGC	20/80 (25.0%)	90	2	0	134
chr3	123134841	123134865	mmp14	GCGGTGCCGAGCGTGAGCAGNGG	GACAGGCCGAGTGTGAGCAGAGG	17/80 (21.2%)	63	5	0	120
chr6	67722906	67722918	mmp14	CCNCTGCTCACGCTCGGCACCGC	CCCTTGCTCACTCTCGGCACCTC	19/80 (23.8%)	81	3	0	102
chr3	166423831	166423845	mmp14	CCNCTGCTCACGCTCGGCACCGC	CCCTTGCTCACTCTCGGCACCTC	19/80 (23.8%)	81	3	0	95
chr4	67287209	67287226	mmp14	GCGGTGCCGAGCGTGAGCAGNGG	GAGGTGCCGAGAGTGAGCAAGGG	19/80 (23.8%)	81	3	0	92
chr10	30769947	30769947	mmp14	GCGGTGCCGAGCGTGAGCAGNGG	GAGGTGCCGAGAGTGAGCAAGGG	19/80 (23.8%)	81	3	0	89
chr7	116998522	116998526	mmp14	GCGGTGCCGAGCGTGAGCAGNGG	GAGGTGCCGAGAGTGAGCAAGGG	19/80 (23.8%)	81	3	0	78
chr1	26500690	26500690	mmp14	CCNCTGCTCACGCTCGGCACCGC	CCCCTGCTCAGGCTCGGCTCAAC	18/80 (22.5%)	72	4	0	66
chr21	22597662	22597674	mmp14	CCNCTGCTCACGCTCGGCACCGC	CCTTTGCTCACTCTCGGCACCTC	19/80 (23.8%)	81	3	0	64
chr2	1759837	1759837	mmp14	GCGGTGCCGAGCGTGAGCAGNGG	GAGGTGCTGAGAGTGAGCAAGGG	18/80 (22.5%)	72	4	0	61
chr5	50292708	50292724	mmp14	CCNCTGCTCACGCTCGGCACCGC	CCCTTGCTCACTCTCGGCACCTC	19/80 (23.8%)	81	3	0	60
chr5	139887547	139887571	mmp14	GCGGTGCCGAGCGTGAGCAGNGG	GCAGTGCCAAGCATGAGTAGTGG	18/80 (22.5%)	72	4	0	37
chrX	75180031	75180045	mmp14	GCGGTGCCGAGCGTGAGCAGNGG	GAGGTGCCAAGAGTGAGCAAGGG	18/80 (22.5%)	72	4	0	24
chr3	106643624	106643625	mmp14	CCNCTGCTCACGCTCGGCACCGC	CCCTTGCTCACTCTTGGCACCTC	18/80 (22.5%)	72	4	0	21
chr1	6976705	6976705	mmp14	GCGGTGCCGAGCGTGAGCAGNGG	GATGTGCCGAGCATCAGCAGAGG	18/80 (22.5%)	72	4	0	14
chr4	126874950	126874950	mmp14	GCGGTGCCGAGCGTGAGCAGNGG	GAGGTGCCGAGAGTAAGCAAGGG	18/80 (22.5%)	72	4	0	12

## Sheet: NEK1
Downsampled Nano-OTS results for NEK1
chromosome	start	end	gRNAname	gRNAsequence	DNAsequence	alignSimilarity	alignScore	mismatchBases	indelBases	peakHeight
chr12	30734418	30734418	nek1	ATAGTAATGGATTACTGTGANGG	AGAGCAATGGATCACTGTGAGGG	19/80 (23.8%)	81	3	0	165
chr22	16937206	16937226	nek1	ATAGT-AATGGATTACTGTGANGG	ATACTGTATGGAATACTGTGATGG	19/80 (23.8%)	61	3	1	113
chr3	143922218	143922230	nek1	ATAGTA-ATGGATTACTGTGANGG	ATGTTATATGGAATACTGTGACGG	19/80 (23.8%)	61	3	1	111
chr20	1178974	1178974	nek1	CCNTCACAGTAATCCATTACTAT	CCATCACAGTAATCCATATGACT	17/80 (21.2%)	63	5	0	111
chr4	22085533	22085533	nek1	CCNTCACAGTAATCCATT-ACTAT	CCATCACAGTAGTCCATTGACAAT	20/80 (25.0%)	70	2	1	96
chr13	52153958	52153971	nek1	CCNTCACAGTAATCCATTACTAT	CCATCACAGTATTCCATCACAAT	19/80 (23.8%)	81	3	0	93
chr4	169599154	169599161	nek1	CCNTCACAGTAATCCATTACTAT	CCCTCACAGTAATCCATTACTAT	22/80 (27.5%)	108	0	0	86
chr1	87802227	87802254	nek1	ATAGTA-ATGGATTACTGTGANGG	ATGCTAGATGGAATACTGTGATGG	19/80 (23.8%)	61	3	1	79
chr20	49501310	49501310	nek1	CCNTCACAGTAATCCATTACTAT	CCATCACAGTGATCCATTTTAGT	17/80 (21.2%)	63	5	0	73
chr6	32482907	32482907	nek1	CCNTCACAGTAATCCATTACTAT	CCTTTACAGTAATCCATTAACAG	18/80 (22.5%)	72	4	0	68
chr6	32527034	32527034	nek1	CCNTCACAGTAATCCATTACTAT	CCTTTACAGTAATCCATTAACAA	18/80 (22.5%)	72	4	0	65
chr6	32570657	32570657	nek1	CCNTCACAGTAATCCATTACTAT	CCTTTACAGTAATCCATTAACAA	18/80 (22.5%)	72	4	0	56
chr3	115041026	115041027	nek1	ATAGTAATGGATTACTGTGANGG	GAAGTAATAGACTACTGTAAGGG	17/80 (21.2%)	63	5	0	48
chrX	45643735	45643735	nek1	CCNTCACAGTAATCCATTACTAT	CCGTCACAGTAAGCCATTATTTG	18/80 (22.5%)	72	4	0	43
chr4	157749054	157749054	nek1	ATAGTAATGGATTACTGTGANGG	GTGGCAATGGATTACAGTGATGG	18/80 (22.5%)	72	4	0	37
chr13	51189513	51189513	nek1	ATAGTAATGGATTACTGTGANGG	ATAATAATGGTTTACTGAGATGG	19/80 (23.8%)	81	3	0	28
chr21	23368397	23368397	nek1	CCNTCACAGTAATCCATTACTAT	CCTTCACAGTATTCTATTATTAG	18/80 (22.5%)	72	4	0	28
chr3	108800519	108800521	nek1	ATAGTAATGGATTACTGTGANGG	ATAGTAATGAGTTACTGTGAGAG	19/80 (23.8%)	81	3	0	27
chr17	2279586	2279586	nek1	ATAGTA-ATGGATTACTGTGANGG	ATAGTATATGGATTACTGAAATGG	20/80 (25.0%)	70	2	1	19
chr15	32989189	32989195	nek1	ATAGTAATGGATTACTGTGANGG	AGACTAATGCATTACTGTGATGG	19/80 (23.8%)	81	3	0	17
chr21	30674213	30674213	nek1	CCNTCACAGTAATCC-ATTACTAT	TCATCACAGTAATCCTGTTACTAT	20/80 (25.0%)	70	2	1	17
chr7	139113169	139113169	nek1	CCNTCACAGTAATCCATTACTAT	CCATCACAGTAGTCCAGTGGGAT	17/80 (21.2%)	63	5	0	16
chrX	133856954	133856954	nek1	ATAGTAATGGATTACTGTGANGG	CTTCTAATGGA-TACTGTGATGG	18/81 (22.2%)	56	3	1	12
chr5	92177574	92177574	nek1	CCNTCACAGTAATCCATTACTAT	CCTTCTCAGTAACCCATTACCAT	19/80 (23.8%)	81	3	0	12
chr8	135438300	135438300	nek1	CCNTCACAGTAATCCATT--ACTAT	CCTTCACAGTAATCCAATGAAGTAT	20/80 (25.0%)	65	2	2	10
chr14	102999697	102999697	nek1	CCNTCACAGTAATCCATTACTAT	CCCACATAGTAATCCATGACTAA	18/80 (22.5%)	72	4	0	9
chr13	52112329	52112329	nek1	CCNTCACAGTAATCCATTACTAT	CCATCACAATATTCCATTACAAT	19/80 (23.8%)	81	3	0	6
