# Supplementary material for: Amplification-free long-read sequencing reveals unforeseen CRISPR-Cas9 off-target activity
Source: Genome Biol. 2020 Dec 1;21:290. doi: 10.1186/s13059-020-02206-w (PMC7706270; doi:10.1186/s13059-020-02206-w)
Supplement: Supplementary file 7 — Additional file 7: Supplementary Data 6. Results for SMRT-OTS and Nano-OTS for EMX1, FANCF, RNF2 and VEGFA. [file 13059_2020_2206_MOESM7_ESM.xlsx]

## Sheet: EMX1
EMX1: Results for SMRT-OTS and Nano-OTS
chromosome	position	gRNAname	gRNAsequence	gDNAsequence	alignSimilarity	alignScore	mismatchBases	indelBases	peakHeightSMRT	peakHeightNano	peakHeightCombined
chr2	72933869	EMX1	GAGTCCGAGCAGAAGAAGAANGG	GAGTCCGAGCAGAAGAAGAAGGG	22/80 (27.5%)	108	0	0	8	169	177
chr5	9227050	EMX1	GAGTCCGAGCAGAAGAAGAANGG	AAGTCTGAGCACAAGAAGAATGG	19/80 (23.8%)	81	3	0	11	109	120
chr15	43817566	EMX1	GAGTCCGAGCAGAAGAAGAANGG	GAGTCTAAGCAGAAGAAGAAGAG	19/80 (23.8%)	81	3	0	0	55	55
chr11	62597800	EMX1	CCNTTCTTCTTCTGCTCGGACTC	CTTCTCTTCTTCTGCTTGGATTC	18/80 (22.5%)	72	4	0	0	32	32
chr3	95971341	EMX1	CCNTTCTTCTTCTGCTCGGACTC	CTCTTCTTCTTCTGCTTGGATGA	17/80 (21.2%)	63	5	0	0	19	19
chr2	218980350	EMX1	GAGTCCGAGCAGAAGAAGAANGG	GAGGCCGAGCAGAAGAAAGACGG	19/80 (23.8%)	81	3	0	0	17	17
chr5	45358964	EMX1	CCNTTCTTCTTCTGCTCGGACTC	CCTTTCTTCTTCTGCTCTAACTC	20/80 (25.0%)	90	2	0	0	13	13
chr19	24067700	EMX1	CCNTTCTTCTTCTGCTCGGACTC	CCCTTCCTCTACTGCTTGGACTC	19/80 (23.8%)	81	3	0	0	9	9
chr15	21636051	EMX1	GAGTCCGAGCAGAAGAAGAANGG	GAGT-AGAGCAGAGGAAGAAGGG	19/81 (23.5%)	65	2	1	0	7	7
chr15	22078670	EMX1	GAGTCCGAGCAGAAGAAGAANGG	GAGT-AGAGCAGAGGAAGAAGGG	19/81 (23.5%)	65	2	1	0	7	7
chr8	127789013	EMX1	GAGTCCGAGCAGAAGAAGAANGG	GAGTCCTAGCAGGAGAAGAAGAG	19/80 (23.8%)	81	3	0	0	7	7
chr1	151055121	EMX1	CCNTTCTTCTTCTGCTCGGACTC	CTCTTCTTCTTCTGCTTGGAGAA	17/80 (21.2%)	63	5	0	0	7	7
chr1	23394124	EMX1	CCNTTCTTCTTCTGCTCGGACTC	CCTTTCTTCCTCTCCTCGGACTT	19/80 (23.8%)	81	3	0	0	7	7
chr14	75257204	EMX1	CCNTTCTTCTTCTGCTCGGACTC	CCCTTCTTCCTCTGCTTGGAACT	17/80 (21.2%)	63	5	0	0	6	6
chr4	86335538	EMX1	CCNTTCTTCTTCTGCTCGGACTC	CCCTTCTTCTTCTTCTCTTACTC	19/80 (23.8%)	81	3	0	0	6	6

## Sheet: FANCF
FANCF: Results for SMRT-OTS and Nano-OTS
chromosome	position	gRNAname	gRNAsequence	gDNAsequence	alignSimilarity	alignScore	mismatchBases	indelBases	peakHeightSMRT	peakHeightNano	peakHeightCombined
chr7	102590384	FANCF	GGAATCCCTTCTGCAGCACCNGG	GTCTCCCCTTCTGCAGCACCAGG	18/80 (22.5%)	72	4	0	20	989	1009
chr7	102491211	FANCF	GGAATCCCTTCTGCAGCACCNGG	GTCTCCCCTTCTGCAGCACCAGG	18/80 (22.5%)	72	4	0	20	985	1005
chr7	44036897	FANCF	GGAATCCCTTCTGCAGCACCNGG	GTCTCCCCTTCTGCAGCACCAGG	18/80 (22.5%)	72	4	0	21	748	769
chr11	22625791	FANCF	CCNGGTGCTGCAGAAGGGATTCC	CCAGGTGCTGCAGAAGGGATTCC	22/80 (27.5%)	108	0	0	17	203	220
chrX	87100176	FANCF	GGAATCCCTTCTGCAGCACCNGG	ACCATCCCTCCTGCAGCACCAGG	18/80 (22.5%)	72	4	0	17	173	190
chr10	42914582	FANCF	GGAATCCCTTCTGCAGCACCNGG	GGAGTCCCTCCTACAGCACCAGG	19/80 (23.8%)	81	3	0	6	116	122
chr10	71703378	FANCF	GGAATCCCTTCTGCAGCACCNGG	TGAATCCCATCTCCAGCACCAGG	19/80 (23.8%)	81	3	0	9	89	98
chr10	37664271	FANCF	GGAATCCCTTCTGCAGCACCNGG	GGAGTCCCTCCTACAGCACCAGG	19/80 (23.8%)	81	3	0	0	72	72
chr18	8707529	FANCF	CCNGGTGCTGCAGAAGGGATTCC	CCTGGTGCTGCAGACGGGGTTCC	20/80 (25.0%)	90	2	0	0	22	22
chr22	18817096	FANCF	CCNGGTGCTGCAGAAGGGATTCC	CCAGGTGCTACAGAAGGGTGGTC	17/80 (21.2%)	63	5	0	0	21	21
chr22	21251541	FANCF	CCNGGTGCTGCAGAAGGGATTCC	CCAGGTGCTACAGAAGGGTGGTC	17/80 (21.2%)	63	5	0	0	21	21
chr10	3109800	FANCF	CCNGGTGCTGCAGAAGG---GATTCC	CCAGGTGCTGCAGAAGGACAGAGTGC	20/80 (25.0%)	60	2	3	0	19	19
chr19	38914958	FANCF	CCNGGTGCTGCAGAAGGGATTCC	CCTGGAGCTGCAGAAGGGACAGC	18/80 (22.5%)	72	4	0	0	19	19
chr8	101885727	FANCF	CCNGGTGCTGCAGAAGGGATTCC	CCAGGTGCTGCAGGAGGGACAGA	17/80 (21.2%)	63	5	0	0	19	19
chr6	41489825	FANCF	CCNGGTGCTGCAGAAGGGATTCC	CCAGGTGCTGCAGGAGGGAGGAG	17/80 (21.2%)	63	5	0	0	18	18
chrX	113573188	FANCF	GGAATCCCTTCTGCAGCACCNGG	TTTCTCCCTTCTGCAGCTCCTGG	17/80 (21.2%)	63	5	0	0	16	16
chr12	2610727	FANCF	CCNGGTGCTGCAGAAGGGATTCC	CATGGTGCTGCAGAAGGGAGTGT	18/80 (22.5%)	72	4	0	0	15	15
chr9	136997086	FANCF	GGAATCCCTTCTGCAGCACCNGG	AGTTCCCCATCTGCAGCACCAGG	17/80 (21.2%)	63	5	0	0	14	14
chr3	123322651	FANCF	GGAATCCCTTCTGCAGCACCNGG	ACACTCCCTCCTGCAGCACCTGG	18/80 (22.5%)	72	4	0	0	13	13
chr22	45476099	FANCF	CCNGGTGCTGCAGAAGGGATTCC	CCCGGTGCTGCAGGAGGGAGGGG	17/80 (21.2%)	63	5	0	0	10	10
chr6	142048406	FANCF	CCNGGTGCTGCAGAAGGGATTCC	CCGGGTGCTGCGGGAGGGAGAAC	17/80 (21.2%)	63	5	0	0	10	10
chr22	43979038	FANCF	GGAATCCCTTCTGCAGCACCNGG	CTGATCCCTTCTGCAGCACTGGA	17/80 (21.2%)	63	5	0	0	8	8
chrX	9850182	FANCF	GGAATCCCTTCTGCAGCACCNGG	TCATTCCCGTCTGCAGCACCCGG	18/80 (22.5%)	72	4	0	0	7	7
chr16	28603879	FANCF	GGAATCCCTTCTGCAGCACCNGG	GGCTTCCCTTCTGCAGCCCCAGG	19/80 (23.8%)	81	3	0	0	6	6
chr4	52226770	FANCF	CCNGGTGCTGCAGAAGGGATTCC	CCTGGTGCTGCAGAGGGAATATT	17/80 (21.2%)	63	5	0	0	6	6

## Sheet: RNF2
RNF2: Results for SMRT-OTS and Nano-OTS
chromosome	position	gRNAname	gRNAsequence	gDNAsequence	alignSimilarity	alignScore	mismatchBases	indelBases	peakHeightSMRT	peakHeightNano	peakHeightCombined
chr1	185087640	RNF2	CCNCAGGTAATGACTAAGATGAC	CCTCAGGTAATGACTAAGATGAC	22/80 (27.5%)	108	0	0	12	123	135
chr2	176691869	RNF2	CCNCAGGTAATGACTAAGATGAC	TCCTAGGTAATGGCTAAGATATC	17/80 (21.2%)	63	5	0	0	27	27
chr10	74072729	RNF2	CCNCAGGTAATGACTAAGATGAC	CCCCAGG-AATGACTAAGATGGC	20/81 (24.7%)	74	1	1	6	15	21
chr17	55851236	RNF2	GTCATCTTAGTCATTACCTGNGG	GTCATCTTAGTCATTA-CTGAGG	21/81 (25.9%)	83	0	1	0	15	15
chrX	131956949	RNF2	CCNCAGGTAATGACTAAGATGAC	CTCTAGGTAATGACTAAGAAAAT	17/80 (21.2%)	63	5	0	0	14	14
chr5	92701258	RNF2	CCNCAGGTAATGACTAAGATGAC	CCACAGGTAATGACTTAGATACC	19/80 (23.8%)	81	3	0	0	11	11

## Sheet: VEGFA
VEGFA: Results for SMRT-OTS and Nano-OTS
chromosome	position	gRNAname	gRNAsequence	gDNAsequence	alignSimilarity	alignScore	mismatchBases	indelBases	peakHeightSMRT	peakHeightNano	peakHeightCombined
chr17	49240176	VEGFA1	CCNGGAGCAAACTCCCCCCACCC	CCTGGAGCAAGCT-CCCCCACCA	19/81 (23.5%)	65	2	1	14	289	303
chr15	65345198	VEGFA1	CCNGGAGCAAACTCCCCCCACCC	CCAGGAGCAAACTCCCTCCATCC	20/80 (25.0%)	90	2	0	24	257	281
chr17	41640075	VEGFA1	CCNGGAGCAAACTCCCCCCACCC	CCAGGAGCAAGCTCCCTCCACTA	18/80 (22.5%)	72	4	0	28	238	266
chr12	1878910	VEGFA1	GGGTGGGGGGAGTTTGCTCCNGG	CGGGGGAGGGAGTTTGCTCCTGG	19/80 (23.8%)	81	3	0	35	205	240
chr6	14316141	VEGFA1	CCNGGAGCAAACTC--CCCCCACCC	CCTGGAGCAAACTCTACCCCCACCT	21/80 (26.2%)	74	1	2	27	190	217
chr1	98882094	VEGFA1	CCNGGAGCAAACTCCCCCCACCC	CCAGGAGCAAACTTCCCCTCCCC	19/80 (23.8%)	81	3	0	17	194	211
chr5	32945168	VEGFA1	GGGTGGGGGGAGTTTGCTCCNGG	GCGTGGGGGGTGTTTGCTCCCGG	20/80 (25.0%)	90	2	0	13	196	209
chr22	19710939	VEGFA1	CCNGGAGCAAACTCCCCCCACCC	CCTGGAGCAAACTGCTCCCCCTC	18/80 (22.5%)	72	4	0	23	174	197
chr5	139883438	VEGFA1	GGGTGGGGGGAGTTTGCTCCNGG	TTGGGGGGGCAGTTTGCTCCTGG	18/80 (22.5%)	72	4	0	23	150	173
chr20	57600299	VEGFA1	CCNGGAGCAAACTCCCCCCACCC	CCTGGAGCAAATTCCTCCTCCCT	17/80 (21.2%)	63	5	0	23	150	173
chr6	43769559	VEGFA1	CCNGGAGCAAACTCCCCCCACCC	CCAGGAGCAAACTCCCCCCACCC	22/80 (27.5%)	108	0	0	20	151	171
chr6	50517964	VEGFA1	GGGTGGGGGGAGTTTGCTCCNGG	ATGTGTGGGGAATTTGCTCCAGG	18/80 (22.5%)	72	4	0	0	125	125
chr16	8669355	VEGFA1	CCNGGAGCAAACTCCCCCCACCC	CCAGGAGCAAACTTCCCTTACTT	17/80 (21.2%)	63	5	0	18	100	118
chr12	131205653	VEGFA1	GGGTGGGGGGAGTTTGCTCCNGG	GGGAGGGTGGAGTTTGCTCCTGG	20/80 (25.0%)	90	2	0	14	104	118
chr2	208572874	VEGFA1	GGGTGGGGGGAGTTTGCTCCNGG	AGGGAGGGAGAATTTGCTCCTGG	17/80 (21.2%)	63	5	0	11	101	112
chr5	7067045	VEGFA1	GGGTGGGGGGAGTTTGCTCCNGG	GAGGGTGGGGAGTTTACTCCTGG	18/80 (22.5%)	72	4	0	0	92	92
chr5	56876251	VEGFA1	CCNGGAGCAAACTC-CCCCCACCC	CCAGGAGCAAACCCACCCCCACCC	21/80 (26.2%)	79	1	1	0	89	89
chr1	233021607	VEGFA1	GGGTGGGGGGAGTTTGCTCCNGG	GGAGGAGGGGAGTCTGCTCCAGG	18/80 (22.5%)	72	4	0	0	77	77
chr12	107438854	VEGFA1	GGGTGGGGGGAGTTTGCTCCNGG	TCTTGGGGGGAAGTTGCTCCAGG	17/80 (21.2%)	63	5	0	0	54	54
chr3	128565477	VEGFA1	CCNGGAGCAAACTCCCCCCACCC	CCAGGAACAAGCTCCCACCACCT	18/80 (22.5%)	72	4	0	0	45	45
chr17	34659306	VEGFA1	CCNGGAGCAAACTCCCCCCACCC	CCTGGAGCAAAGTCCCCACCCCC	19/80 (23.8%)	81	3	0	0	43	43
chr13	25628673	VEGFA1	GGGTGGGGGGAGTTTGCTCCNGG	GGTTGAGGGGAGTCTGCTCCAGG	19/80 (23.8%)	81	3	0	0	42	42
chr2	128442242	VEGFA1	GGGTGGGGGGAGTTTGCTCCNGG	TCCTGAGGGCAGTTTGCTCCAGG	17/80 (21.2%)	63	5	0	0	39	39
chr3	125915148	VEGFA1	CCNGGAGCAAACTCCCCCCACCC	CCAGGAGCTAACTCCTCCTTCCT	17/80 (21.2%)	63	5	0	0	37	37
chr10	122971895	VEGFA1	GGGTGGGGGGAGTTTGCTCCNGG	AGCTGGAGGGAGTTTGCCCCAGG	18/80 (22.5%)	72	4	0	0	35	35
chr11	117610492	VEGFA1	CCNGGAGCAAACTCCCCCCACCC	CCAGGAGCAACCTCCCCTTGCCC	18/80 (22.5%)	72	4	0	0	34	34
chr22	17971856	VEGFA1	GGGTGGGGGGAGTTTGCTCCNGG	GGAAAGGAGGAGCTTGCTCCAGG	17/80 (21.2%)	63	5	0	10	23	33
chr12	52572352	VEGFA1	CCNGGAGCAAACTCCCCCCACCC	CCTGGTGCATACTCCCCCATCTC	17/80 (21.2%)	63	5	0	0	33	33
chr20	63016460	VEGFA1	GGGTGGGGGGAGTTTGCTCCNGG	GCTCTGGGGTAGTTTGCTCCAGG	17/80 (21.2%)	63	5	0	0	32	32
chr12	26488364	VEGFA1	GGGTGGGGGGAGTTTGCTCCNGG	AGTTTGGGGGAGTTTGCCCCAGG	18/80 (22.5%)	72	4	0	0	29	29
chr11	67806790	VEGFA1	GGGTGGGGGGAGTTTGCTCCNGG	AGGAAGGAGGAGTTAGCTCCTGG	17/80 (21.2%)	63	5	0	0	26	26
chr11	71786072	VEGFA1	CCNGGAGCAAACTCCCCCCACCC	CCAGGAGCTAACTCCTCCTTCCT	17/80 (21.2%)	63	5	0	0	25	25
chr11	3423973	VEGFA1	GGGTGGGGGGAGTTTGCTCCNGG	AGGAAGGAGGAGTTAGCTCCTGG	17/80 (21.2%)	63	5	0	0	23	23
chr1	228615435	VEGFA1	CCNGGAGCAAACTCCCCCCACCC	CCAGGAGCAAA-TCCACTCCCCC	18/81 (22.2%)	56	3	1	0	23	23
chrX	129363243	VEGFA1	CCNGGAGCAAACTCCCCCCACCC	CCAGGAGCAATCTCCCTACCCCT	17/80 (21.2%)	63	5	0	0	23	23
chr5	156270	VEGFA1	GGGTGGGGGGAGTTTGCTCCNGG	TGCTCGGGGGAGTTTGCACCAGG	18/80 (22.5%)	72	4	0	0	22	22
chr22	36819227	VEGFA1	GGGTGGGGGGAGTTTGCTCCNGG	GGGTGGGGGGAGTTTGCCCCAGG	21/80 (26.2%)	99	1	0	0	20	20
chr17	82667699	VEGFA1	CCNGGAGCAAACTCCCCCCACCC	ACCAGAGCAAACTCCCCCCGTCA	17/80 (21.2%)	63	5	0	0	17	17
chr3	53067553	VEGFA1	GGGTGGGGGGAGTTTGCTCCNGG	GGGT-GAGGAAGTTTGCTCGGGG	18/81 (22.2%)	56	3	1	0	15	15
chr1	154182622	VEGFA1	CCNGGAGCAAACTCCCCCCACCC	GCCAGAGCAAAGTTCTCCCACCC	17/80 (21.2%)	63	5	0	0	14	14
chrX	19167482	VEGFA1	CCNGGAGCAAACTCCCCCCACCC	CCTGGAACAAACTCTCCCCTCCC	19/80 (23.8%)	81	3	0	0	14	14
chr17	82664238	VEGFA1	GGGTGGGGGGAGTTTGCTCCNGG	TGGTGGGGGGAGCTTGCTCCCTG	19/80 (23.8%)	81	3	0	0	13	13
chr11	122712798	VEGFA1	GGGTGGGGGGAGTTTGCTCCNGG	AGAAGAGGGGATTTTGCTCCTGG	17/80 (21.2%)	63	5	0	0	12	12
chr3	196144392	VEGFA1	CCNGGAGCAAACTCCCCCCACCC	CCCGGAGCTAGCTCTCCCCCACC	17/80 (21.2%)	63	5	0	0	12	12
chrX	82872743	VEGFA1	CCNGGAGCAAACTCCCCCCACCC	CCAGGGGCAAACTCTCCCCCTCT	17/80 (21.2%)	63	5	0	0	12	12
chr13	27500885	VEGFA1	CCNGGAGCAAACTCCCCCCACCC	CCTGGTGCAAACTCCCTCCTCAT	17/80 (21.2%)	63	5	0	0	11	11
chr17	68838101	VEGFA1	GGGTGGGGGGAGTTTGCTCCNGG	GGAAGGGGGGAGTTTG-TCCTGG	19/81 (23.5%)	65	2	1	0	10	10
chr21	35744360	VEGFA1	CCNGGAGCAAACTCCCCCCACCC	CCTGGAACAAACTCTTCCCACTT	17/80 (21.2%)	63	5	0	0	10	10
chr5	95884969	VEGFA1	CCNGGAGCAAACTCCCCCCACCC	CCTGGAGCAAATTCCCTGCTCCC	18/80 (22.5%)	72	4	0	0	10	10
chr3	97591821	VEGFA1	GGGTGGGGGGAGTTTGCTCCNGG	GTGTGGGAAGAGTTTG-TCCTGG	18/81 (22.2%)	56	3	1	0	9	9
chr4	64180980	VEGFA1	GGGTGGGGGGAGTTTGCTCCNGG	GGGTAAGGGAAGTTTGCTCTGGT	17/80 (21.2%)	63	5	0	0	9	9
chr19	8085309	VEGFA1	CCNGGAGCAAACTCCCCCCACCC	CCCTGAGCAAACTCCCCCGTTTC	17/80 (21.2%)	63	5	0	0	9	9
chr5	146856706	VEGFA1	GGGTGGGGGGAGTTTGCTCCNGG	TCTTTGGGAGAGTTTGCTCCAGG	17/80 (21.2%)	63	5	0	0	8	8
chr1	237676375	VEGFA1	GGGTGGGGGGAGT-TTGCTCCNGG	GGGTGGGGAGAATCTTGCTCCAGG	20/80 (25.0%)	70	2	1	0	7	7
chr5	57735044	VEGFA1	CCNGGAGCAAACTCCCCCCACCC	CCCAGAGCAAACTCCCCTCAGAG	17/80 (21.2%)	63	5	0	0	6	6
chr12	5510228	VEGFA1	CCNGGAGCAAACTCCCCCCACCC	CCCGGGACAAACTCACCCCTCCG	17/80 (21.2%)	63	5	0	0	5	5
chr2	55128464	VEGFA1	CCNGGAGCAAACTCCCCCCACCC	CCCAGAGCAAACTCACTCCACTT	17/80 (21.2%)	63	5	0	0	5	5
chr6	108963785	VEGFA1	CCNGGAGCAAACTCCCCCCACCC	CCAGGAGCCAACTCCCCTCTCCA	18/80 (22.5%)	72	4	0	0	5	5
chr22	18785424	VEGFA1	CCNGGAGCAAACTCCCCCCACCC	CCAGGAGATAACTCCCCTGACCC	18/80 (22.5%)	72	4	0	0	4	4
chr22	21219761	VEGFA1	CCNGGAGCAAACTCCCCCCACCC	CCAGGAGATAACTCCCCTGACCC	18/80 (22.5%)	72	4	0	0	4	4
chr22	45232671	VEGFA1	CCNGGAGCAAACTCCCCCCACCC	CTGGGAGCAAACTGCCCCCCTAC	17/80 (21.2%)	63	5	0	0	4	4
