# Supplementary material for: Amplification-free long-read sequencing reveals unforeseen CRISPR-Cas9 off-target activity
Source: Genome Biol. 2020 Dec 1;21:290. doi: 10.1186/s13059-020-02206-w (PMC7706270; doi:10.1186/s13059-020-02206-w)
Supplement: Supplementary file 8 — Additional file 8: Supplementary Data 7. Nano-OTS results for single-plex run of EMX1, FANCF, RNF2 and VEGFA. [file 13059_2020_2206_MOESM8_ESM.xlsx]

## Sheet: EMX1
EMX1: Results for Nano-OTS single-plex run
chromosome	start	end	gRNAname	gRNAsequence	gDNAsequence	alignSimilarity	alignScore	mismatchBases	indelBases	peakHeight
chr2	72933869	72933869	EMX1	GAGTCCGAGCAGAAGAAGAANGG	GAGTCCGAGCAGAAGAAGAAGGG	22/80 (27.5%)	108	0	0	23
chr5	9227050	9227050	EMX1	GAGTCCGAGCAGAAGAAGAANGG	AAGTCTGAGCACAAGAAGAATGG	19/80 (23.8%)	81	3	0	15
chr11	62597800	62597800	EMX1	CCNTTCTTCTTCTGCTCGGACTC	CTTCTCTTCTTCTGCTTGGATTC	18/80 (22.5%)	72	4	0	13
chr15	43817566	43817566	EMX1	GAGTCCGAGCAGAAGAAGAANGG	GAGTCTAAGCAGAAGAAGAAGAG	19/80 (23.8%)	81	3	0	11
chr8	127789013	127789013	EMX1	GAGTCCGAGCAGAAGAAGAANGG	GAGTCCTAGCAGGAGAAGAAGAG	19/80 (23.8%)	81	3	0	10

## Sheet: FANCF
FANCF: Results for Nano-OTS single-plex run
chromosome	start	end	gRNAname	gRNAsequence	gDNAsequence	alignSimilarity	alignScore	mismatchBases	indelBases	peakHeight
chr7	102491211	102491211	FANCF	GGAATCCCTTCTGCAGCACCNGG	GTCTCCCCTTCTGCAGCACCAGG	18/80 (22.5%)	72	4	0	157
chr7	102590384	102590384	FANCF	GGAATCCCTTCTGCAGCACCNGG	GTCTCCCCTTCTGCAGCACCAGG	18/80 (22.5%)	72	4	0	156
chr7	44036898	44036898	FANCF	GGAATCCCTTCTGCAGCACCNGG	GTCTCCCCTTCTGCAGCACCAGG	18/80 (22.5%)	72	4	0	124
chr10	71703378	71703378	FANCF	GGAATCCCTTCTGCAGCACCNGG	TGAATCCCATCTCCAGCACCAGG	19/80 (23.8%)	81	3	0	33
chrX	87100176	87100176	FANCF	GGAATCCCTTCTGCAGCACCNGG	ACCATCCCTCCTGCAGCACCAGG	18/80 (22.5%)	72	4	0	33
chr11	22625791	22625791	FANCF	CCNGGTGCTGCAGAAGGGATTCC	CCAGGTGCTGCAGAAGGGATTCC	22/80 (27.5%)	108	0	0	26
chr10	37664271	37664271	FANCF	GGAATCCCTTCTGCAGCACCNGG	GGAGTCCCTCCTACAGCACCAGG	19/80 (23.8%)	81	3	0	22
chr10	42914582	42914582	FANCF	GGAATCCCTTCTGCAGCACCNGG	GGAGTCCCTCCTACAGCACCAGG	19/80 (23.8%)	81	3	0	19
chr12	2610727	2610727	FANCF	CCNGGTGCTGCAGAAGGGATTCC	CATGGTGCTGCAGAAGGGAGTGT	18/80 (22.5%)	72	4	0	14
chr22	18817096	18817096	FANCF	CCNGGTGCTGCAGAAGGGATTCC	CCAGGTGCTACAGAAGGGTGGTC	17/80 (21.2%)	63	5	0	12
chr22	21251541	21251541	FANCF	CCNGGTGCTGCAGAAGGGATTCC	CCAGGTGCTACAGAAGGGTGGTC	17/80 (21.2%)	63	5	0	12
chrX	113573188	113573188	FANCF	GGAATCCCTTCTGCAGCACCNGG	TTTCTCCCTTCTGCAGCTCCTGG	17/80 (21.2%)	63	5	0	9
chr16	49637112	49637112	FANCF	CCNGGTGCTGCAGAAGGGATTCC	TCAGGTGCTGCAGGAGGGACTCC	19/80 (23.8%)	81	3	0	7
chr3	123322652	123322652	FANCF	GGAATCCCTTCTGCAGCACCNGG	ACACTCCCTCCTGCAGCACCTGG	18/80 (22.5%)	72	4	0	5

## Sheet: RNF2
RNF2: Results for Nano-OTS single-plex run
chromosome	start	end	gRNAname	gRNAsequence	gDNAsequence	alignSimilarity	alignScore	mismatchBases	indelBases	peakHeight
chr1	185087640	185087640	RNF2	CCNCAGGTAATGACTAAGATGAC	CCTCAGGTAATGACTAAGATGAC	22/80 (27.5%)	108	0	0	12

## Sheet: VEGFA
VEGFA: Results for Nano-OTS single-plex run
chromosome	start	end	gRNAname	gRNAsequence	gDNAsequence	alignSimilarity	alignScore	mismatchBases	indelBases	peakHeight
chr17	41640075	41640075	VEGFA1	CCNGGAGCAAACTCCCCCCACCC	CCAGGAGCAAGCTCCCTCCACTA	18/80 (22.5%)	72	4	0	54
chr17	49240176	49240176	VEGFA1	CCNGGAGCAAACTCCCCCCACCC	CCTGGAGCAAGCT-CCCCCACCA	19/81 (23.5%)	65	2	1	53
chr22	19710939	19710939	VEGFA1	CCNGGAGCAAACTCCCCCCACCC	CCTGGAGCAAACTGCTCCCCCTC	18/80 (22.5%)	72	4	0	49
chr1	233021607	233021607	VEGFA1	GGGTGGGGGGAGTTTGCTCCNGG	GGAGGAGGGGAGTCTGCTCCAGG	18/80 (22.5%)	72	4	0	42
chr12	1878906	1878906	VEGFA1	GGGTGGGGGGAGTTTGCTCCNGG	CGGGGGAGGGAGTTTGCTCCTGG	19/80 (23.8%)	81	3	0	41
chr15	65345198	65345198	VEGFA1	CCNGGAGCAAACTCCCCCCACCC	CCAGGAGCAAACTCCCTCCATCC	20/80 (25.0%)	90	2	0	40
chr5	32945164	32945164	VEGFA1	GGGTGGGGGGAGTTTGCTCCNGG	GCGTGGGGGGTGTTTGCTCCCGG	20/80 (25.0%)	90	2	0	39
chr6	50517968	50517968	VEGFA1	GGGTGGGGGGAGTTTGCTCCNGG	ATGTGTGGGGAATTTGCTCCAGG	18/80 (22.5%)	72	4	0	39
chr2	208572870	208572870	VEGFA1	GGGTGGGGGGAGTTTGCTCCNGG	AGGGAGGGAGAATTTGCTCCTGG	17/80 (21.2%)	63	5	0	38
chr5	139883438	139883438	VEGFA1	GGGTGGGGGGAGTTTGCTCCNGG	TTGGGGGGGCAGTTTGCTCCTGG	18/80 (22.5%)	72	4	0	37
chr6	14316145	14316145	VEGFA1	CCNGGAGCAAACTC--CCCCCACCC	CCTGGAGCAAACTCTACCCCCACCT	21/80 (26.2%)	74	1	2	34
chr12	107438854	107438854	VEGFA1	GGGTGGGGGGAGTTTGCTCCNGG	TCTTGGGGGGAAGTTGCTCCAGG	17/80 (21.2%)	63	5	0	32
chr17	34659305	34659305	VEGFA1	CCNGGAGCAAACTCCCCCCACCC	CCTGGAGCAAAGTCCCCACCCCC	19/80 (23.8%)	81	3	0	31
chr12	52572352	52572352	VEGFA1	CCNGGAGCAAACTCCCCCCACCC	CCTGGTGCATACTCCCCCATCTC	17/80 (21.2%)	63	5	0	30
chr1	98882094	98882094	VEGFA1	CCNGGAGCAAACTCCCCCCACCC	CCAGGAGCAAACTTCCCCTCCCC	19/80 (23.8%)	81	3	0	29
chr3	128565477	128565477	VEGFA1	CCNGGAGCAAACTCCCCCCACCC	CCAGGAACAAGCTCCCACCACCT	18/80 (22.5%)	72	4	0	28
chr22	36819227	36819227	VEGFA1	GGGTGGGGGGAGTTTGCTCCNGG	GGGTGGGGGGAGTTTGCCCCAGG	21/80 (26.2%)	99	1	0	27
chr6	43769559	43769559	VEGFA1	CCNGGAGCAAACTCCCCCCACCC	CCAGGAGCAAACTCCCCCCACCC	22/80 (27.5%)	108	0	0	27
chr12	131205653	131205653	VEGFA1	GGGTGGGGGGAGTTTGCTCCNGG	GGGAGGGTGGAGTTTGCTCCTGG	20/80 (25.0%)	90	2	0	26
chr5	56876251	56876251	VEGFA1	CCNGGAGCAAACTC-CCCCCACCC	CCAGGAGCAAACCCACCCCCACCC	21/80 (26.2%)	79	1	1	26
chr16	8669355	8669355	VEGFA1	CCNGGAGCAAACTCCCCCCACCC	CCAGGAGCAAACTTCCCTTACTT	17/80 (21.2%)	63	5	0	25
chr2	128442238	128442238	VEGFA1	GGGTGGGGGGAGTTTGCTCCNGG	TCCTGAGGGCAGTTTGCTCCAGG	17/80 (21.2%)	63	5	0	24
chr20	57600299	57600299	VEGFA1	CCNGGAGCAAACTCCCCCCACCC	CCTGGAGCAAATTCCTCCTCCCT	17/80 (21.2%)	63	5	0	23
chr11	67806790	67806790	VEGFA1	GGGTGGGGGGAGTTTGCTCCNGG	AGGAAGGAGGAGTTAGCTCCTGG	17/80 (21.2%)	63	5	0	22
chr5	7067045	7067045	VEGFA1	GGGTGGGGGGAGTTTGCTCCNGG	GAGGGTGGGGAGTTTACTCCTGG	18/80 (22.5%)	72	4	0	21
chr3	125915148	125915148	VEGFA1	CCNGGAGCAAACTCCCCCCACCC	CCAGGAGCTAACTCCTCCTTCCT	17/80 (21.2%)	63	5	0	21
chr10	122971895	122971895	VEGFA1	GGGTGGGGGGAGTTTGCTCCNGG	AGCTGGAGGGAGTTTGCCCCAGG	18/80 (22.5%)	72	4	0	20
chr13	25628670	25628670	VEGFA1	GGGTGGGGGGAGTTTGCTCCNGG	GGTTGAGGGGAGTCTGCTCCAGG	19/80 (23.8%)	81	3	0	19
chr11	71786072	71786072	VEGFA1	CCNGGAGCAAACTCCCCCCACCC	CCAGGAGCTAACTCCTCCTTCCT	17/80 (21.2%)	63	5	0	19
chrX	129363243	129363243	VEGFA1	CCNGGAGCAAACTCCCCCCACCC	CCAGGAGCAATCTCCCTACCCCT	17/80 (21.2%)	63	5	0	18
chr11	3423973	3423973	VEGFA1	GGGTGGGGGGAGTTTGCTCCNGG	AGGAAGGAGGAGTTAGCTCCTGG	17/80 (21.2%)	63	5	0	16
chr5	156270	156270	VEGFA1	GGGTGGGGGGAGTTTGCTCCNGG	TGCTCGGGGGAGTTTGCACCAGG	18/80 (22.5%)	72	4	0	14
chrX	19167482	19167482	VEGFA1	CCNGGAGCAAACTCCCCCCACCC	CCTGGAACAAACTCTCCCCTCCC	19/80 (23.8%)	81	3	0	14
chr11	117610492	117610492	VEGFA1	CCNGGAGCAAACTCCCCCCACCC	CCAGGAGCAACCTCCCCTTGCCC	18/80 (22.5%)	72	4	0	13
chr21	35744360	35744360	VEGFA1	CCNGGAGCAAACTCCCCCCACCC	CCTGGAACAAACTCTTCCCACTT	17/80 (21.2%)	63	5	0	13
chr22	37823325	37823325	VEGFA1	GGGTGGGGGGAGTTTGCTCCNGG	AGGTCGGGGGAGTTAGATCCCGG	18/80 (22.5%)	72	4	0	12
chr4	8452075	8452075	VEGFA1	GGGTGGGGGGAGTTTGCTCCNGG	GAGTGGGTGGAGTTTGCTACAGG	19/80 (23.8%)	81	3	0	12
chr12	26488368	26488368	VEGFA1	GGGTGGGGGGAGTTTGCTCCNGG	AGTTTGGGGGAGTTTGCCCCAGG	18/80 (22.5%)	72	4	0	10
chr4	184325017	184325017	VEGFA1	GGGTGGGGGGAGTTTGCTCCNGG	GGAGGGGGGGCTTTTGCTCCAGG	18/80 (22.5%)	72	4	0	10
chr17	82664238	82664238	VEGFA1	GGGTGGGGGGAGTTTGCTCCNGG	TGGTGGGGGGAGCTTGCTCCCTG	19/80 (23.8%)	81	3	0	9
chr8	10947154	10947154	VEGFA1	GGGTGGGGGGAGTTTGCTCCNGG	GAGTGAGGAGAGCTTGCTCCATG	17/80 (21.2%)	63	5	0	9
chr22	45232674	45232674	VEGFA1	CCNGGAGCAAACTCCCCCCACCC	CTGGGAGCAAACTGCCCCCCTAC	17/80 (21.2%)	63	5	0	9
chr3	196144392	196144392	VEGFA1	CCNGGAGCAAACTCCCCCCACCC	CCCGGAGCTAGCTCTCCCCCACC	17/80 (21.2%)	63	5	0	9
chr17	68838101	68838101	VEGFA1	GGGTGGGGGGAGTTTGCTCCNGG	GGAAGGGGGGAGTTTG-TCCTGG	19/81 (23.5%)	65	2	1	8
chr10	128614206	128614206	VEGFA1	CCNGGAGCAAACTCCCCCCACCC	CAGAGAGCAAATTCCCCCAACTC	17/80 (21.2%)	63	5	0	8
chr3	23078094	23078094	VEGFA1	CCNGGAGCAAACTCCCCCCACCC	CCTGGAGCACACTTCCCCCATAC	18/80 (22.5%)	72	4	0	8
chr9	91162907	91162907	VEGFA1	CCNGGAGCAAACTCCCCCCACCC	CCTGGAGCATGCTCCCCACCCCC	18/80 (22.5%)	72	4	0	8
chrX	82872743	82872743	VEGFA1	CCNGGAGCAAACTCCCCCCACCC	CCAGGGGCAAACTCTCCCCCTCT	17/80 (21.2%)	63	5	0	8
chr19	50807662	50807662	VEGFA1	GGGTG--GGGGGAGTTTGCTCCNGG	GGGTGCAGGGGGAATTTGCTTCCGG	20/80 (25.0%)	65	2	2	7
chr3	36317441	36317441	VEGFA1	GGGTGGGGGGAGTTTGCTCCNGG	AGTGGGGGAGAGTATGCTCCGGG	17/80 (21.2%)	63	5	0	7
chr4	44248844	44248844	VEGFA1	CCNGGAGCAAACTCCCCCCACCC	CCTGGAGCAGATTCCCTCCTCCC	18/80 (22.5%)	72	4	0	7
chr6	97122981	97122981	VEGFA1	CCNGGAGCAAACTCCCCCCACCC	CCTGGAGCATGCT-CCTCCACCC	18/81 (22.2%)	56	3	1	7
chr1	228646725	228646725	VEGFA1	CCNGGAGCAAACTCCCCCCACCC	CCAGGAGCAAA-TCCACTCCCCC	18/81 (22.2%)	56	3	1	5
chr8	139702087	139702087	VEGFA1	CCNGGAGCAAACTCCCCCCACCC	CAGAGAGCAAACTCTCTCCTCCC	17/80 (21.2%)	63	5	0	5
chr21	42269771	42269771	VEGFA1	CCNGGAGCAAACTCCCCCCACCC	CTGGGAGCAAACTCCCCTGGGCC	17/80 (21.2%)	63	5	0	4
