# Supplementary material for: Amplification-free long-read sequencing reveals unforeseen CRISPR-Cas9 off-target activity
Source: Genome Biol. 2020 Dec 1;21:290. doi: 10.1186/s13059-020-02206-w (PMC7706270; doi:10.1186/s13059-020-02206-w)
Supplement: Supplementary file 9 — Additional file 9: Supplementary Data 8. Nano-OTS results for CRYAA, HSPA1A, IKBKG, OPN1LW, OTOA, and STRC. [file 13059_2020_2206_MOESM9_ESM.xlsx]

## Sheet: CRYAA
CRYAA: Results for Nano-OTS
chromosome	start	end	gRNAname	gRNAsequence	gDNAsequence	alignSimilarity	alignScore	mismatchBases	indelBases	peakHeight
chr21	6563217	6563217	CRYAA	CCNGGTAAAGCCCCCACGTAGCC	CCCGGTAAAGCCCCCACGTAGCC	22/80 (27.5%)	108	0	0	104
chr21	43171533	43171533	CRYAA	CCNGGTAAAGCCCCCACGTAGCC	CCCGGTAAAGCCCCCACGTAGCC	22/80 (27.5%)	108	0	0	103
chrX	79689123	79689123	CRYAA	CCNGGTAAAGCCCCCACGTAGCC	CCAGGTGAAGCCTCCTTGTAGCA	17/80 (21.2%)	63	5	0	54
chr1	25413070	25413070	CRYAA	GGCTACGTGGGGGCTTTACCNGG	TCCTGGGTGGGGGCTTTATCGGG	17/80 (21.2%)	63	5	0	42
chr2	60220583	60220583	CRYAA	CCNGGTAAAGCCCCCACGTAGCC	CCAGGTGAAGCCCCCATGGAGCC	19/80 (23.8%)	81	3	0	31
chr10	128399880	128399880	CRYAA	GGCTACGTGGGGGCTTTACCNGG	CTCTGGGTGGGGTCTTTACCTGG	17/80 (21.2%)	63	5	0	24
chrX	83128564	83128564	CRYAA	CCNGGTAAAGCCCCCACGTAGCC	CCAGGTAAAGCCCCCATCTTGGG	17/80 (21.2%)	63	5	0	22
chr1	49353600	49353600	CRYAA	CCNGGTAAAGCCCCCACGT---AGCC	CCTGGTAAAGGCCCCACCTTCAAGCC	20/80 (25.0%)	60	2	3	19
chr10	121130357	121130357	CRYAA	GGCTAC--GTGGGGGCTTTACCNGG	TGCTACAAATGGGGGCTTTACCTGG	20/80 (25.0%)	65	2	2	9
chrX	107482006	107482006	CRYAA	CCNGGTAAAGCCCCCACGTAGCC	CCAGGTAGAGCCCCCAAGTCCCA	17/80 (21.2%)	63	5	0	8
chr1	223039522	223039522	CRYAA	GGCTACGTGGGGGCTTTACCNGG	GGTTGGTTGGGGTCTTTACCTGG	17/80 (21.2%)	63	5	0	6
chr3	127921470	127921470	CRYAA	CCNGGTAAAGCCCCCACGTAGCC	CCAGGGAAAGCCCCCATGTACAA	17/80 (21.2%)	63	5	0	6

## Sheet: HSPA1A
HSPA1A: Results for Nano-OTS
chromosome	start	end	gRNAname	gRNAsequence	gDNAsequence	alignSimilarity	alignScore	mismatchBases	indelBases	peakHeight
chr6	31816171	31816171	HSPA1A	CCNGGTGACCAACGCGGTGATCA	CCCGGTGACCAACGCGGTGATCA	22/80 (27.5%)	108	0	0	198
chr6	31828353	31828366	HSPA1A	CCNGGTGACCAACGCGGTGATCA	CCCGGTGACCAACGCGGTGATCA	22/80 (27.5%)	108	0	0	187
chr21	46567455	46567455	HSPA1A	CCNGGTGACCAACGCGGTGATCA	CCTGGTGACCAACGTGGTGCTGG	18/80 (22.5%)	72	4	0	12
chr17	30212855	30212855	HSPA1A	TGATCACCGCGTTGGTCACCNGG	AGTTCACCACGCTGGTCACCAGG	18/80 (22.5%)	72	4	0	8

## Sheet: IKBKG
IKBKG: Results for Nano-OTS
chromosome	start	end	gRNAname	gRNAsequence	gDNAsequence	alignSimilarity	alignScore	mismatchBases	indelBases	peakHeight
chrX	154643649	154643649	IKBKG	ACACGCAGTGAAACGTGGTCNGG	ACACGCAGTGAAACGTGGTCTGG	22/80 (27.5%)	108	0	0	594
chrX	154560788	154560788	IKBKG	CCNGACCACGTTTCACTGCGTGT	CCAGACCACGTTTCACTGCGTGT	22/80 (27.5%)	108	0	0	593

## Sheet: OPN1LW
OPN1LW: Results for Nano-OTS
chromosome	start	end	gRNAname	gRNAsequence	gDNAsequence	alignSimilarity	alignScore	mismatchBases	indelBases	peakHeight
chrX	154188955	154188955	OPN1LW	CCNGGCACTACCCCGATAGTGTA	CCCGGCACTACCCCGATAGTGTA	22/80 (27.5%)	108	0	0	297
chrX	154226093	154226093	OPN1LW	CCNGGCACTACCCCGATAGTGTA	CCCGGCACTACCCCGATAGTGTA	22/80 (27.5%)	108	0	0	296
chrX	154263897	154263897	OPN1LW	CCNGGCACTACCCCGATAGTGTA	CCCGGCACTACCCCGATAGTGTA	22/80 (27.5%)	108	0	0	296
chrX	154151841	154151841	OPN1LW	CCNGGCACTACCCCGATAGTGTA	CCCGGCACTACCCCGATAGTGTA	22/80 (27.5%)	108	0	0	193
chr7	17319262	17319262	OPN1LW	CCNGGCACTACCCCGATAGTGTA	CCAGGCATTACCCTGGTATTGTA	18/80 (22.5%)	72	4	0	22

## Sheet: OTOA
OTOA: Results for Nano-OTS
chromosome	start	end	gRNAname	gRNAsequence	gDNAsequence	alignSimilarity	alignScore	mismatchBases	indelBases	peakHeight
chr16	21740996	21740996	OTOA	CCNCCTCGAGCAGTTTTCCCATA	CCTCCTCGAGCAGTTTTCCCATA	22/80 (27.5%)	108	0	0	366
chr16	22557118	22557118	OTOA	CCNCCTCGAGCAGTTTTCCCATA	CCTCCTCGAGCAGTTTTCCCATA	22/80 (27.5%)	108	0	0	363
chr2	137384792	137384799	OTOA	TATGGGAAAACTGCTCGAGGNGG	CATGGGGAAACTGCTCTAGGAGG	19/80 (23.8%)	81	3	0	38
chr3	177404425	177404425	OTOA	TATGGGAAAACTGCTCGAGGNGG	AATGGGAAAACTGGATGAGGGGG	18/80 (22.5%)	72	4	0	15

## Sheet: STRC
STRC: Results for Nano-OTS
chromosome	start	end	gRNAname	gRNAsequence	gDNAsequence	alignSimilarity	alignScore	mismatchBases	indelBases	peakHeight
chr15	43615532	43615532	STRC	CCNGGTATTCCCCAATCGTCCGT	CCAGGTATTCCCCAATCGTCCGT	22/80 (27.5%)	108	0	0	116
chr15	43714994	43714994	STRC	CCNGGTATTCCCCAATCGTCCGT	CCAGGTATTCCCCAATCGTCCGT	22/80 (27.5%)	108	0	0	116
chr10	128550395	128550395	STRC	ACGGACGATTGGGGAATACCNGG	ATGGA-GATTGGGGAACACCGGG	19/81 (23.5%)	65	2	1	11
