# Supplementary material for: Amplification-free long-read sequencing reveals unforeseen CRISPR-Cas9 off-target activity
Source: Genome Biol. 2020 Dec 1;21:290. doi: 10.1186/s13059-020-02206-w (PMC7706270; doi:10.1186/s13059-020-02206-w)
Supplement: Supplementary file 11 — Additional file 11: Supplementary Data 10. Results of PBSV structural variant calling for HEK293 HiFi data. [file 13059_2020_2206_MOESM11_ESM.vcf]

##fileformat=VCFv4.2
##fileDate=2019-11-20T19:42:31.590Z
##source=pbsv 2.2.2 (commit v2.2.2-1-geaf6d49)
##PG="pbsv call --log-level INFO -j 24 --chunk-length 1M --min-sv-length 20 --min-cnv-length 1000 --call-min-read-perc-one-sample 20 --call-min-reads-all-samples 2 --call-min-reads-one-sample 2 --call-min-reads-per-strand-all-samples 1 /data/analysis/smrtlink/cromwell-executions/pb_sv_clr/89009e99-7ef2-452f-9910-b4c67d8516b9/call-pbsv_intl/pbsv_intl/037a5b80-e9e1-4645-bd41-5cbdc90d3247/call-pbsv_call/inputs/-814095067/reference.referenceset.xml /data/analysis/smrtlink/cromwell-executions/pb_sv_clr/89009e99-7ef2-452f-9910-b4c67d8516b9/call-pbsv_intl/pbsv_intl/037a5b80-e9e1-4645-bd41-5cbdc90d3247/call-pbsv_call/inputs/-1625106348/gathered.pbsv.svsig.fofn pbsv.vcf structrual_variants.lengths.json structrual_variants.summary.json"
##INFO=<ID=SVTYPE,Number=1,Type=String,Description="Type of structural variant">
##INFO=<ID=END,Number=1,Type=Integer,Description="End position of the structural variant described in this record">
##INFO=<ID=SVLEN,Number=.,Type=Integer,Description="Difference in length between REF and ALT alleles">
##INFO=<ID=SVANN,Number=.,Type=String,Description="Repeat annotation of structural variant">
##INFO=<ID=CIPOS,Number=2,Type=Integer,Description="Confidence interval around POS for imprecise variants">
##INFO=<ID=MATEID,Number=.,Type=String,Description="ID of mate breakends">
##INFO=<ID=MATEDIST,Number=1,Type=Integer,Description="Distance to the mate breakend for mates on the same contig">
##INFO=<ID=IMPRECISE,Number=0,Type=Flag,Description="Imprecise structural variation">
##INFO=<ID=SHADOWED,Number=0,Type=Flag,Description="CNV overlaps with or is encapsulated by deletion">
##ALT=<ID=INV,Description="Inversion">
##ALT=<ID=DUP,Description="Duplication">
##ALT=<ID=CNV,Description="Copy number variable region">
##FILTER=<ID=Decoy,Description="Variant involves a decoy sequence">
##FILTER=<ID=NearReferenceGap,Description="Variant is near (< 1000 bp) from a gap (run of >= 50 Ns) in the reference assembly">
##FILTER=<ID=NearContigEnd,Description="Variant is near (< 1000 bp) from the end of a contig">
##FILTER=<ID=InsufficientStrandEvidence,Description="Variant has insufficient number of reads per strand (< 1).">
##FILTER=<ID=NotFullySpanned,Description="Duplication variant does not have any fully spanning reads.">
##FORMAT=<ID=GT,Number=1,Type=String,Description="Genotype">
##FORMAT=<ID=AD,Number=R,Type=Integer,Description="Read depth per allele">
##FORMAT=<ID=DP,Number=1,Type=Integer,Description="Read depth at this position for this sample">
##FORMAT=<ID=SAC,Number=.,Type=Integer,Description="Number of reads on the forward and reverse strand supporting each allele including reference">
##FORMAT=<ID=CN,Number=1,Type=Integer,Description="Copy number genotype for imprecise events">
##reference=file:///data/analysis/smrtlink/cromwell-executions/pb_sv_clr/89009e99-7ef2-452f-9910-b4c67d8516b9/call-pbsv_intl/pbsv_intl/037a5b80-e9e1-4645-bd41-5cbdc90d3247/call-pbsv_call/inputs/-814095067/reference.referenceset.xml
##contig=<ID=SIRV1,length=12643>
##contig=<ID=SIRV2,length=6911>
##contig=<ID=SIRV3,length=10943>
##contig=<ID=SIRV4,length=16122>
##contig=<ID=SIRV5,length=14606>
##contig=<ID=SIRV6,length=12837>
##contig=<ID=SIRV7,length=148957>
##contig=<ID=chr1,length=248956422>
##contig=<ID=chr10,length=133797422>
##contig=<ID=chr10_GL383545v1_alt,length=179254>
##contig=<ID=chr10_GL383546v1_alt,length=309802>
##contig=<ID=chr10_KI270824v1_alt,length=181496>
##contig=<ID=chr10_KI270825v1_alt,length=188315>
##contig=<ID=chr11,length=135086622>
##contig=<ID=chr11_GL383547v1_alt,length=154407>
##contig=<ID=chr11_JH159136v1_alt,length=200998>
##contig=<ID=chr11_JH159137v1_alt,length=191409>
##contig=<ID=chr11_KI270721v1_random,length=100316>
##contig=<ID=chr11_KI270826v1_alt,length=186169>
##contig=<ID=chr11_KI270827v1_alt,length=67707>
##contig=<ID=chr11_KI270829v1_alt,length=204059>
##contig=<ID=chr11_KI270830v1_alt,length=177092>
##contig=<ID=chr11_KI270831v1_alt,length=296895>
##contig=<ID=chr11_KI270832v1_alt,length=210133>
##contig=<ID=chr11_KI270902v1_alt,length=106711>
##contig=<ID=chr11_KI270903v1_alt,length=214625>
##contig=<ID=chr11_KI270927v1_alt,length=218612>
##contig=<ID=chr12,length=133275309>
##contig=<ID=chr12_GL383549v1_alt,length=120804>
##contig=<ID=chr12_GL383550v2_alt,length=169178>
##contig=<ID=chr12_GL383551v1_alt,length=184319>
##contig=<ID=chr12_GL383552v1_alt,length=138655>
##contig=<ID=chr12_GL383553v2_alt,length=152874>
##contig=<ID=chr12_GL877875v1_alt,length=167313>
##contig=<ID=chr12_GL877876v1_alt,length=408271>
##contig=<ID=chr12_KI270833v1_alt,length=76061>
##contig=<ID=chr12_KI270834v1_alt,length=119498>
##contig=<ID=chr12_KI270835v1_alt,length=238139>
##contig=<ID=chr12_KI270836v1_alt,length=56134>
##contig=<ID=chr12_KI270837v1_alt,length=40090>
##contig=<ID=chr12_KI270904v1_alt,length=572349>
##contig=<ID=chr13,length=114364328>
##contig=<ID=chr13_KI270838v1_alt,length=306913>
##contig=<ID=chr13_KI270839v1_alt,length=180306>
##contig=<ID=chr13_KI270840v1_alt,length=191684>
##contig=<ID=chr13_KI270841v1_alt,length=169134>
##contig=<ID=chr13_KI270842v1_alt,length=37287>
##contig=<ID=chr13_KI270843v1_alt,length=103832>
##contig=<ID=chr14,length=107043718>
##contig=<ID=chr14_GL000009v2_random,length=201709>
##contig=<ID=chr14_GL000194v1_random,length=191469>
##contig=<ID=chr14_GL000225v1_random,length=211173>
##contig=<ID=chr14_KI270722v1_random,length=194050>
##contig=<ID=chr14_KI270723v1_random,length=38115>
##contig=<ID=chr14_KI270724v1_random,length=39555>
##contig=<ID=chr14_KI270725v1_random,length=172810>
##contig=<ID=chr14_KI270726v1_random,length=43739>
##contig=<ID=chr14_KI270844v1_alt,length=322166>
##contig=<ID=chr14_KI270845v1_alt,length=180703>
##contig=<ID=chr14_KI270846v1_alt,length=1351393>
##contig=<ID=chr14_KI270847v1_alt,length=1511111>
##contig=<ID=chr15,length=101991189>
##contig=<ID=chr15_GL383554v1_alt,length=296527>
##contig=<ID=chr15_GL383555v2_alt,length=388773>
##contig=<ID=chr15_KI270727v1_random,length=448248>
##contig=<ID=chr15_KI270848v1_alt,length=327382>
##contig=<ID=chr15_KI270849v1_alt,length=244917>
##contig=<ID=chr15_KI270850v1_alt,length=430880>
##contig=<ID=chr15_KI270851v1_alt,length=263054>
##contig=<ID=chr15_KI270852v1_alt,length=478999>
##contig=<ID=chr15_KI270905v1_alt,length=5161414>
##contig=<ID=chr15_KI270906v1_alt,length=196384>
##contig=<ID=chr16,length=90338345>
##contig=<ID=chr16_GL383556v1_alt,length=192462>
##contig=<ID=chr16_GL383557v1_alt,length=89672>
##contig=<ID=chr16_KI270728v1_random,length=1872759>
##contig=<ID=chr16_KI270853v1_alt,length=2659700>
##contig=<ID=chr16_KI270854v1_alt,length=134193>
##contig=<ID=chr16_KI270855v1_alt,length=232857>
##contig=<ID=chr16_KI270856v1_alt,length=63982>
##contig=<ID=chr17,length=83257441>
##contig=<ID=chr17_GL000205v2_random,length=185591>
##contig=<ID=chr17_GL000258v2_alt,length=1821992>
##contig=<ID=chr17_GL383563v3_alt,length=375691>
##contig=<ID=chr17_GL383564v2_alt,length=133151>
##contig=<ID=chr17_GL383565v1_alt,length=223995>
##contig=<ID=chr17_GL383566v1_alt,length=90219>
##contig=<ID=chr17_JH159146v1_alt,length=278131>
##contig=<ID=chr17_JH159147v1_alt,length=70345>
##contig=<ID=chr17_JH159148v1_alt,length=88070>
##contig=<ID=chr17_KI270729v1_random,length=280839>
##contig=<ID=chr17_KI270730v1_random,length=112551>
##contig=<ID=chr17_KI270857v1_alt,length=2877074>
##contig=<ID=chr17_KI270858v1_alt,length=235827>
##contig=<ID=chr17_KI270859v1_alt,length=108763>
##contig=<ID=chr17_KI270860v1_alt,length=178921>
##contig=<ID=chr17_KI270861v1_alt,length=196688>
##contig=<ID=chr17_KI270862v1_alt,length=391357>
##contig=<ID=chr17_KI270907v1_alt,length=137721>
##contig=<ID=chr17_KI270908v1_alt,length=1423190>
##contig=<ID=chr17_KI270909v1_alt,length=325800>
##contig=<ID=chr17_KI270910v1_alt,length=157099>
##contig=<ID=chr18,length=80373285>
##contig=<ID=chr18_GL383567v1_alt,length=289831>
##contig=<ID=chr18_GL383568v1_alt,length=104552>
##contig=<ID=chr18_GL383569v1_alt,length=167950>
##contig=<ID=chr18_GL383570v1_alt,length=164789>
##contig=<ID=chr18_GL383571v1_alt,length=198278>
##contig=<ID=chr18_GL383572v1_alt,length=159547>
##contig=<ID=chr18_KI270863v1_alt,length=167999>
##contig=<ID=chr18_KI270864v1_alt,length=111737>
##contig=<ID=chr18_KI270911v1_alt,length=157710>
##contig=<ID=chr18_KI270912v1_alt,length=174061>
##contig=<ID=chr19,length=58617616>
##contig=<ID=chr19_GL000209v2_alt,length=177381>
##contig=<ID=chr19_GL383573v1_alt,length=385657>
##contig=<ID=chr19_GL383574v1_alt,length=155864>
##contig=<ID=chr19_GL383575v2_alt,length=170222>
##contig=<ID=chr19_GL383576v1_alt,length=188024>
##contig=<ID=chr19_GL949746v1_alt,length=987716>
##contig=<ID=chr19_GL949747v2_alt,length=729520>
##contig=<ID=chr19_GL949748v2_alt,length=1064304>
##contig=<ID=chr19_GL949749v2_alt,length=1091841>
##contig=<ID=chr19_GL949750v2_alt,length=1066390>
##contig=<ID=chr19_GL949751v2_alt,length=1002683>
##contig=<ID=chr19_GL949752v1_alt,length=987100>
##contig=<ID=chr19_GL949753v2_alt,length=796479>
##contig=<ID=chr19_KI270865v1_alt,length=52969>
##contig=<ID=chr19_KI270866v1_alt,length=43156>
##contig=<ID=chr19_KI270867v1_alt,length=233762>
##contig=<ID=chr19_KI270868v1_alt,length=61734>
##contig=<ID=chr19_KI270882v1_alt,length=248807>
##contig=<ID=chr19_KI270883v1_alt,length=170399>
##contig=<ID=chr19_KI270884v1_alt,length=157053>
##contig=<ID=chr19_KI270885v1_alt,length=171027>
##contig=<ID=chr19_KI270886v1_alt,length=204239>
##contig=<ID=chr19_KI270887v1_alt,length=209512>
##contig=<ID=chr19_KI270888v1_alt,length=155532>
##contig=<ID=chr19_KI270889v1_alt,length=170698>
##contig=<ID=chr19_KI270890v1_alt,length=184499>
##contig=<ID=chr19_KI270891v1_alt,length=170680>
##contig=<ID=chr19_KI270914v1_alt,length=205194>
##contig=<ID=chr19_KI270915v1_alt,length=170665>
##contig=<ID=chr19_KI270916v1_alt,length=184516>
##contig=<ID=chr19_KI270917v1_alt,length=190932>
##contig=<ID=chr19_KI270918v1_alt,length=123111>
##contig=<ID=chr19_KI270919v1_alt,length=170701>
##contig=<ID=chr19_KI270920v1_alt,length=198005>
##contig=<ID=chr19_KI270921v1_alt,length=282224>
##contig=<ID=chr19_KI270922v1_alt,length=187935>
##contig=<ID=chr19_KI270923v1_alt,length=189352>
##contig=<ID=chr19_KI270929v1_alt,length=186203>
##contig=<ID=chr19_KI270930v1_alt,length=200773>
##contig=<ID=chr19_KI270931v1_alt,length=170148>
##contig=<ID=chr19_KI270932v1_alt,length=215732>
##contig=<ID=chr19_KI270933v1_alt,length=170537>
##contig=<ID=chr19_KI270938v1_alt,length=1066800>
##contig=<ID=chr1_GL383518v1_alt,length=182439>
##contig=<ID=chr1_GL383519v1_alt,length=110268>
##contig=<ID=chr1_GL383520v2_alt,length=366580>
##contig=<ID=chr1_KI270706v1_random,length=175055>
##contig=<ID=chr1_KI270707v1_random,length=32032>
##contig=<ID=chr1_KI270708v1_random,length=127682>
##contig=<ID=chr1_KI270709v1_random,length=66860>
##contig=<ID=chr1_KI270710v1_random,length=40176>
##contig=<ID=chr1_KI270711v1_random,length=42210>
##contig=<ID=chr1_KI270712v1_random,length=176043>
##contig=<ID=chr1_KI270713v1_random,length=40745>
##contig=<ID=chr1_KI270714v1_random,length=41717>
##contig=<ID=chr1_KI270759v1_alt,length=425601>
##contig=<ID=chr1_KI270760v1_alt,length=109528>
##contig=<ID=chr1_KI270761v1_alt,length=165834>
##contig=<ID=chr1_KI270762v1_alt,length=354444>
##contig=<ID=chr1_KI270763v1_alt,length=911658>
##contig=<ID=chr1_KI270764v1_alt,length=50258>
##contig=<ID=chr1_KI270765v1_alt,length=185285>
##contig=<ID=chr1_KI270766v1_alt,length=256271>
##contig=<ID=chr1_KI270892v1_alt,length=162212>
##contig=<ID=chr2,length=242193529>
##contig=<ID=chr20,length=64444167>
##contig=<ID=chr20_GL383577v2_alt,length=128386>
##contig=<ID=chr20_KI270869v1_alt,length=118774>
##contig=<ID=chr20_KI270870v1_alt,length=183433>
##contig=<ID=chr20_KI270871v1_alt,length=58661>
##contig=<ID=chr21,length=46709983>
##contig=<ID=chr21_GL383578v2_alt,length=63917>
##contig=<ID=chr21_GL383579v2_alt,length=201197>
##contig=<ID=chr21_GL383580v2_alt,length=74653>
##contig=<ID=chr21_GL383581v2_alt,length=116689>
##contig=<ID=chr21_KI270872v1_alt,length=82692>
##contig=<ID=chr21_KI270873v1_alt,length=143900>
##contig=<ID=chr21_KI270874v1_alt,length=166743>
##contig=<ID=chr22,length=50818468>
##contig=<ID=chr22_GL383582v2_alt,length=162811>
##contig=<ID=chr22_GL383583v2_alt,length=96924>
##contig=<ID=chr22_KB663609v1_alt,length=74013>
##contig=<ID=chr22_KI270731v1_random,length=150754>
##contig=<ID=chr22_KI270732v1_random,length=41543>
##contig=<ID=chr22_KI270733v1_random,length=179772>
##contig=<ID=chr22_KI270734v1_random,length=165050>
##contig=<ID=chr22_KI270735v1_random,length=42811>
##contig=<ID=chr22_KI270736v1_random,length=181920>
##contig=<ID=chr22_KI270737v1_random,length=103838>
##contig=<ID=chr22_KI270738v1_random,length=99375>
##contig=<ID=chr22_KI270739v1_random,length=73985>
##contig=<ID=chr22_KI270875v1_alt,length=259914>
##contig=<ID=chr22_KI270876v1_alt,length=263666>
##contig=<ID=chr22_KI270877v1_alt,length=101331>
##contig=<ID=chr22_KI270878v1_alt,length=186262>
##contig=<ID=chr22_KI270879v1_alt,length=304135>
##contig=<ID=chr22_KI270928v1_alt,length=176103>
##contig=<ID=chr2_GL383521v1_alt,length=143390>
##contig=<ID=chr2_GL383522v1_alt,length=123821>
##contig=<ID=chr2_GL582966v2_alt,length=96131>
##contig=<ID=chr2_KI270715v1_random,length=161471>
##contig=<ID=chr2_KI270716v1_random,length=153799>
##contig=<ID=chr2_KI270767v1_alt,length=161578>
##contig=<ID=chr2_KI270768v1_alt,length=110099>
##contig=<ID=chr2_KI270769v1_alt,length=120616>
##contig=<ID=chr2_KI270770v1_alt,length=136240>
##contig=<ID=chr2_KI270771v1_alt,length=110395>
##contig=<ID=chr2_KI270772v1_alt,length=133041>
##contig=<ID=chr2_KI270773v1_alt,length=70887>
##contig=<ID=chr2_KI270774v1_alt,length=223625>
##contig=<ID=chr2_KI270775v1_alt,length=138019>
##contig=<ID=chr2_KI270776v1_alt,length=174166>
##contig=<ID=chr2_KI270893v1_alt,length=161218>
##contig=<ID=chr2_KI270894v1_alt,length=214158>
##contig=<ID=chr3,length=198295559>
##contig=<ID=chr3_GL000221v1_random,length=155397>
##contig=<ID=chr3_GL383526v1_alt,length=180671>
##contig=<ID=chr3_JH636055v2_alt,length=173151>
##contig=<ID=chr3_KI270777v1_alt,length=173649>
##contig=<ID=chr3_KI270778v1_alt,length=248252>
##contig=<ID=chr3_KI270779v1_alt,length=205312>
##contig=<ID=chr3_KI270780v1_alt,length=224108>
##contig=<ID=chr3_KI270781v1_alt,length=113034>
##contig=<ID=chr3_KI270782v1_alt,length=162429>
##contig=<ID=chr3_KI270783v1_alt,length=109187>
##contig=<ID=chr3_KI270784v1_alt,length=184404>
##contig=<ID=chr3_KI270895v1_alt,length=162896>
##contig=<ID=chr3_KI270924v1_alt,length=166540>
##contig=<ID=chr3_KI270934v1_alt,length=163458>
##contig=<ID=chr3_KI270935v1_alt,length=197351>
##contig=<ID=chr3_KI270936v1_alt,length=164170>
##contig=<ID=chr3_KI270937v1_alt,length=165607>
##contig=<ID=chr4,length=190214555>
##contig=<ID=chr4_GL000008v2_random,length=209709>
##contig=<ID=chr4_GL000257v2_alt,length=586476>
##contig=<ID=chr4_GL383527v1_alt,length=164536>
##contig=<ID=chr4_GL383528v1_alt,length=376187>
##contig=<ID=chr4_KI270785v1_alt,length=119912>
##contig=<ID=chr4_KI270786v1_alt,length=244096>
##contig=<ID=chr4_KI270787v1_alt,length=111943>
##contig=<ID=chr4_KI270788v1_alt,length=158965>
##contig=<ID=chr4_KI270789v1_alt,length=205944>
##contig=<ID=chr4_KI270790v1_alt,length=220246>
##contig=<ID=chr4_KI270896v1_alt,length=378547>
##contig=<ID=chr4_KI270925v1_alt,length=555799>
##contig=<ID=chr5,length=181538259>
##contig=<ID=chr5_GL000208v1_random,length=92689>
##contig=<ID=chr5_GL339449v2_alt,length=1612928>
##contig=<ID=chr5_GL383530v1_alt,length=101241>
##contig=<ID=chr5_GL383531v1_alt,length=173459>
##contig=<ID=chr5_GL383532v1_alt,length=82728>
##contig=<ID=chr5_GL949742v1_alt,length=226852>
##contig=<ID=chr5_KI270791v1_alt,length=195710>
##contig=<ID=chr5_KI270792v1_alt,length=179043>
##contig=<ID=chr5_KI270793v1_alt,length=126136>
##contig=<ID=chr5_KI270794v1_alt,length=164558>
##contig=<ID=chr5_KI270795v1_alt,length=131892>
##contig=<ID=chr5_KI270796v1_alt,length=172708>
##contig=<ID=chr5_KI270897v1_alt,length=1144418>
##contig=<ID=chr5_KI270898v1_alt,length=130957>
##contig=<ID=chr6,length=170805979>
##contig=<ID=chr6_GL000250v2_alt,length=4672374>
##contig=<ID=chr6_GL000251v2_alt,length=4795265>
##contig=<ID=chr6_GL000252v2_alt,length=4604811>
##contig=<ID=chr6_GL000253v2_alt,length=4677643>
##contig=<ID=chr6_GL000254v2_alt,length=4827813>
##contig=<ID=chr6_GL000255v2_alt,length=4606388>
##contig=<ID=chr6_GL000256v2_alt,length=4929269>
##contig=<ID=chr6_GL383533v1_alt,length=124736>
##contig=<ID=chr6_KB021644v2_alt,length=185823>
##contig=<ID=chr6_KI270758v1_alt,length=76752>
##contig=<ID=chr6_KI270797v1_alt,length=197536>
##contig=<ID=chr6_KI270798v1_alt,length=271782>
##contig=<ID=chr6_KI270799v1_alt,length=152148>
##contig=<ID=chr6_KI270800v1_alt,length=175808>
##contig=<ID=chr6_KI270801v1_alt,length=870480>
##contig=<ID=chr6_KI270802v1_alt,length=75005>
##contig=<ID=chr7,length=159345973>
##contig=<ID=chr7_GL383534v2_alt,length=119183>
##contig=<ID=chr7_KI270803v1_alt,length=1111570>
##contig=<ID=chr7_KI270804v1_alt,length=157952>
##contig=<ID=chr7_KI270805v1_alt,length=209988>
##contig=<ID=chr7_KI270806v1_alt,length=158166>
##contig=<ID=chr7_KI270807v1_alt,length=126434>
##contig=<ID=chr7_KI270808v1_alt,length=271455>
##contig=<ID=chr7_KI270809v1_alt,length=209586>
##contig=<ID=chr7_KI270899v1_alt,length=190869>
##contig=<ID=chr8,length=145138636>
##contig=<ID=chr8_KI270810v1_alt,length=374415>
##contig=<ID=chr8_KI270811v1_alt,length=292436>
##contig=<ID=chr8_KI270812v1_alt,length=282736>
##contig=<ID=chr8_KI270813v1_alt,length=300230>
##contig=<ID=chr8_KI270814v1_alt,length=141812>
##contig=<ID=chr8_KI270815v1_alt,length=132244>
##contig=<ID=chr8_KI270816v1_alt,length=305841>
##contig=<ID=chr8_KI270817v1_alt,length=158983>
##contig=<ID=chr8_KI270818v1_alt,length=145606>
##contig=<ID=chr8_KI270819v1_alt,length=133535>
##contig=<ID=chr8_KI270820v1_alt,length=36640>
##contig=<ID=chr8_KI270821v1_alt,length=985506>
##contig=<ID=chr8_KI270822v1_alt,length=624492>
##contig=<ID=chr8_KI270900v1_alt,length=318687>
##contig=<ID=chr8_KI270901v1_alt,length=136959>
##contig=<ID=chr8_KI270926v1_alt,length=229282>
##contig=<ID=chr9,length=138394717>
##contig=<ID=chr9_GL383539v1_alt,length=162988>
##contig=<ID=chr9_GL383540v1_alt,length=71551>
##contig=<ID=chr9_GL383541v1_alt,length=171286>
##contig=<ID=chr9_GL383542v1_alt,length=60032>
##contig=<ID=chr9_KI270717v1_random,length=40062>
##contig=<ID=chr9_KI270718v1_random,length=38054>
##contig=<ID=chr9_KI270719v1_random,length=176845>
##contig=<ID=chr9_KI270720v1_random,length=39050>
##contig=<ID=chr9_KI270823v1_alt,length=439082>
##contig=<ID=chrM,length=16569>
##contig=<ID=chrUn_GL000195v1,length=182896>
##contig=<ID=chrUn_GL000213v1,length=164239>
##contig=<ID=chrUn_GL000214v1,length=137718>
##contig=<ID=chrUn_GL000216v2,length=176608>
##contig=<ID=chrUn_GL000218v1,length=161147>
##contig=<ID=chrUn_GL000219v1,length=179198>
##contig=<ID=chrUn_GL000220v1,length=161802>
##contig=<ID=chrUn_GL000224v1,length=179693>
##contig=<ID=chrUn_GL000226v1,length=15008>
##contig=<ID=chrUn_KI270302v1,length=2274>
##contig=<ID=chrUn_KI270303v1,length=1942>
##contig=<ID=chrUn_KI270304v1,length=2165>
##contig=<ID=chrUn_KI270305v1,length=1472>
##contig=<ID=chrUn_KI270310v1,length=1201>
##contig=<ID=chrUn_KI270311v1,length=12399>
##contig=<ID=chrUn_KI270312v1,length=998>
##contig=<ID=chrUn_KI270315v1,length=2276>
##contig=<ID=chrUn_KI270316v1,length=1444>
##contig=<ID=chrUn_KI270317v1,length=37690>
##contig=<ID=chrUn_KI270320v1,length=4416>
##contig=<ID=chrUn_KI270322v1,length=21476>
##contig=<ID=chrUn_KI270329v1,length=1040>
##contig=<ID=chrUn_KI270330v1,length=1652>
##contig=<ID=chrUn_KI270333v1,length=2699>
##contig=<ID=chrUn_KI270334v1,length=1368>
##contig=<ID=chrUn_KI270335v1,length=1048>
##contig=<ID=chrUn_KI270336v1,length=1026>
##contig=<ID=chrUn_KI270337v1,length=1121>
##contig=<ID=chrUn_KI270338v1,length=1428>
##contig=<ID=chrUn_KI270340v1,length=1428>
##contig=<ID=chrUn_KI270362v1,length=3530>
##contig=<ID=chrUn_KI270363v1,length=1803>
##contig=<ID=chrUn_KI270364v1,length=2855>
##contig=<ID=chrUn_KI270366v1,length=8320>
##contig=<ID=chrUn_KI270371v1,length=2805>
##contig=<ID=chrUn_KI270372v1,length=1650>
##contig=<ID=chrUn_KI270373v1,length=1451>
##contig=<ID=chrUn_KI270374v1,length=2656>
##contig=<ID=chrUn_KI270375v1,length=2378>
##contig=<ID=chrUn_KI270376v1,length=1136>
##contig=<ID=chrUn_KI270378v1,length=1048>
##contig=<ID=chrUn_KI270379v1,length=1045>
##contig=<ID=chrUn_KI270381v1,length=1930>
##contig=<ID=chrUn_KI270382v1,length=4215>
##contig=<ID=chrUn_KI270383v1,length=1750>
##contig=<ID=chrUn_KI270384v1,length=1658>
##contig=<ID=chrUn_KI270385v1,length=990>
##contig=<ID=chrUn_KI270386v1,length=1788>
##contig=<ID=chrUn_KI270387v1,length=1537>
##contig=<ID=chrUn_KI270388v1,length=1216>
##contig=<ID=chrUn_KI270389v1,length=1298>
##contig=<ID=chrUn_KI270390v1,length=2387>
##contig=<ID=chrUn_KI270391v1,length=1484>
##contig=<ID=chrUn_KI270392v1,length=971>
##contig=<ID=chrUn_KI270393v1,length=1308>
##contig=<ID=chrUn_KI270394v1,length=970>
##contig=<ID=chrUn_KI270395v1,length=1143>
##contig=<ID=chrUn_KI270396v1,length=1880>
##contig=<ID=chrUn_KI270411v1,length=2646>
##contig=<ID=chrUn_KI270412v1,length=1179>
##contig=<ID=chrUn_KI270414v1,length=2489>
##contig=<ID=chrUn_KI270417v1,length=2043>
##contig=<ID=chrUn_KI270418v1,length=2145>
##contig=<ID=chrUn_KI270419v1,length=1029>
##contig=<ID=chrUn_KI270420v1,length=2321>
##contig=<ID=chrUn_KI270422v1,length=1445>
##contig=<ID=chrUn_KI270423v1,length=981>
##contig=<ID=chrUn_KI270424v1,length=2140>
##contig=<ID=chrUn_KI270425v1,length=1884>
##contig=<ID=chrUn_KI270429v1,length=1361>
##contig=<ID=chrUn_KI270435v1,length=92983>
##contig=<ID=chrUn_KI270438v1,length=112505>
##contig=<ID=chrUn_KI270442v1,length=392061>
##contig=<ID=chrUn_KI270448v1,length=7992>
##contig=<ID=chrUn_KI270465v1,length=1774>
##contig=<ID=chrUn_KI270466v1,length=1233>
##contig=<ID=chrUn_KI270467v1,length=3920>
##contig=<ID=chrUn_KI270468v1,length=4055>
##contig=<ID=chrUn_KI270507v1,length=5353>
##contig=<ID=chrUn_KI270508v1,length=1951>
##contig=<ID=chrUn_KI270509v1,length=2318>
##contig=<ID=chrUn_KI270510v1,length=2415>
##contig=<ID=chrUn_KI270511v1,length=8127>
##contig=<ID=chrUn_KI270512v1,length=22689>
##contig=<ID=chrUn_KI270515v1,length=6361>
##contig=<ID=chrUn_KI270516v1,length=1300>
##contig=<ID=chrUn_KI270517v1,length=3253>
##contig=<ID=chrUn_KI270518v1,length=2186>
##contig=<ID=chrUn_KI270519v1,length=138126>
##contig=<ID=chrUn_KI270521v1,length=7642>
##contig=<ID=chrUn_KI270522v1,length=5674>
##contig=<ID=chrUn_KI270528v1,length=2983>
##contig=<ID=chrUn_KI270529v1,length=1899>
##contig=<ID=chrUn_KI270530v1,length=2168>
##contig=<ID=chrUn_KI270538v1,length=91309>
##contig=<ID=chrUn_KI270539v1,length=993>
##contig=<ID=chrUn_KI270544v1,length=1202>
##contig=<ID=chrUn_KI270548v1,length=1599>
##contig=<ID=chrUn_KI270579v1,length=31033>
##contig=<ID=chrUn_KI270580v1,length=1553>
##contig=<ID=chrUn_KI270581v1,length=7046>
##contig=<ID=chrUn_KI270582v1,length=6504>
##contig=<ID=chrUn_KI270583v1,length=1400>
##contig=<ID=chrUn_KI270584v1,length=4513>
##contig=<ID=chrUn_KI270587v1,length=2969>
##contig=<ID=chrUn_KI270588v1,length=6158>
##contig=<ID=chrUn_KI270589v1,length=44474>
##contig=<ID=chrUn_KI270590v1,length=4685>
##contig=<ID=chrUn_KI270591v1,length=5796>
##contig=<ID=chrUn_KI270593v1,length=3041>
##contig=<ID=chrUn_KI270741v1,length=157432>
##contig=<ID=chrUn_KI270742v1,length=186739>
##contig=<ID=chrUn_KI270743v1,length=210658>
##contig=<ID=chrUn_KI270744v1,length=168472>
##contig=<ID=chrUn_KI270745v1,length=41891>
##contig=<ID=chrUn_KI270746v1,length=66486>
##contig=<ID=chrUn_KI270747v1,length=198735>
##contig=<ID=chrUn_KI270748v1,length=93321>
##contig=<ID=chrUn_KI270749v1,length=158759>
##contig=<ID=chrUn_KI270750v1,length=148850>
##contig=<ID=chrUn_KI270751v1,length=150742>
##contig=<ID=chrUn_KI270752v1,length=27745>
##contig=<ID=chrUn_KI270753v1,length=62944>
##contig=<ID=chrUn_KI270754v1,length=40191>
##contig=<ID=chrUn_KI270755v1,length=36723>
##contig=<ID=chrUn_KI270756v1,length=79590>
##contig=<ID=chrUn_KI270757v1,length=71251>
##contig=<ID=chrX,length=156040895>
##contig=<ID=chrX_KI270880v1_alt,length=284869>
##contig=<ID=chrX_KI270881v1_alt,length=144206>
##contig=<ID=chrX_KI270913v1_alt,length=274009>
##contig=<ID=chrY,length=57227415>
##contig=<ID=chrY_KI270740v1_random,length=37240>
#CHROM	POS	ID	REF	ALT	QUAL	FILTER	INFO	FORMAT	pt_001_003
chr1	10011	pbsv.BND.chr1:10011-chr15:101980989	C	[chr15:101980989[C	.	NearReferenceGap	SVTYPE=BND;CIPOS=-6,7;MATEID=pbsv.BND.chr15:101980989-chr1:10011	GT:AD:DP	0/1:10,2:12
chr1	10021	pbsv.BND.chr1:10021-chr3:10826	A	]chr3:10826]A	.	NearReferenceGap	SVTYPE=BND;CIPOS=-19,40;MATEID=pbsv.BND.chr3:10826-chr1:10021	GT:AD:DP	0/1:12,3:15
chr1	66253	pbsv.DEL.0	TATATAATATAAATATAATATAAATTATATTATATA	T	.	PASS	SVTYPE=DEL;END=66288;SVLEN=-35;SVANN=TANDEM	GT:AD:DP:SAC	0/1:8,22:30:4,4,11,11
chr1	83829	pbsv.DEL.1	GAGAAAGAAAGAAAGAAAGAAAGAA	G	.	PASS	SVTYPE=DEL;END=83853;SVLEN=-24;SVANN=TANDEM	GT:AD:DP:SAC	0/1:13,19:32:3,10,15,4
chr1	136498	pbsv.INS.16	G	GGGCTCAGGCTGACCTCTCTCAGCGTGGGAGGGGCCGGTGTGAGGCAAGGGGCTCACGCTGACCTCTGTCCGCGTGGGAGGGGCCGGTGTGAGGCAAGGGCTCACACTGACCTCTCTCAGCGTGGGAGGGGCCGGTGTGAGGCAAGGGCTCACACTGACCTCTCTCAGCGTGGGAGGGGCCGGTGTGAGGCAAGGGCTCACGCTGACCTCTCTCAGCCTGGGAGGGCCGGTGTGAGGCGAGGGGCTCGGGCTGACCTCTCTCAGCGTGGGAGGGGCCGGGGTGAGGCAAGGGGCTCACACTGACCTCTCTCAGCGTGGAGGGGCCGGTGTGAGGCAAGGGGCTCACGCTGACCTCTCTCAGCCTGGGAGGGGCCGGTGTGAGGCGAGGGGCTCGGGCTGACCTCTCTCAGCGTGGGAGGGGCCGGGTGTGAGACAAGGGCTCAGGCTGACCTCTCTCAGCGTGGGAGGGGCCGGTGTGAGACAAGGGGCTCACACTGACCTCTCTCAGCGTGGGAGGGGCCGGGGTGAGGCAAGGGGCTCACGCTGACCTCTCTCAGCGTGGGAGGGGCCAGTGTGAGGCAAGGGCTCAGGCTGACCTCTCTCAGCGTGGGAGGGGCCGGTGTGAGGCAAGGGGCTCGGGCTGACCTCTCTCAGCGTGGGAGGGGCCGGTGTGAGACAA	.	PASS	SVTYPE=INS;END=136498;SVLEN=678;SVANN=TANDEM	GT:AD:DP:SAC	0/1:11,12:23:3,8,9,3
chr1	139403	pbsv.DEL.2	TGCAGGAGCTGGGCCTGGAGAGGCTGCAAAGAA	T	.	PASS	SVTYPE=DEL;END=139435;SVLEN=-32;SVANN=TANDEM	GT:AD:DP:SAC	1/1:4,20:24:3,1,14,6
chr1	140390	pbsv.BND.chr1:140390-chr1:737314	A	A[chr1:737314[	.	PASS	SVTYPE=BND;CIPOS=-5,6;MATEID=pbsv.BND.chr1:737314-chr1:140390;MATEDIST=596924	GT:AD:DP	0/1:21,2:23
chr1	144526	pbsv.DEL.3	CGTATATATATATATATATATATAT	C	.	PASS	SVTYPE=DEL;END=144550;SVLEN=-24;SVANN=TANDEM	GT:AD:DP:SAC	0/1:4,15:19:3,1,10,5
chr1	157348	pbsv.INS.17	C	CTACTCAGGAGGCTGAGGCAGGAGAATCGCTTGAACCTGGGAGGCACAGGTTGCAGTGAGCTGAGATCACACCACTGCACTCCAGCCTGGTCGACAGAGCGAGACTGTGTCTCAAAGAAAAAAAAGAATGGGTGACAAAGTAAT	.	PASS	SVTYPE=INS;END=157348;SVLEN=143	GT:AD:DP:SAC	0/1:2,6:8:1,1,2,4
chr1	180189	pbsv.BND.chr1:180189-chr1:248945720	A	[chr1:248945720[A	.	PASS	SVTYPE=BND;CIPOS=-100,200;MATEID=pbsv.BND.chr1:248945720-chr1:180189;MATEDIST=248765531	GT:AD:DP	0/1:21,3:24
chr1	180356	pbsv.BND.chr1:180356-chr3:10734	T	]chr3:10734]T	.	NearReferenceGap	SVTYPE=BND;CIPOS=-267,176;MATEID=pbsv.BND.chr3:10734-chr1:180356	GT:AD:DP	0/1:21,3:24
chr1	180678	pbsv.BND.chr1:180678-chr1:248946421	C	C]chr1:248946421]	.	PASS	SVTYPE=BND;CIPOS=-241,171;MATEID=pbsv.BND.chr1:248946421-chr1:180678;MATEDIST=248765743	GT:AD:DP	0/1:24,7:31
chr1	180709	pbsv.BND.chr1:180709-chr11:175562	A	A[chr11:175562[	.	PASS	SVTYPE=BND;CIPOS=-285,285;MATEID=pbsv.BND.chr11:175562-chr1:180709	GT:AD:DP	0/1:30,2:32
chr1	180801	pbsv.BND.chr1:180801-chr3:10034	A	A[chr3:10034[	.	NearReferenceGap	SVTYPE=BND;CIPOS=-309,195;MATEID=pbsv.BND.chr3:10034-chr1:180801	GT:AD:DP	0/1:27,5:32
chr1	257671	pbsv.BND.chr1:257671-chr5:181473339	C	[chr5:181473339[C	.	NearReferenceGap	SVTYPE=BND;CIPOS=-4,6;MATEID=pbsv.BND.chr5:181473339-chr1:257671	GT:AD:DP	0/1:21,9:30
chr1	257680	pbsv.BND.chr1:257680-chr2:242176399	A	[chr2:242176399[A	.	NearReferenceGap	SVTYPE=BND;CIPOS=-13,151;MATEID=pbsv.BND.chr2:242176399-chr1:257680	GT:AD:DP	0/1:11,24:35
chr1	265754	pbsv.CNV.48116	A	<CNV>	.	PASS	SVTYPE=cnv;END=267834;SVLEN=2080;SHADOWED	CN	4
chr1	265754	pbsv.BND.chr1:265754-chr2:242168445	A	[chr2:242168445[A	.	PASS	SVTYPE=BND;CIPOS=-3,4;MATEID=pbsv.BND.chr2:242168445-chr1:265754	GT:AD:DP	0/1:71,2:73
chr1	267834	pbsv.BND.chr1:267834-chr1:585989	G	G[chr1:585989[	.	NearReferenceGap	SVTYPE=BND;CIPOS=0,1;MATEID=pbsv.BND.chr1:585989-chr1:267834;MATEDIST=318155	GT:AD:DP	0/1:82,2:84
chr1	350186	pbsv.BND.chr1:350186-chr1:248942250	C	[chr1:248942250[C	.	PASS	SVTYPE=BND;CIPOS=0,1;MATEID=pbsv.BND.chr1:248942250-chr1:350186;MATEDIST=248592064	GT:AD:DP	0/1:17,2:19
chr1	350805	pbsv.INS.18	A	AACTCACTGAAGGTGGAGGGAAAATGGTGTTGACCTAAGTC	.	PASS	SVTYPE=INS;END=350805;SVLEN=40	GT:AD:DP:SAC	1/1:5,35:40:1,4,17,18
chr1	357215	pbsv.BND.chr1:357215-chr1:585989	A	A[chr1:585989[	.	NearReferenceGap	SVTYPE=BND;CIPOS=0,1;MATEID=pbsv.BND.chr1:585989-chr1:357215;MATEDIST=228774	GT:AD:DP	0/1:53,2:55
chr1	367610	pbsv.DEL.4	TATTCATGCACACATGTTCAC	T	.	PASS	SVTYPE=DEL;END=367630;SVLEN=-20;SVANN=TANDEM	GT:AD:DP:SAC	0/1:35,40:75:18,17,18,22
chr1	369295	pbsv.INS.19	C	CGTCTCGGCAGCTCCGGTGTGGAAACTGCGACACTCACGCGGGTGCCGTCTCGGCAGCTCACGGTGTGGAAAACTGCGGCACTCACGCGGGTGCC	.	PASS	SVTYPE=INS;END=369295;SVLEN=94;SVANN=TANDEM	GT:AD:DP:SAC	0/1:46,29:75:21,25,15,14
chr1	372585	pbsv.DEL.5	TATTATATATGGTCCTCAGGGTCCATTCTGATCTGTATATATGTATCATGTAAACATGAGTTCCTGCTGGCATATCTGTCTATAACCGACCACCTTAGGGTCCATTCTGATCTGTATATATGTATAATATATATTATATATGGACCTCAGGGTCCATTCTGATCTGCATATATGTATAATATATA	T	.	PASS	SVTYPE=DEL;END=372769;SVLEN=-184;SVANN=TANDEM	GT:AD:DP:SAC	0/1:30,39:69:13,17,19,20
chr1	373983	pbsv.INS.20	C	CTCTCCTTTCTCCTCTCCATCCCCCTCTCCATCCCCCTCTCCATCTCCCTCTCCTTTCTCCTCTCTACCCCCTCTCCTTTCTCTCTCTATCCCCTCTCCTTTCTCCCTCTCCACCCCCCTCTCCTTTCTCCTCTCCATCCCCCTCTCCATCTCCCTCTCCTTTCTCCTCTCTAGCCCCCTCTCCTTTCTCCTCTCTATCCCCCTCTCCTTTCTCCTCTCCATCCCC	.	PASS	SVTYPE=INS;END=373983;SVLEN=225;SVANN=TANDEM	GT:AD:DP:SAC	0/1:47,16:63:24,23,8,8
chr1	378408	pbsv.DEL.6	AGGTCAGAGCTGTCCTGGGTCAGAGCTGCCCAT	A	.	PASS	SVTYPE=DEL;END=378440;SVLEN=-32;SVANN=TANDEM	GT:AD:DP:SAC	0/1:42,13:55:21,21,5,8
chr1	381180	pbsv.INS.21	C	CACACGCGGGTTCTCTGTGGCCAGCAGGCGGCGCTGCAGGACAGGAGATGCCCAGGCCTGGCGGCGGCACACGCGGGTTCTCTGTGGCCAGCAGGCGGCGCTGCAGGAGAGGAGATGCCCAGGCCTGGCGGCCGGT	.	PASS	SVTYPE=INS;END=381180;SVLEN=135;SVANN=TANDEM	GT:AD:DP:SAC	0/1:38,12:50:22,16,4,8
chr1	381662	pbsv.INS.22	T	TGGGCTCTCTGTGGCCAGCAGGCGGCGCTGCAGGAGAGGAGATGCCCAGGCCTGGCGGCCGGCGCACGTGGGTTCTCTGTGGCCAGCAAGGCGCGCTGCAGGAGAGGAGATGCCCAGGCCTGGCGGCCGGCGCACGTGGGCTCTCTGTGGCCAAGGCGGCGCTGCAGGAGAGGAGATGCCCAGGCCTGGCGGCCGGCGCACGCGGGTTCTCTGTGGCCAGCAGGCGGCGCTGCAGGAGAGGAGATGCCCAGGCCTGGCGGCCGGCGCACGTGGGCTCTCTGTGGCCAGCAGGCGGCGCTGCAGGAGAGGAGATGCCCAGGCCTGGCGGCCGGCGCACGCGGGGTTCTCTGTGGCCAGCAGGCGGCGCTGCAGGAGAGGAGATGCCCAGGCCTGGCGGCCGGCACACGC	.	PASS	SVTYPE=INS;END=381662;SVLEN=407;SVANN=TANDEM	GT:AD:DP:SAC	0/1:36,14:50:18,18,8,6
chr1	382439	pbsv.DEL.7	TTGGTGTGAGTTCATGGGTGTGACGGGGTGTGCTGTGTGAGAACGTGTGTGTAGTGTTCACATGTCCTCTGTGCGTGAGTCCCTGTGTGTGATGTTGTGTTCTCGGTGTGAGTTCATGGGTGTGACGGGGCGTGTGCTGTGTGAGAACATGTGTGTAGTGTTCATATGTTCT	T	.	PASS	SVTYPE=DEL;END=382610;SVLEN=-171;SVANN=TANDEM	GT:AD:DP:SAC	0/1:32,11:43:17,15,5,6
chr1	382586	pbsv.INS.23	C	CGTGTGTGTAGTGTCCACATGTCCTCTGTGCGTGAGTCCCTGTGTGTGATGTTGTGTTCTCGGTGTGAGTTCATGGTGTGACGGGGCGTGTGCTGTGTGAGAACATGTGTGTAGTGTTCACATGTCCTCTGTGCGTGAGTCCCTATGTGTGATGCCCGTGTTCTCAGTGTGAGTTCATATGTGTGACAGGGTGTGCTGTGTGAGAAC	.	PASS	SVTYPE=INS;END=382586;SVLEN=206;SVANN=TANDEM	GT:AD:DP:SAC	0/1:31,14:45:13,18,9,5
chr1	393807	pbsv.INS.24	T	TGTGTGTGTGTGGTGTGTGTGTGT	.	PASS	SVTYPE=INS;END=393807;SVLEN=23	GT:AD:DP:SAC	0/1:8,7:15:2,6,3,4
chr1	510555	pbsv.INS.25	A	ACCATTCTTTTTTAATACTTAA	.	PASS	IMPRECISE;SVTYPE=INS;END=510555;SVLEN=21;SVANN=TANDEM	GT:AD:DP:SAC	0/1:10,4:14:7,3,2,2
chr1	585989	pbsv.BND.chr1:585989-chr1:267834	G	]chr1:267834]G	.	NearReferenceGap	SVTYPE=BND;CIPOS=0,1;MATEID=pbsv.BND.chr1:267834-chr1:585989;MATEDIST=318155	GT:AD:DP	0/1:2,2:4
chr1	585989	pbsv.BND.chr1:585989-chr1:357215	G	]chr1:357215]G	.	NearReferenceGap	SVTYPE=BND;CIPOS=0,0;MATEID=pbsv.BND.chr1:357215-chr1:585989;MATEDIST=228774	GT:AD:DP	0/1:2,2:4
chr1	596940	pbsv.INS.26	C	CAATAAAATTATTACCCCTTTT	.	PASS	IMPRECISE;SVTYPE=INS;END=596940;SVLEN=21;SVANN=TANDEM	GT:AD:DP:SAC	0/1:14,4:18:8,6,3,1
chr1	597792	pbsv.INS.DUP.14	C	<DUP>	.	PASS	SVTYPE=DUP;END=598734;SVLEN=942	GT:AD:DP:SAC	0/1:11,10:21:6,5,7,3
chr1	598593	pbsv.INS.27	G	GGTGTGGAAACTGCGACACTCACGCGGGTGCCGTCTCAGCAGCTCACGGTGTGGAAACTGCGACACTCAGCGGGTGCCGTCTCAGCAGCTCACGGTGTGGAAACTGCGACACTCACGCGGGTGCCGTCTCAGCAGCTCACGGTGTGGAAACTGCGACACTCACGCGGGTGGCCGTCTCAGCAGCTCACGGTGTGGAAACTGCGACACTCACGCGGGTGCCGTCTCAGCAGCTCACGGTGTGGAAACTGCGACACTCACACGGGTGCCGTCTCAGCAGCTCACAGTGTGGAAACTGCGACACTCACACGGGTGCCGTCTCAGCAGCTCACGGTGTGGTGGAAACTGCGACACTCACACGGTTGCCATCTCAGCAGCTCACGGTGTGGAAACTGCGACACTCACACGGGTGCCATCTCAGCAGCTCACGGTGTGGAAACTGCGACACTCACACGGGTGCCATCTCAGCAGCTCACGGT	.	PASS	SVTYPE=INS;END=598593;SVLEN=475;SVANN=TANDEM	GT:AD:DP:SAC	0/1:14,7:21:9,5,4,3
chr1	610547	pbsv.INS.28	C	CTGCAGGAGAGGAGATGCCCAGGCCTGGCGGCCGGCGCACGCGGGTTCTCTGTGGCCAGCAGGCGGCGCTGCAGGAGAGGAGATGCCCAGGCCAGGCGGCCGGCGCACGCGGGTTCTCTGTGGCCAGCAGGCGGCGCTGCAGGAGAGGAGATGCCCAGGCCTGGCGGCCGGCGCACGCGGGTTCTCTGTGGCCAGCAGGCGGCGA	.	PASS	SVTYPE=INS;END=610547;SVLEN=204;SVANN=TANDEM	GT:AD:DP:SAC	1/1:6,28:34:4,2,17,11
chr1	611580	pbsv.INS.29	T	TCCCCGTGTGTGATGTTGTGTTCTCAGTGTGAGTTCATGGGTGTGACGGGGTGTGTGCTGTGTGAGAACGTGTGTGTAGTGTCCACATGTCCTCTGTGCGTGAGTCCCCGTGTGTGATGTTGTGTTCTCGGTGTGATTCATGGGTGTGACGGGTGTGTGTGCTGTGTGAGAACGTGTGTGTAGTGTCCACATGTCCTCTGTGCGTGAGTCCCCGTGTGTGATGTTGTGTTCTCGGTGTGAGTTCATGGGTGTGACGGGGTGTGTGCTGTGTGAGAACGTGTGTGTAGTGTCCACATGTCCTCTGTGCGTGAGTCCCCGTGTGTGATGTTGTGTTCTCGGTGTGAGTTCATGGGTGTGACGGGGTGTGTGCTGTGTGAGAACGTGTGTGTAGTGTCCACATGTCCTCTGTGCGTGAGTCCCCGTGTGTTGATGTTGTGTTCTCGGTGTGAGTTCATGGGTGTGACGGGGTGTGTGCTGTGTGAGAACGTGTGTGTAGTGTCCACATGTCCTCTGTGCGTGAG	.	PASS	SVTYPE=INS;END=611580;SVLEN=520;SVANN=TANDEM	GT:AD:DP:SAC	0/1:23,12:35:15,8,7,5
chr1	669497	pbsv.INS.30	G	GTACATGGAGGGGAACAACACACACCAGGGCCTCTCAGGGGACGGGGGTAGGAGACCATCAGGACAAACACGTGGA	.	PASS	SVTYPE=INS;END=669497;SVLEN=75;SVANN=TANDEM	GT:AD:DP:SAC	0/1:15,26:41:6,9,18,8
chr1	710579	pbsv.INS.31	T	TAAAGAACTGCCCGGCCGGCGCGGTGGCTCACGCCTGTAATCCCAGCACTTTGGGAGGCCGAGGCGGGCGGATCACGAGGTCAGGAGATCGAGACCATCCCGGCTAAAACGGTGAAACCCCGTCTCTACTAAAAATACAAAAAATTAGCCGGGCGTAGTGGCGGGCGCCTGTAGTCCCAGCTACTTGGGAGGCTGAGGCAGGAGAATGGCGTGAACCCGGGAGGTGGAGCTTGCAGTGAGCCGAGATCCCGCCACTGCACTCCAGCCTGGGCGACAGAGCGAGACTCCGTCTCAAAAAAAAAAAAAAAAAAAAAAAAAA	.	PASS	SVTYPE=INS;END=710579;SVLEN=318;SVANN=ALU	GT:AD:DP:SAC	0/1:14,29:43:5,9,20,9
chr1	714324	pbsv.DEL.8	GTAGAAGAATATGAGACATTTCCCTAATCATTATGTGTAATTACAATTACA	G	.	PASS	SVTYPE=DEL;END=714374;SVLEN=-50;SVANN=TANDEM	GT:AD:DP:SAC	1/1:0,41:41:1,-1,20,21
chr1	727286	pbsv.INS.32	A	ACAAGGGCTCACGCTGACCTCTGTCCACGTGGGAGGGGCCGGGGTGAGGCAAGGGCTCACACTGACCTCTCTCAGCGTGGGAGGGGCCGGTGTGAGG	.	PASS	SVTYPE=INS;END=727286;SVLEN=96;SVANN=TANDEM	GT:AD:DP:SAC	0/1:58,20:78:37,21,10,10
chr1	737314	pbsv.CNV.48117	A	<CNV>	.	PASS	SVTYPE=cnv;END=740274;SVLEN=2960;SHADOWED	CN	5
chr1	737314	pbsv.BND.chr1:737314-chr1:140390	A	]chr1:140390]A	.	PASS	SVTYPE=BND;CIPOS=-5,6;MATEID=pbsv.BND.chr1:140390-chr1:737314;MATEDIST=596924	GT:AD:DP	0/1:84,2:86
chr1	740274	pbsv.BND.chr1:740274-chr1:223952519	A	A[chr1:223952519[	.	PASS	SVTYPE=BND;CIPOS=-458,458;MATEID=pbsv.BND.chr1:223952519-chr1:740274;MATEDIST=223212245	GT:AD:DP	0/1:70,2:72
chr1	744870	pbsv.INS.33	A	ATATATATATTATAAAATATATATATAT	.	PASS	SVTYPE=INS;END=744870;SVLEN=27;SVANN=TANDEM	GT:AD:DP:SAC	0/1:11,34:45:6,5,20,14
chr1	748214	pbsv.INS.34	T	TAGAAAAAAAAAAAAATGTGGCCGGGCGCGTGGCTCACGCCTGTAATCCCAGCACTTTGGGAGGCCGAGGCAGGTGGATCATGAGGTCAGGAGATCGAGACCATCCTGGCTAACAAGGTGAAACCCCGTCTCTACTAAAAATACAAAAAATTAGCCGGGCGCGGTGGCGGGCGCCTGTAGTCCCAGCTACTCGGGAGGCTGAGGCAGGAGAATGGCGTGAACCCGGGAAGCGGAGCTTGCAGTGAGCCGAGATTGCGCCACTGCAGTCCGCAGTCCGCCTGGGCGACAGAGCGAGACTCCGTCTCAAAAAAAAAAAAAAAAAAAAAAAAAAAAAA	.	PASS	SVTYPE=INS;END=748214;SVLEN=334;SVANN=ALU	GT:AD:DP:SAC	0/1:30,16:46:17,13,11,5
chr1	789481	pbsv.INS.35	G	GGAATGGAATGCAATGGAATGCACTCGAACGGATTGGAATGGAATGGACTCGAATAGAATGGAATAAAATGAAATGGACTCCAATGGATTGGAATGGAATTGACTCCAATGGAATTGAATGGAGTGGAAACCGAATGGAACGGATTGGAATGGAATGCACTCGAAATGAATTTGAATGGGAATGGATTGGGCTCAAATGGAATGGAATGGAATGGAATGGAATGGAATGAACTCAAATGGATTAGCATGGAATGAAGTGGACTCGAATACAATGGAATGGAATGGACTCGAATGGAATGGAACGGACTTGAACGGAATGGAGTGGAATGGACTCGAATGGAATGGAGTTGAATGGACTCGAATGGAATGGAATGTAAAGGAATGGAATGAACTCGAAAGGAGTGGAATGTAATGGAATGAAATGGACTCGAATGGAATTAAATGGAATGGAACGGAATGGACTGGGATGGAATGGAACGGAACGGAACGCAGTTGAATTGAACGGACCCGGAATGGAATGGAATGGAATGGAATGAAATGGAATGAAGTGGACTCTAATGGAATGGAATGGAATGGAATGGAATGGAATGGAATGAATGGAATGGAATGGAATGGAATAGACTCGAATGAAATGGGATGGACTCGAATGGAATGGAACGGAATGGAATCGACTCGAGTGGAATGGAATGGAATGGAATGGAATGGAATGGAATGGAATGGAATGGAATGGAATAGAATGGAATTGACTCAATTTAAATGGAATGAAGTGGAATGAACTCGAATGGCATGCAATGGAATGGAATAGAATCGAATGGAATAGAATGGACCCAAATGGAATGGAACGGAATGGAATGGAATGGAACGGAATGGAATAGAACGGAACGGAATGGAATGGATTGGAATGAACTCCAACGGAATGGAATGGACTCGAATGCAATGGAATGGAATGGAATGGAATGGAGTGGACTGGAATGGAATAGAATGGAATGGAATGGATAGGACTGGAATGAAATGGAATGGAATGGACTCGAATGGAATGGAATGGAATGGAATGGACTCAAATGGAATGGAATGGAATGGAATGGACACGAATGGAATGGAATTGAATGGAATGGAATGGACTGTATGAAAAGGAATGGATTGGAAAGGAATGGAATAGAACGGAATGGACTCGAATGGAATGGAAAGGACTCGAGTGGAATGGAATGGAATGGAATGGACTCGAATGGAATGGAGTGGAATGTATGCGAATGGAATGGAATTGAATGGATTCGAGTCTAACGGAATGTATGGAATGGACTCGAATGGAATGTAATGTAATGGAATGAAATGGACGCGAATGGAATGGAATGGAATGGAATGGAATGGAGTGGAATGGAATGGACTCGAATGGTATGGAATGGAATTGAATGGACTCGATAGGAATGGAATGGAATGGATTGGACTCGAAAGGAATGTAATGGAATGAAATGTGCTGGAATGGAATGGAATGGAATGGAATAAAATGTAATGGAATGGACTCGAATGGAATACAGTTGAATTGAATGGACCCGAAAGCAATGGAATGGAATGGAACGGATTGGAAGGGAATGGAATGGAATGAAATGGAAAAGACTCGAATGGAATGGAATGGACTCGAATGAAATGGAGTGGACTAGAATGGAATGGAATGGACTTGAAAGAAATGGAATGCAGTGGAATGGACTCGAATGGAATGCAATGGAATGGAATAGACTCGAACGGAATGGAATGGAATGGAATGGAATGGAATGGAATGGAATGGAATGGAATGGAATGGAACGGAATGGACGCGAATGAAATGGAACGGAACGGAATGGACTCGGATGGAACGGAATGGAACGGAATGGAATGGAATTTACTCGAATGGGATGGAATGGAATGGAATTTACTCGAATGGAATGGAATGGAATGGACTGAAATGGAATAGCATGGAATGGAATGGACTCGAATGCAATGGAATGGAATGGACTCGAATGGAACGGAATGGACTCGAACGGAGTGGAGTCGAATGGATTCGAATGGAATGCAATGGAATGGAACGGAATGCAATGTACTCGAATGGAATGGAATGTAATAGAATGAAAATTACTCGAATGGAATGGAATGGAATGGACTCAATGGAATGGAATCGAACGGACTCGAATAGAATGCAGTTGAATTGAATGGACCTGAAAGAATGCAATGGAATGGAATGAAATGGACTCGAATGGAATGGAATAGACTGAAATGAAATGGAATGTACTGGAATGGAATGGAATGGAATGTACTGGAATGGAATGGAATGGACTCGAATGATATGCAATTGAATGGACTCGCATGGATTGGAATGGACTCTAGTGGAATGGAATGGAATA	.	PASS	SVTYPE=INS;END=789481;SVLEN=2374;SVANN=TANDEM	GT:AD:DP:SAC	0/1:24,13:37:11,13,3,10
chr1	820879	pbsv.INS.36	G	GTCTACACTACCTGCCTGGCCAGCAATCCACCCTGTCTACACTACCTGCCTGGGCAGTAGTTCCACGCAATCTCCCCTACCTGCCTCTCCAGCAGACCCGCCCTATCTATACTACTTGCCTGTCCAGCAGATCCACTCTATCTACACGACCTGCCTGTCCAGCAGATCCACCCTGTCTACACTACCTGCTTGTCCAGCAGGTCCACCCTGTCTATACTACCTGCCTGGCCAGTAGATCCACACTA	.	PASS	SVTYPE=INS;END=820879;SVLEN=244;SVANN=TANDEM	GT:AD:DP:SAC	0/1:20,27:47:11,9,13,14
chr1	822427	pbsv.DEL.9	CCCTGGCCAGCAGATCCACCCTGTCTATACTACCTG	C	.	PASS	SVTYPE=DEL;END=822462;SVLEN=-35;SVANN=TANDEM	GT:AD:DP:SAC	1/1:2,40:42:2,0,19,21
chr1	839457	pbsv.DEL.10	TCCTGGACACACACACCTAGACACACACACCTGGACAAACACA	T	.	PASS	SVTYPE=DEL;END=839499;SVLEN=-42;SVANN=TANDEM	GT:AD:DP:SAC	1/1:4,32:36:2,2,16,16
chr1	853604	pbsv.DEL.11	CCCCGACCCTGATGAACGTGAGATGACCGCCGTGTGGTAAACTGATGAA	C	.	PASS	SVTYPE=DEL;END=853652;SVLEN=-48;SVANN=TANDEM	GT:AD:DP:SAC	1/1:4,25:29:3,1,13,12
chr1	866851	pbsv.INS.37	A	AGCCCTCACGTGGTCCTCCCCCTGCACTCACATCCCTGACGTCCCCCAGCCCTCACGTGGTCCTCCCCCTGCACTCACATCCCTGACGTCCTCCCGAGCCCTCACATGGTCCTCCCCCTGCACTCACATCCCTGACATCCTCCCGT	.	PASS	SVTYPE=INS;END=866851;SVLEN=145;SVANN=TANDEM	GT:AD:DP:SAC	0/1:18,18:36:7,11,11,7
chr1	872669	pbsv.INS.38	G	GTCTCAGGTTTGACTCCTGACTTAATTCCTAACAGGGGAAGCTGCTGTCCTGTGACTCTGGAGAAGGGGGTTTCATTTGCTCCACCTGCAGTGAGGTCTGTTAGCCCATCTCAGGTTTGACTCCTGACTTAATTCCTAACAGGGGAAGCTGCTGTCCTGTAACTCTGGGGGAGGGGGTTTCATTTGCTCCACCTGCAGCGAGGTTACCCATCTCAGGTTTGACTCCTGACTTAATTCCTAACAGGGGAAGCTGCTGTCCTGTGACTCTGGGGGAGGGGTTTCATTTGTTCCACCTGCAGTGAGGTCTGTTAGCCCATCTCAGGTTTGACTCCTGACTTAATTCCTAACAGGGGAAGCTGCTGTCCTGTAACTCTGGGGGAGGGGGTTTCATTTGCTCCACCTGCAGCGAGGTTAGCCA	.	PASS	SVTYPE=INS;END=872669;SVLEN=417;SVANN=TANDEM	GT:AD:DP:SAC	0/1:22,11:33:12,10,4,7
chr1	876082	pbsv.INS.39	A	ACCCCCACCCCCTCCCATACTCCCCCACACTCCCCCACATCCCCCAAACTCCCCCATACTCCCCCATACTCCCCCACTCCCCCACACTCCCCACACTCCCCCAACTCCCCCACACTCCCCCACACTCACCCACACTCCCCCATACTCCCCCAACTCCCCCATACTCCCCCACATTCCCCCATACTCCCCCATACCCACTCCCCCAACTCCCCATACTCCTCCCCATACTCCCCATACTCCCCCACACTCCCCCATACCCTCCCCCATACTCCTCCCCCATACTCCCCCATATTCCCCCAACTCCCCCATACTCCCCAAACTCCCCCATACTCCTCCCCCCTACTCCCCCATACTCCCCCACACTCCCCACACTCCCCCAAACTCCCCCATTCCTCCCCATACTCCCCCATACTCCCCCACACTCCCCACACTCCCCCACACTCCCCACTCCCCAAACTCCCCCATACTCCTCCCCCATACTCCCCCATACTCCCCCACACTCCCCCACACTCCCCCACACTCCCCCATACTCCCCCATACTCCTCCCCCATACTCCCCATACTCCCCCACACTCCCCCAAACTCCCCCATACTCCTCCCCCATACTCCCCCATACTCCCCACATCCCCCACACTCCCCCACACTCCCCCACACTCCCCCATACTCCCCCACACTCCCCCCACACTCCCCATACTCCCCCCACACTCCCCCATACTCCCCAACCTCCCCCATACTCCCCCACACTCCCCCACACTCCCCCATACTCCCCCACACTCCCCCATACTCCCCCACTCCCCATACTCCCCCACATCCCCCCACTCTCCCCATACTCCCCCCAAACTCCCCCATATACTCCTCCCCCACACTCCCCCACACTCCCCCACACTCCCCCAAACTCCCCATACTCCTCCCCATACTACTCCCCCATACTCCCCCACACTCCCCCACACTCCCCCAACTCCCCCATACTCCCCACATTCCCCCATATCCCCCATACTCCCCCAAACTCCCCCATACTCCTCCCCCATACCCCCATACTCCCCCACACTCCCCCACACTCCCCCACTCCCCCACACTCCCCCATACTCCCCCAACCTCCCCACACTCCCCCACATTCCCCCATACTCCCCCATACTCCCCCAAACTCCCCCACATACTCCTCCCCATACTCCCCCATACTCCCCCACACTCCCCCACACTCCCCCATACTCCCCCACACTCCCCATACTCCCCCAACCTCCCCATACTCCCCCACATTCCCCATACTCCCCATACTCCCCCAAATCCCCCATACTCTCCCCCATACTCCCCCATACTCCCCCACACTCCCCCACACTCCCCCATACTCCCCCAAACTCCCCATACTCCTCCCCATACTCCCCCTACTCCCCCACACTCCCCCAACTCCCCCATACTCTCCCCCATACTCCCCCATACTCCCCCAACCTCCCCCATACTCCCCCACATTCCCCCATACTCCCCCATACTCCCCCAAACTCCCCCATACTCCTCCCCATACTCCCCCACACTCCCCACACTCCCCCAAACTCCCCCATACTCCTCCCCCATACTCCCCCACACTCCCCCACACTCCCCACACTCCCCCATACTCCCCCATACTCCCCCACACTCCCCCAACCCCCCCCATACTCCCCCATACTCCCCATACCCCCACACTCCCCCACACTCCCCCATACTCCCCAAATCCCCCACACTCCCCCATACTCCCCCCATACTCCTCCCCACACTCCCCACACTCCCCCCACCTCCCCATACTCCCCCACCATTCCCCATACTCCCCCATACTCCCCCAAATCTCCCTACTCATCCCCCACTCCCCCATACTCCCCCATACTCCCCAACCTCCCCCATACTCCCCCACACTCCCCCATACTCCCCCATAGTCCCCCACACTCCCCCACACTCCCCCAACCTCCCCCATACTCCCCCATACTCCGCCCAACTCCCCCCACACCCCCCCCATACTCCCCCACACTCCCCCATACTCCCCCACACCCCCCATACTCCCCCATACTCCCCCATACTCCCCCAACTCCCCCACACTCCTCCCATCACTCCCCACACTCCCCCACACCCCACACCTCCCCCACACTCCCCACACTCCCCCATACTCCCCCCATACTCGCCCCACACTCCCCCACACCCCACACTCCCCACACTCGCCCACACTCCCCCACACTCCCCCACACTCGCCCACACTCGCCCACACTCCCCCACACTCGCCCCACACTCCCCCCACACTCCCCACACACTCCCCACACTCCCCCACTACTCCCTCACAGTCCCCACACTCCCCCACACTCCCCCACACTCGCCCACACTCCCCCACGCTCCCCCATACTCGCCCACCTCCCCCATACTCGCCCACCTCCCCCACGCTCCCCCCACACTCGCCCACGCTCCCCCACACTCGCCCACG	.	PASS	SVTYPE=INS;END=876082;SVLEN=2438;SVANN=TANDEM	GT:AD:DP:SAC	0/1:23,15:38:12,11,7,8
chr1	882644	pbsv.DEL.12	TAATATATTAGCTATTCTAGACTTTATGCATTTATGTAAAGTTTTCTTTGTTGCACTTTAAGTTCTGTGATACATGGGCAGAGCATGC	T	.	PASS	SVTYPE=DEL;END=882731;SVLEN=-87	GT:AD:DP:SAC	0/1:50,26:76:30,20,14,12
chr1	883175	pbsv.BND.chr1:883175-chr22:11309470	C	C]chr22:11309470]	.	PASS	SVTYPE=BND;CIPOS=-16,17;MATEID=pbsv.BND.chr22:11309470-chr1:883175	GT:AD:DP	0/1:67,2:69
chr1	883188	pbsv.BND.chr1:883188-chr20:29788930	C	C]chr20:29788930]	.	PASS	SVTYPE=BND;CIPOS=-1,2;MATEID=pbsv.BND.chr20:29788930-chr1:883188	GT:AD:DP	0/1:60,2:62
chr1	883211	pbsv.BND.chr1:883211-chrUn_KI270442v1:275143	T	T]chrUn_KI270442v1:275143]	.	PASS	SVTYPE=BND;CIPOS=-8,9;MATEID=pbsv.BND.chrUn_KI270442v1:275143-chr1:883211	GT:AD:DP	0/1:53,2:55
chr1	886225	pbsv.INS.DUP.15	G	<DUP>	.	PASS	SVTYPE=DUP;END=886249;SVLEN=24	GT:AD:DP:SAC	1/1:0,49:49:0,0,29,20
chr1	893789	pbsv.DEL.13	AAAAAAAAAAAAAATATATATATATATATATATATAT	A	.	PASS	SVTYPE=DEL;END=893825;SVLEN=-36;SVANN=TANDEM	GT:AD:DP:SAC	1/1:6,41:47:2,4,21,20
chr1	909419	pbsv.DEL.40	GGCCCCCGGGCGCATCTTTGCTGGTATATGCGGTGGTCGGGGTCAGGCCCCCCGGGCGCACTGTTGCTGGTATATGCGGTGGTCGGGGTCA	G	.	PASS	SVTYPE=DEL;END=909509;SVLEN=-90;SVANN=TANDEM	GT:AD:DP:SAC	1/1:10,40:50:6,4,19,21
chr1	934092	pbsv.DEL.41	AGGGGAGGCGGCTCCGTTACAGGTGGGCAGGGGAGGCGGCTGCGTTACAGGTGGGCAGGGGAGGCGGCTGCGTTACAGGTGGGCAGGGGAGGCGGCTGCGTTACAGGTGGGCAGGGGAGGCGGCTCCGTTACAGGTGGGCAGGGGAGGCGGCTCCGTTACAGGTGGGCAGGGGAGGCGGCTGCGTTACAGGTGGGCAGGGGAGGCGGCTGCGTTACAGGTGGGCGGGGGAGGCGGCTGCGTTACAGGTGGGCGGGGGAGGCGGCTGCGTTACAGGTGGGCAGGGGGGGCGGCTGCGTTACAGGTGGGCGGGGGAGGCGGCTGCGTTACAGGTGGGCGGGGGAGGCGGCTCCGTTACAGGTGGGCGGGGGAGGCGGCTGCGTTACAGGTGGGCGGGGGAGGCGGCTGCGTTACAGGTGGGCGGGGGGGGCGGCTGCGTTACAGGTGGGCGGGGGAGGCTGCTCCGTTACAGGTGGGCGGGGGAGGCTGCTCCGTTACAGGTGGGCGGGGGGGGCGGCTGCGTTACAGGTGGGCGGGGGGGGCGGCTGCGTTACAGGTGGGCGGGGGAGGCGGCTGCGTTACAGGTGGGCGGGGGAGGCGGCTCCGTTACAGGTGGGCGGGGGAGGCGGCTGCGTTACAGGTGGGCGGGGGAGGCGGCTGCGTTACAGGTGGGCAGGGGAGGCGGCTGCGTTACAGGTGGGCAGGGGAGGCGGCTGCGTTACAGGTGGGCGGGGGAGGCGGCTCCGTTACAGGTGGGCGGGGGAGGCGGCTGCGTTACAGGTGGGCGGGGGAGGCGGCTGCGTTACAGGTGGGCG	A	.	PASS	SVTYPE=DEL;END=934904;SVLEN=-812;SVANN=TANDEM	GT:AD:DP:SAC	0/1:21,19:40:14,7,6,13
chr1	934440	pbsv.INS.68	T	TGCGTTACAGGTGGGCGGGGGAGGCTGCTCCGTTACAGGTGGGCGGGGGAGGCGGCTGCGTTACAGGTGGGCGGGGAGGCGGCTGCGTTACAGGTGGGCGGGGGGAGGCGGCTGCGTTACAGGTGGGCGGGGGAGGCGGCTGCGTTACAGGTGGGGCGGGGGAGGCGGCTCCGTTACAGGTGGGCGGGGGGGGGGCTGCTCCGTTACAGGTGGGCGGGGGAGGCGGCTCCGTTACAGGTGGGCGGGGGAGGCGGCTGCGTTACAGGTGGGCGGGGGGAGGCGGCTGCGTTACAGGTGGGCGGGGGAGGCGGCTGCGTTACAGGTGGGCGGGGGAGGCGGCTCCGTTACAGGTGGGCGGGGGGGCTGCTCCGTTACAGGTGGCGGGGGAGGCGGCTCCGTTACAGGTGGGCGGGGGAGGCTGCTCCGTTACAGGTGGGCGGGGGAGGCGGCTGCGTTACAGGTGGGCGGGGAGGCGGCTCCGTTACAGGTGGGCGGGGGGGGCTGCTCCGTTTACAGGTGGGGGGGGGGGGCGGCTGCGTTACAGGTGGGCGGGGGGGGCGGCTGCGTTACAGGTGGGCGGGGGGGGCGGCTGCGTTACAGGTGGGCGGGGGAGGCGGCTGCGTTACAGGTGGGCGGGGGGGGCGGCT	.	PASS	SVTYPE=INS;END=934440;SVLEN=646;SVANN=TANDEM	GT:AD:DP:SAC	0/1:27,12:39:10,17,7,5
chr1	936276	pbsv.DEL.42	TCCCGCCTCCTAGGGCTCCTGGACGGAGGGGGTCCCCGGTC	T	.	PASS	SVTYPE=DEL;END=936316;SVLEN=-40;SVANN=TANDEM	GT:AD:DP:SAC	0/1:21,23:44:13,8,9,14
chr1	948680	pbsv.INS.DUP.66	C	<DUP>	.	PASS	SVTYPE=DUP;END=948713;SVLEN=33	GT:AD:DP:SAC	1/1:7,31:38:4,3,15,16
chr1	964620	pbsv.DEL.43	GGAGGGGGGCGCGGGTCCGCAGTGGGGATGTGCTGCCGGGAGGGGGGCGCGGGTCCGCAGTGGGGATGTGCTGCCGGGAGGGGGGCGCGGGTCCGCAGTGGGGATGTGCTGCCG	G	.	PASS	SVTYPE=DEL;END=964733;SVLEN=-113;SVANN=TANDEM	GT:AD:DP:SAC	1/1:2,32:34:1,1,19,13
chr1	976911	pbsv.INS.70	C	CCCCCGGAACCGCCTCCCGCTCCCCCCACCAACCCCGGGAACCGCCTCCGCTCCCCGCGCAACCCCGGAACCGCCTGCCCCCACCGACCAACCCCGGGAACCGCCTGCCCCCACCGACCAACCCGGAACCGCCTCCCACGACCCCCAATCCCGGGAACCGCCTCCCACCACCCCGCCAACCCCGAGAACCGCCCCTCCCACGACCCCCAAT	.	PASS	SVTYPE=INS;END=976911;SVLEN=210;SVANN=TANDEM	GT:AD:DP:SAC	0/1:18,12:30:13,5,6,6
chr1	977273	pbsv.INS.69	T	TCCCACTCCCCCCCACCAACCCCGGGAACCGCCTGCCCCCCGCCACCAACCCGGGAACCGCCTCCCACTCCCCCCGCAACCCCGGAACCGCCTCCCACTCCCCCCGCGCACCCCGGGAACCGCCTCCCACTCCCCCCGCAACCCCGGAACCGCCTCCCACTCCCCCCACCAACCCCGGGAACCGCCTCCCACTCCCCCCGCAACCCCGAGGAACCGCCTCCCACTCCCCCCGCAACCCCCGGAACCGCCTCCCACTCCCCCCACCAACCCCGGGAACCGCCCCCACTCCCCCCGCAACCCGGGAACCGCCTCCCACTCCCCCCGCAACCCGGAACCGCTCCTCCCACTCCCCCCACCAACCCCGGGAACCGCCTCCCACTCCCCCGCGCAACCCCCGGAACCGCCTCCCACTCCCCCCCGCAACCCCGGGAACCGCCTCCCACTCCCCCCGCAACCCCGGAACCGCCTCCCACTCCCCCCACCAACCCCGGGAACCGCCTCCCCACCTCCCCCCACCAACCCCGGGAACCGCCTCCCACTCCCCCCACCAACCCCGGGAACCGCCTCCCACTCCCCCCGCAACCCCGGAACCGCCTCCCACTCCCCCCGCAACCCCGGGAACCGCCTCCCCACTCCCCCCACCAACCCCGGGAACCGCCTCCCACTCCCCCCACCAACCCCGGGAACCGCCTCCCACTCCCCCCACCAACCCCGGGAACCGCCTCCCACTCCCCCCACCAACCCGGGAACCGCCTCCCACTCCCCCCCACCAACCCCCGGGAACCGCCTGCCCCCGCCACCAACCCCGGGAACCGCCTCCCACTCCCCCCGCAACCCCGGGAACCGCCTCCCCCACTCCCCCCAAACCCGGAAACCGCCTCCCACTCCCCCCGCAACCCCGGGAACCGCCTCCCACTATCCCCCCACCAACCCCGGGAACCGCCTCCCAC	.	PASS	SVTYPE=INS;END=977273;SVLEN=949;SVANN=TANDEM	GT:AD:DP:SAC	0/1:23,7:30:14,9,5,2
chr1	978018	pbsv.INS.71	C	CCCCCCCAACCCCAGGAACCGCCTCCCAA	.	PASS	SVTYPE=INS;END=978018;SVLEN=28;SVANN=TANDEM	GT:AD:DP:SAC	0/1:18,12:30:13,5,6,6
chr1	984611	pbsv.INS.72	C	CTTTATTTCTTTCTTTCTTTCTTTAT	.	PASS	SVTYPE=INS;END=984611;SVLEN=25;SVANN=TANDEM	GT:AD:DP:SAC	0/1:9,18:27:5,4,10,8
chr1	988819	pbsv.INS.73	G	GGAGTGTTTCGGGAGTTCTGGGTTGATTGTTTCTGGAGTTCAGGGTT	.	PASS	SVTYPE=INS;END=988819;SVLEN=46;SVANN=TANDEM	GT:AD:DP:SAC	0/1:16,17:33:9,7,8,9
chr1	996392	pbsv.INS.74	G	GCAGAAAGGACCCCCCGCTGGAGGGGGCACCCCACGTCTGGGGCCACAGGATGCAGGGTGGGGAGGACAGAAAGGACCCCCCGCTGGAGGGGGCACCCCACGTCTGGGGCCACAGGATGGGGGGTGGGGAGGGCAGAAAGGACCCCCCGCGGAGGGGGCACCCCACGTCTGGGGCCACAGGATGCAGGGGTGGGAGGACAGAAAGGACCCCCCGCTGGAGGGGGCACCCCACGTCTGGGGCCACAGGATGCAGGGTGGGGAGGGCAGAAAGGACCCCCCGCTGGAGGGGGCACCTCACGTCTGGGGCCACAGGATGCAGGGTGGGGAGGACAGAAAGGACCCCCCGCTGGAGGGGGCACCCCACGTCTGGGGCCACAGGATGCAGGGTGGGGAGGGCAGAAAGGACCCCCCACTGGAGGGGGCACCCCACGTCTGGGGCCACAGGATGCAGGGTGGGGAGGA	.	PASS	SVTYPE=INS;END=996392;SVLEN=461;SVANN=TANDEM	GT:AD:DP:SAC	0/1:19,12:31:7,12,7,5
chr1	1022587	pbsv.INS.75	T	TTGTAGTCTGACCTGTGGTCTGAC	.	PASS	SVTYPE=INS;END=1022587;SVLEN=23	GT:AD:DP:SAC	1/1:0,34:34:0,0,17,17
chr1	1028471	pbsv.DEL.44	ATGGGCCAAGGGCGCCCACACCCACGCCACCCTTTCCGAAGGAACCGAGCCCCAGCCCCTCATGGGCCAAGGGCACCCACAGCCACGCCACCCTTTCCGAAGGAACCGAGCCCCAGCCCCTCGTGGGCCAAGGGCGCCCACAGCCACGCCACCCTCTCCCAAGGAACCGAGCCCCAGCCCCTCGTGGGCCAAGGGCGCCCACAGCCACGCCACCCTCTCCCAAGGAACCGAGCCCCAGCCCCTCGTGGGCCAAGGGCGCCCACACCCACGCCACCCTCTCCGAAGGAACCGAGCCCCAGCCCCTCGTGGGCCAAGGGCGCCCACACCCACGCCACCCTTTCCGAAGGAACCGAGCCCCAGCCCCTCGTGGGCCAAGGGCGCCCACAGCCACGCCACCCTTTCCGAAGGAACCGAGCCCCAGCCCCTCGTGGGCCAAGGGCGCCCACACCCACGCCACCCTTTCCGAAGGAACCGAGCCCCAGCCCCTCGTGGGCCAAGGGCGCCCACAGCCACGCCACCCTCTCCCAAGGAACCGAGCCCCAGCCCCTCGTGGGCCAAGGGCGCCCACACCCACGCCACCCTCTCCCAAGGAACCGAGCCCCAGCCCCTCG	A	.	PASS	SVTYPE=DEL;END=1029081;SVLEN=-610;SVANN=TANDEM	GT:AD:DP:SAC	0/1:21,8:29:11,10,6,2
chr1	1029396	pbsv.INS.77	T	TATGCAGGCAGGTGGGGGGATCAGTGTC	.	PASS	SVTYPE=INS;END=1029396;SVLEN=27;SVANN=TANDEM	GT:AD:DP:SAC	0/1:23,6:29:14,9,4,2
chr1	1029676	pbsv.INS.76	T	TGTGTGCAGTGCATGGTGCTGTGTGAGATCAGCAGTGTGTGTGTGTGTGCAGTGCCTGGTGCTGTGAGATCAGCATGTGTGTGTGTGTGTGTGCAGTGCATGGTGCTGTGAGATCAGCATGTGTGTGTGTGTGTGTGTGTGCAGTGCATGGTGCTGTGAAGATCAGCATGTGTGTGTGCATGTGCATGGTGCTGTGAGATCACGTGTGTGTGTGTGCAGTGCATGGTGCTGTGAGATCAGCGTGTGTGTGTGTGCAGTGCATGGTGCTGTGTGAGATCAGCATGTTGTGTGTGTGCAGTGCATGGTGCTGTGAGATCAGCGTGTGTGTGTGCAGCGCATGGTTGCTGTGTGAGATCAGCATGTGTGTGTGTGTGTGCAGTGCATGGTGCTGTGAGATCAGCGTGTGTGTGTGTGTGCAGTGCATGGTGCTGTGTGAGATCAGCATGTGTGTGTGTGCAGTGCATGGTGCTGTGAGAATCAGCGTGTGTGTGTGCAGCGCATGGTGCTGTGTGAGATCAC	.	PASS	SVTYPE=INS;END=1029676;SVLEN=518;SVANN=TANDEM	GT:AD:DP:SAC	0/1:23,6:29:14,9,4,2
chr1	1041776	pbsv.DEL.45	CCGGCCAGTGCCAGGGTCGAGGTGGGCGGCTCCCCCGGGGGAGGGCTG	C	.	PASS	SVTYPE=DEL;END=1041823;SVLEN=-47;SVANN=TANDEM	GT:AD:DP:SAC	0/1:18,13:31:9,9,7,6
chr1	1062056	pbsv.DEL.46	CTCCCTCCCTTGTCCCCGTTCCCTCCG	C	.	PASS	SVTYPE=DEL;END=1062082;SVLEN=-26;SVANN=TANDEM	GT:AD:DP:SAC	0/1:11,10:21:5,6,6,4
chr1	1064950	pbsv.INS.78	G	GGGTCTGCGGGCCCTGGGGGGTGTGGTGT	.	PASS	SVTYPE=INS;END=1064950;SVLEN=28;SVANN=TANDEM	GT:AD:DP:SAC	0/1:14,12:26:7,7,7,5
chr1	1065056	pbsv.DEL.47	GGGGGGGTGTGGTGGGGTCTGCGGGGCCCTGGGGGGGTGTGGTGTGGTCTGCGGGGCCCT	G	.	PASS	SVTYPE=DEL;END=1065115;SVLEN=-59;SVANN=TANDEM	GT:AD:DP:SAC	0/1:16,11:27:7,9,5,6
chr1	1068824	pbsv.INS.79	G	GGCCACGCGGGCTGTGCAGATGCAGGTGCGGCGGGGCGGGGCCACGCGGGCTGTGAAGGTGCAGGTGCGGCGGGGCAGA	.	PASS	SVTYPE=INS;END=1068824;SVLEN=78;SVANN=TANDEM	GT:AD:DP:SAC	0/1:12,14:26:5,7,5,9
chr1	1079398	pbsv.INS.80	T	TGCCGGGAGCTGAGGCTATGGGGACTCCGTG	.	PASS	SVTYPE=INS;END=1079398;SVLEN=30;SVANN=TANDEM	GT:AD:DP:SAC	0/1:26,9:35:12,14,4,5
chr1	1080749	pbsv.DEL.48	CCACCTCGGTCCCTGTCTCCTTCCCTCCGCCCCCACCTCGGTCCCTGTCTCCTTCCCTCCGCCCCCACCTCGGTCCCTGTCTCCTTCCCTCCGCCCCCACCTCGGTCCCTGTCTCCTTCCCTCCGCCCC	C	.	PASS	SVTYPE=DEL;END=1080877;SVLEN=-128;SVANN=TANDEM	GT:AD:DP:SAC	0/1:19,17:36:8,11,7,10
chr1	1080770	pbsv.DEL.49	TCCCTCCGCCCCCACCTCGGTCCCTGTCTCCTTCCCTCCGCCCCCACCTCGGTCCCTGTCTCCTTC	T	.	PASS	SVTYPE=DEL;END=1080835;SVLEN=-65;SVANN=TANDEM	GT:AD:DP:SAC	0/1:18,18:36:8,10,7,11
chr1	1134747	pbsv.INS.81	G	GGGCTGCAGCCCTCTCAGGAGGGGGCACCGTGAGGAGGTGTGTGGCTTCCTCGCCATCTGAG	.	PASS	SVTYPE=INS;END=1134747;SVLEN=61;SVANN=TANDEM	GT:AD:DP:SAC	0/1:21,7:28:12,9,2,5
chr1	1139667	pbsv.DEL.50	GGGGGTGTCAGCATCGAACCGGGGGACCTGGGTCATGGGGAGCTTCCTGGGGTCAGAAGGTGGGGGTGTCAACGTCGAACCGGGGGGCCTGGGTCCTGGGGAGCTTCCTGGGGTCAGAAGGTAGGGGTGTCAACGTCGAACCGGGGGACCTGGGTCCTGGGGAGCTTCCTGGGTTCAGAAGGTGGGGGTGTCAGCATCGAACCGGGGGACCTGGGTCCTGGGGAGCTTCCTGAGGTCAGAAGGTGGGGGTGTCAGCATCGAACCGGGGGACCTGGGTCCTGGGGAGCTTCCTGGGGTCAGAAGGTGGGGGTGTCAGCATCGAACCGGGGGACCTGGGTCCTGGGGAGCTTCCTGGGTTCAGAAGGTGGGGGTGTCAGCATCGAACCGGGGGACCTGGGTCCTGGGGAGCTTCCTGGGGTCAGAAGGTGGGGGTGTCAGCATCGAACCGGGGGACCTGGGTCCTGGGGAGCTTCCTGGGGTCAGAAGGTGGGGGTGTCAGCATCGAACCGGGGGACCTGGGTCATGGGGAGCTTCCTGGGGTCAGAAGGTGGGGGTGTCAACGTCGAACCGGGGGGCCTGGGTCCTGGGGAGCTTCCTGGGGTCAGAAGGTA	G	.	PASS	SVTYPE=DEL;END=1140277;SVLEN=-610;SVANN=TANDEM	GT:AD:DP:SAC	0/1:20,16:36:11,9,12,4
chr1	1140545	pbsv.DEL.51	AACCTGGGTCCTGGGGAGCTTCCTGGGGTCAGAAGGTGGGGGTGTCAACGTCGAACCGGGGG	A	.	PASS	SVTYPE=DEL;END=1140606;SVLEN=-61;SVANN=TANDEM	GT:AD:DP:SAC	0/1:15,14:29:12,3,6,8
chr1	1141414	pbsv.INS.82	C	CCCCACCCACATCCTTACCCCCATCCCCGCCCCGTCCACAACCCCATCCTTACTCTT	.	PASS	SVTYPE=INS;END=1141414;SVLEN=56;SVANN=TANDEM	GT:AD:DP:SAC	0/1:18,16:34:12,6,9,7
chr1	1145547	pbsv.INS.83	T	TCTGACCTCATGGCCGACCCCAC	.	PASS	SVTYPE=INS;END=1145547;SVLEN=22;SVANN=TANDEM	GT:AD:DP:SAC	1/1:8,32:40:2,6,19,13
chr1	1157306	pbsv.DEL.52	CCCGCCCCCAGCCCACCCATCCCATCCCCGCCCACCCATCCCATCCCCG	C	.	PASS	SVTYPE=DEL;END=1157354;SVLEN=-48;SVANN=TANDEM	GT:AD:DP:SAC	1/1:2,28:30:2,0,16,12
chr1	1168009	pbsv.DEL.53	GGGGCGGAGGGCCGAGCGGGGCCAGCAGACGGGTGA	G	.	PASS	SVTYPE=DEL;END=1168044;SVLEN=-35;SVANN=TANDEM	GT:AD:DP:SAC	1/1:4,22:26:0,4,14,8
chr1	1185067	pbsv.INS.84	G	GTTGCCCCACGCCGGGTAGAC	.	PASS	IMPRECISE;SVTYPE=INS;END=1185067;SVLEN=20;SVANN=TANDEM	GT:AD:DP:SAC	0/1:18,5:23:8,10,2,3
chr1	1201778	pbsv.INS.85	G	GCCAGTACCCAGCCCGAGCCCAGTACCCAGCCTCCAGCCCAGTACCCAGCCCCGAGCCCAGTACCCAGCCTCCAGC	.	PASS	SVTYPE=INS;END=1201778;SVLEN=75;SVANN=TANDEM	GT:AD:DP:SAC	0/1:9,20:29:6,3,8,12
chr1	1201789	pbsv.INS.86	G	GCCCCCGAGCCAGTACCCAGCCTCCCAGCCCATACCCAGCACCCGAGCCCAGCCCCAGCCTCCGAGCCCAGTACCCAGCCCCGCCCAGTACCCAGT	.	PASS	SVTYPE=INS;END=1201789;SVLEN=95;SVANN=TANDEM	GT:AD:DP:SAC	0/1:23,6:29:10,13,4,2
chr1	1240653	pbsv.INS.DUP.67	C	<DUP>	.	PASS	SVTYPE=DUP;END=1240690;SVLEN=37	GT:AD:DP:SAC	1/1:2,25:27:0,2,18,7
chr1	1245158	pbsv.INS.87	C	CCTCTGCCCTCCTCCCCCCTTCCCCCTCCTCCCCCCACTCCTCTCCCCTCTTCCCCCGACTCCTTCCCCTACTCATCCCCCCTCCCCCACTCCTCTCCCCTCCTCTCCCACTCCTCCCCCTCCTCCCCCACTCCTCCCCCCACTGCTCTCCCCTCTTCCCCCCACTCCTCCCCCACTCCTCTCCCCTCCTTCTCCACTCCTCTCCCCTCCCACTCCTCCCCCACTCCTGTCCCCTCCTCCCCCCTCTTCCCCCTCCTCCCCCCCACTCCTCATCTCCCTCCTCCCCACTCCTCTCCCCTCTTCCCCCCACTCCCCCCACTCCTCCCCCACTCCTCTCCCCTCTTGCCCCCACTCCTCCCCCACTCCTCCCCACTCCTCTCCTCTCTTCCCCCCACTCCTCCCCCACTCCTCTCCCCTCCTCCCCCCACTCCTCTCCCCTCCTCCCCCACTCCTCT	.	PASS	SVTYPE=INS;END=1245158;SVLEN=454;SVANN=TANDEM	GT:AD:DP:SAC	0/1:8,12:20:5,3,9,3
chr1	1249269	pbsv.INS.88	G	GGCCGGGACACGGGCAGCCCTGGAGGCTGGACCGAGGGAGGCTGGGCCTCCCACTCCGCCCTACAGGCCGGGACACGGGCAGCCCTGGGAGGCTGGACCGAGGGAGGCTGGGCCTCCCACTCCGCCCTACAGGCCGGGACACGGGCAGCCCTGGGAGGCTGGACCGAGGGAGGCTGGGCCTCCCACTCCGCCCTACAGGCCGGGACACGGGCAGCCCTGGGAGGCTGGACCGAGGGAGGCTGGGCCTCCCACTCCGCCCTACAGGCCGGGACACGGGCAGCCCTGGGAGGCTGGACCGAGGGAGGCTGGGCCTCCCACTCCGCCCTACAGGCCGGGACACGGCAGCCCTGGGAGGCTGGACCGAGGGAGGCTGGGCCTCCCACTCCGCCCTACA	.	PASS	SVTYPE=INS;END=1249269;SVLEN=393;SVANN=TANDEM	GT:AD:DP:SAC	0/1:13,21:34:4,9,11,10
chr1	1284170	pbsv.INS.89	G	GGGGGGGTTGGGTGAGGGGGGGGGGGTTGGGGGGGGTTGAGTGAGGGGGGTGGGGGGGTTGGGTGGGGGGTTGGGTGGGGGGGGTGGGGGGGGGGGTGGGGGGGGGGGTGAGGGGGGTGGGGTGGGGGGGGTTGAGTGAGGGGGGTGGGGTGTTGGGTGAGGGGTGGGGTTTGGGTGGGGGGGTGGGGGGGGTTGGGTGGGGGGGGTGGGGTGGGGGGGTTGTTGA	.	PASS	SVTYPE=INS;END=1284170;SVLEN=225;SVANN=TANDEM	GT:AD:DP:SAC	0/1:14,18:32:9,5,8,10
chr1	1288627	pbsv.INS.90	C	CCGTGTCCCTGCTCCGTCCCCCGAGTCTCTGCTCCGTCCCGTGTCTCTGCTCCGTCCCGTGTCTCTGCTCCGTCCCGTGTCTCTGCTCCGTCCCGTGTCTCTGCTCCGTCCCGTGTCCCTGCTCCGTCCCCCGAGTCTCTGCTCCGTCCCGTGTCTCTGCTCCGTCCCGTGTCTCTGCTCCATCCCCCGTGTCTCTGCTCCGTCCCCCGTGTCTCTGCCCCGTCCCCCGTGTCTCTGCTCCGTCCCGTGTCTCTGCCCCGTCCCCCGTGTCTCTGCTCCGTCCCGTGTCTCTGCTCCGTCCCCGTGTCTCTGCTCCGTCCCGTGTCTCTGCTCCGTCCCGTGTCTCTGCTCCGTCCCGTGTCTCTGCTCCGTCCCCCGTGTCTCTGCTCCGTCCCGTGTCTCTGCTCCGTCCCGTGTCTCTGCTCCGTCCCGTGTCCCTGCTCCGTCCCCCGAGTCTCTGCTCCGTCCCGTGTCTCTGCTCCGTCCCGTGTCTCTGCTCCATCCCCCGTGGTCTCTGCCCCGTCCCCCGTGTCTCTGCCCCGTCCCCCGTGTCTCTGCTCCGTCCCGTGTCTCTGCCCCGTCCCCCGTGTCTCTGCTCCGTCCCGTGTCTCTGCTCCGTCCCGTGTCTCTGCTCCGTCCCGTGTCTCTGCTCCGTCCCGTGTCTCTGCTCCGTCCCGTGTCTCTGCTCCGTCCCCCGTGTCTCTGCCCCGTCCCCCGTGTCTCTGCCCTGTCCCGTGTCTCTGCTCCGTCCCCCGTGTCTCTGCCCCGTCCCGTGTCTCTGCTCCGTCCCCCGTGTCTCTGCTCCGTCCGTGTCTCTGCTCCGTCCCGTGTCTCTGCCCCGTCCCCCGTGTCTCTGCTCCGTCCCGTGTCTCTGCTCCGTCCCGTGTCTCTGCTCCGTCCCGTGTCTCTGCTCCGTCCCGTGTCTCTGCTCCGTCCCGTGTCTCTGCTCCGTCCCCCGTGTCTCTGCCCCGTCCCCCGTGTCTCTGCCCTGTCCCGTGTCTCTGCTCCGTCCCCCGTGTCTCTGCCCCGTCCCGTGTCTCTGCTCCGTCCCCCGTGTCTCTGCTCCGTCCCGTGTCTCTGCTCCGTCCCGTGTCTCTGCTCCGTCCCGTGTCTCTGCTCCGTCCCGTGTCTCTGCTCCGTCCCGTGTCTCTGCCCCGTCCCCCGTGTCTCTGCTCCGTCCCGTGTCTCTGCTCCGTCCCCGTGTCTCTGCTCCGTCCCCCGTGTCTCTGCTCCGTCCCGTGTCCCTGCTCCGTCCCGTGTCTCTGCTCCGTCCCCCGTGTCCTGTTCCGTCCCCCGTGTCTCTGCTCCGTCCCCCGTGTCTCTGCCCCGTTCCCGTGTCTCTGCCCCGTCCCGTGTCTCTGCTCCGTCCCGTGTCTCTGCTCCGTCCCGTGTCTCTGCTCCGTCCCCCGTGTTCTCTGCCCCGTCCCGTGTCTCTGCTCCGTCCCGTGTCCCTGCTCCGTCCCGTGTCTGCTGCCGTCCCGTGTCTCTGCTCCGTCCCGTGTCTCTGCTCCGTCCCGTGTCTCTGCTCCGTCCCCGTGTCTGCTCCGTCCCGTGTCTCTGCTCCGTCCCCCGTGTCTCTGCTCCGTCCCCCGTGTCTCTGCCCCGTCCCGTGTCTCTGCTCCGTCCCCCGTGTCTCTGCTCCGTCCCCCGTGTCTCTGCTCCGTCCCCGTGTCTCTGCTCCGTCCCGTGTCTCTGCTCCGTCCCCCGTGTCTCTGCCCCGTCCCGTGTCTCTGCTCCGTCCCGTGTCCCTGCTCCGTCCCGTGTCTCTGCCCCGTCCCGTGTCTCTGCTCCGTCCCGTTCCCTGCTCCGTCCCGTGTCTCTGCTCCGTCCCCCGTGTCTCTGCTCCGTCCCCCGTTGTCTCTGCCCCGTCCCGTGTCTCTGCTCCGTCCCGTGTCTCTGCTCCGTCCCGTGTCCCTGCTCCGTCCCCCGAGTCTCTGCTCCGTCCCGTGTCTCTGCTCCGTCCCGTGTCTCTGCTCCGTCCGTGTCCCTGCTCCGTCCCCCGTGCTGCCCGTCCCCGAGTCTCTGCTCCGTCCCGTGTCTCTGCTCCGTCCCGTGTCTCTGCTCCGTCCCGTGTCCCTGCTCCGTCCCGTGTCTCTGCTCCGTCCCGTGTCTCTGCTCCGTCCCGTGTCCCTGCTCCGTCCCGTGTCTCTGCTCCGTCCCCCGTGTCTCTGCTCCGTCCCCCGTGTCTCTGCCCGTCCCGTGTCTCTGCCCCGTCCCGTGTCTCTGCCCCGTCCCGTGTCTCTGCTCCGTCCCCCGTGTCTCTGCTCCGTCCCCCGTGTCTCTGCTCCGTCCCCCGTGTCTCTGCCCCGTCCCCCGTGTCTCTGCCCCGTCCCCCGTGTCCCTGCTCCGTCCCGTGTCCCTGCTCCGTCCCGTGTCTCTGCTCCGTCCCCCGTGTCTCTGCTCCGTCCCCCGTGTCTCTGCTCCGTCCCCCGTGTCTCTGCTCCGTCCCCCGTGTCCTGCTCCGTCCCGTGTCCCTGCTCCGTCCCGTGTCTCTGCTCCGTCCCGTGTCTCTGCTCCGTCCCCCGTGTCTCTGCTCCGTCCCCGTGTCTCTGCTCCGTCCCCCGTGTCTCTGCCCCGTCCCCCGTGTCTCTGCTCCGTCCCCCGTGTCTCTGCCCCGTCCCCGTGTCTCTGCTCCGTCCCGTGTCTCTGCCCCGTCCCGTGTCCCTGCTCCGTCCCGTGTCTCTGCTCCGTCCCGTGTCTCTGCTCCGTCCCGTGTCTCTGCCCCGTCCGTGTCTCTGCCCCGT	.	PASS	SVTYPE=INS;END=1288627;SVLEN=2743;SVANN=TANDEM	GT:AD:DP:SAC	0/1:17,10:27:6,11,3,7
chr1	1289921	pbsv.INS.91	C	CTCCGTCCCGTGTCCCTGCTCCGTCCCGTGTCTCTGCTCCGTCCCGTGTCTCTGCTCCGTCCCGTGTCCCTGCTCCGTCCCGTGTCTCTGCTCCCGTCCCCCGTGTCTCTGCCCCGTCCCCCGTGTCTCTGCCCCGTCCCGTGTCTCTGCTCCGTCCCTGTCTCTGCTCCGTCCCCCGAGTCTCTGCTCCGTCCCGTGTCTCTGCTCCGTCCCCCGTGTCTCTGCTCCGTCCCGTCGCTCTCTGCTGCTCCGTCCCGTGTCTCTGCTCCGTCCCGTGTCTCTGCTCCGTCCCGTGTCTCTGCTCCGTCCCGTGTCTCTGCTCCGTCCCTGTCTCTGCTCCGTCCCGTGTCTCTGCTCCGTCCCGTGTCTCTGCTCCGTCCCGTGTCTCTGCTCCGTCCGTGTCTCTGCTCCGTCCCGTGTCTCTGCTCCGTCCCCGTGTTCTCTGCTCCGTCCCGTGTCTCTGCTCCGTCCCGTGTCTCTGCCCCGTCCCCCGTGTCTCTGCTCCGTCCCGTGTCTCTGCCCCGTCCCCGTGTCTGCTCCGTCCCGTGTCTCTGCTCCGTCCCCCGTGTCTCTGCCCCGTCCGTGTCTCTGCCCCGTCCCGTGTCTCTGCCCCGTCCCGTGTCTCTGCCCCGTCCCCCGTGTCCTGCCCCGTCCCCGTGTCTCTGCCCCGTCCCGTGTCTCTGCCCCGTCCCGTGTCTCTGCCCCGTCCCGTGTCTCTGCCCCGTCCCGTGTCTCTGCTCCGTCCCCCGTGTCTGCTCCGTCCCGTGTCTCTGCTCCGTCCCGTGTCTCTGCTCCGTCCCGTGTCTCTGCCCCGTCCCGTGTCTCTGCTCCGTCCCCCGTGTCTCTGCCCCGTCCCGTGTCTCTGCCCCGTCCCCCGTGTCTCTGCTCCGTCCCGTGTCTCTGCTCCGTCCCGTGTCTCTGCTCCGTCCCGTGTCCCTGCTCCGTCCCGTGTCTCTGCTCCGTCCCGTGTCTCTGCTCCGTCCCGTGTCTCTGCTCCGTCCCGTGTCCTGCTCCGTCCCGTGTCTCTGCTCCGTCCCGTGTCTCTGCCCCGTCCCGTGTCTCTGCTCCGTCCCCCGAGTCTCTGCTCCGTCCCGTGTCTCTGCTCCGTCCCGTGTCCCTGCTCCGTCCCGTGTCCCTGCTCCGTCCCGTGTCTCTGCTCCGTCCCGTGTCTCTGCTCCGTCCCGTGTCTCTGCCCCCGTCCCGTGTCTCTGC	.	PASS	SVTYPE=INS;END=1289921;SVLEN=1211;SVANN=TANDEM	GT:AD:DP:SAC	0/1:17,10:27:5,12,4,6
chr1	1315752	pbsv.DEL.54	GAGCGAGGGAGGTGGGGGCGGGGAGGGAGGGAGGGAGGCGGGC	G	.	PASS	SVTYPE=DEL;END=1315794;SVLEN=-42;SVANN=TANDEM	GT:AD:DP:SAC	0/1:21,19:40:11,10,10,9
chr1	1324180	pbsv.INS.92	G	GGGGCTGGGGGCTGAGGGGCTCGGGGGCTGGGGGGCTGCTGGGCTGAGAGGCTGGGAGACTGGAGGGCTGTG	.	PASS	SVTYPE=INS;END=1324180;SVLEN=71;SVANN=TANDEM	GT:AD:DP:SAC	0/1:11,20:31:4,7,13,7
chr1	1339884	pbsv.INS.93	A	ACAGCCGCATGTCCCCCAGCAGCCCCCACAGACCCACCCG	.	PASS	SVTYPE=INS;END=1339884;SVLEN=39;SVANN=TANDEM	GT:AD:DP:SAC	0/1:6,22:28:5,1,9,13
chr1	1341401	pbsv.INS.94	A	ACAGACTACACCTATTATCATTAAA	.	PASS	IMPRECISE;SVTYPE=INS;END=1341401;SVLEN=24;SVANN=TANDEM	GT:AD:DP:SAC	0/1:19,5:24:8,11,4,1
chr1	1342856	pbsv.DEL.55	ATGTCACTCTGTGGACACCCCTGCTAGCGCATTCTCCTCTTGGGAACCGTCCTTCCTCTCCGTCACATCCTGGGCCCCCACCCCCCCAGCATGGGGCC	A	.	PASS	SVTYPE=DEL;END=1342953;SVLEN=-97;SVANN=TANDEM	GT:AD:DP:SAC	0/1:11,13:24:6,5,6,7
chr1	1350120	pbsv.DEL.57	CGGGGCAGGAGCGACGGGGGGAGTGAGGAGGGGGCCTGGACGGGGCAGGAGCGACGGGGGGAGTGAGGAGGGGGCCTGGACGGGGCAGGAGCGACGGGGGGAGTGAGGAGGGGGCCTGGACGGGGCAGGAGCGACGGGGGGAGTGAGGAGGGGGCCTGGACGGGGCAGGAGCGACGGGGGGAGTGAGGAGGGGGCCTGGACGGGGCAGGAGCGACGGGGGGAGTGAGGAGGGGGCCTGGACGGGGCTGGAGCGACGGGGGGAGTGAGGAGGGGGCCTGGACCGGGCAGGAGCGACGGGGGGAGTGAGGAGGGGGCCTGGACCGGGCAGGAGCGACGGGGGGAGTGAGGAGGGGGCCTGGACGGGGCAGGAGCGACGGGGGGAGTGAGGAGGGGGCCTGGACGGGGCAGGAGCGACGGGGGGAGTGAGGAGGGGGCCTGGACGGGGCAGGAGCGACGGGGGGAGTGAGGAGGGGGCCTGGACGGGGCAGGAGCGACGGGGGGAGTGAGGAGGGGGCCTGGACGGGGCAGGAGCGACGGGGGGAGTGAGGAGGGGGCCTGGACGGGGCAGGAGCGACGGGGGGAGTGAGGAGGGGGCCTGGACGGGGCAGGAGCGACGGGGGGAGTGAGGAGGGGGCCTGGACGGGGCAGGAGCGACGGGGGGAGTGAGGAGGGGGCCTGGACCGGGCAGGAGCGACGGGGGGAGTGAGGAGGGGGCCTGGACGGGGCAGGAGCGACGGGGGGAGTGAGGAGGGGGCCTGGACGGGGCAGGAGCGACGGGGGGAGTGAGGAGGGGGCCTGGACGGGGCAGGAGCGACGGGGGGAGTGAGGAGGGGGCCTGGACGGGGCAGGAGCGACGGGGGGAGTGAGGAGGGGGCCTGGACCGGGCAGGAGCGACGGGGGGAGTGAGGAGGGGGCCTGGACCGGGCAGGAGCGACGGGGGGAGTGAGGAGGGGGCCTGGACGGGGCAGGAGCGACGGGGGGAGTGAGGAGGGGGCCTGGACGGGGCAGGAGCGACGGGGGGAGTGAGGAGGGGGCCTGGACGGGGCTGGAGCGACGGGGGGAGTGAGGAGGGGGCCTGGAC	C	.	PASS	SVTYPE=DEL;END=1351200;SVLEN=-1080;SVANN=TANDEM	GT:AD:DP:SAC	0/1:8,21:29:6,2,8,13
chr1	1350401	pbsv.DEL.56	CGGGCAGGAGCGACGGGGGGAGTGAGGAGGGGGCCTGGACCGGGCAGGAGCGACGGGGGGAGTGAGGAGGGGGCCTGGACGGGGCAGGAGCGACGGGGGGAGTGAGGAGGGGGCCTGGACGGGGCAGGAGCGACGGGGGGAGTGAGGAGGGGGCCTGGACGGGGCAGGAGCGACGGGGGGAGTGAGGAGGGGGCCTGGACGGGGCAGGAGCGACGGGGGGAGTGAGGAGGGGGCCTGGACGGGGCAGGAGCGACGGGGGGAGTGAGGAGGGGGCCTGGACGGGGCAGGAGCGACGGGGGGAGTGAGGAGGGGGCCTGGACGGGGCAGGAGCGACGGGGGGAGTGAGGAGGGGGCCTGGACGGGGCAGGAGCGACGGGGGGAGTGAGGAGGGGGCCTGGACCGGGCAGGAGCGACGGGGGGAGTGAGGAGGGGGCCTGGACGGGGCAGGAGCGACGGGGGGAGTGAGGAGGGGGCCTGGACGGGGCAGGAGCGACGGGGGGAGTGAGGAGGGGGCCTGGACGGGGCAGGAGCGACGGGGGGAGTGAGGAGGGGGCCTGGACGGGGCAGGAGCGACGGGGGGAGTGAGGAGGGGGCCTGGACCGGGCAGGAGCGACGGGGGGAGTGAGGAGGGGGCCTGGACCGGGCAGGAGCGACGGGGGGAGTGAGGAGGGGGCCTGGACGGGGCAGGAGCGACGGGGGGAGTGAGGAGGGGGCCTGGACGGGGCAGGAGCGACGGGGGGAGTGAGGAGGGGGCCTGGACGGGGCTGGAGCGACGGGGGGAGTGAGGAGGGGGCCTGGACGGGGCAGGAGCGACGGGGGGAGTGAGGAGGGGGCCTGGACGGGGCAGGAGCGACGGGGGGAGTGAGGAGGGGGCCTGGACCGGGCAGGAGCGACGGGGGGAGTGAGGAGGGGGCCTGGACGGGGCAGGAGCGACGGGGGGAGTGAGGAGGGGGCCTGGACGGGGCAGGAGCGACGGGGGGAGTGAGGAGGGGGCCTGGACGGGGCAGGAGCGACGGGGGGAGTGAGGAGGGGGCCTGGACG	C	.	PASS	SVTYPE=DEL;END=1351441;SVLEN=-1040;SVANN=TANDEM	GT:AD:DP:SAC	0/1:9,21:30:7,2,8,13
chr1	1366937	pbsv.DEL.58	GAATTGTGTGAATGAGTGGATTGGTGAGTGAATTGGTGAGTTGAATTGGTGTGTGTAGTGGATGAGTGTGGATGAATGTGAATTGGCGAGTATGGATGTGTGAATTGGTGAGTGTGAATGTGTGGATTGGTGAGTGAATTGGTGAGTTGAATTGGTGTGTGTAGTGTGGAT	G	.	PASS	SVTYPE=DEL;END=1367107;SVLEN=-170;SVANN=TANDEM	GT:AD:DP:SAC	0/1:17,18:35:9,8,9,9
chr1	1382630	pbsv.INS.95	T	TCCCAACAATCCAGTAACAATCCAGAGGCCACCACCCCTTCCCAACAATCCAGTAACAATCCAGAGGTCACCACCCCTTCCCAACAATCCAGTAACAATCCAGAGGTCACCACCCTTCCCAACAATCCAGTAACAATCCAGAGGTCACCACCCTTCCCAACAATCCAGTAACAATCCAGAGGTCACCACCCCTTCCCAACAATACAGTAACAATCCAGAGGCCACCACCCCTTCCCAACAATCCACTAACAATCCAGAGGTCACCACCCCTTCCCAACAATACAGTAACAATCCAGAGGCCACCACCCCTTCCCAACAATCCAGTAACAATCCAGAGGTCACCACCCTTCCCAACAATCCAGTAACAATCCAGAGGTCACCACCCTTCCCAACAATCCAGTAACAATCCAGAGGTCACCACCCCTTCCCAACAATACAGTAACAATCCAGAGGCCACCACCCCTTCCCAAAATCCACTAACAATCCAGAGGTCACCACCCCTTCCCAACAATACAGTAACAATCCAGAGGCCACCACCCCTTCCCAACAATCCAGTAACAATCCAGAGGTCACCACCCTTTCCAACAATCCACTAACAATCCAGAGGTCACCACCCCTTCCCAACAATCCACTAACAATCCAGAGGTCACCACCCCTTCCCAACAATCCAGTAACAATCCAGAGGTACCACCCCTTCCCAACAATCCAGTAACAATCCAGAGGTCACCACCCTTTCCAACAATCCACTAACAATCCAGAGGTCACCACCCCTTCCCAACAATCCACTAACAATCCAGAGGTCACCACCCCTTCCCAACAATCCAGTAACAATCCAGAGGTACCACCCCTTCCCAACAATCCAGTAACAATCCAGAGGTCACCACCCTTTCCAACAATCCACTAACAATCCAGAGGTCACCACCCCTTCCCAACAATCCAGTAACAATCCAGAGGTCACCACCCCTTCCCAACAATCCAGTAACAATCCAGAGGTTACCACCCTTCCCAACAATCCACTAACAATCCAGAGGCCACCACCCCCTTCCCAACAATCCGGCAAGGACCCAGAGGCCACCACCCCTTCCCAACAATCCAGTAACAATCCAGAGGTCACCACCCCTTCCAAAAATCCAGTAACAATCCAGAGGTCACCACCCCTTCCCAACAATCCAGTAACAATCCAGAGGCCACCACCCCTTCCCAACAATCCAGTAACAATCCAGAGGTACCACCCCTTCCCAACAATCCAGTAACAATCGAGGCCACCACCCCTTCCCAACAATCCAGTAACAATCCAGAGGACACCACCCTTCCCAACAATCCACTAGCAATCCAGAGGCCACCACCCCTTCCCAACAATCTGGCAACGACCCAGAGGCCACCACCCCTT	.	PASS	SVTYPE=INS;END=1382630;SVLEN=1389;SVANN=TANDEM	GT:AD:DP:SAC	0/1:8,30:38:5,3,13,17
chr1	1427528	pbsv.INS.96	C	CTCTCCACCCCTCCCCTTCCCCTGCATCACCTCTGCCCAGCCCCCACCCCTCCATCACCTGCCCTGCCCCCCTCCCCTCCATCACACTGCCCTGCCCCCTCCCCTCCATCACCCTGCCCAGCCCCCTCCCCTCCATCTACCCTGCCCTGCCCCTCCCCTCCATCACCCTGCCCTGCCCCCACCACATCACCCTGCCCTGCCCCCTTCCCTCCATCATCCCAGCCCGCTCCCCTCTCCAACCCTCCCTTCCCTGCATCACCCTGCCCTGCCCTTCCCCTCCATCACACCTGCCCTGCCCCCTCCCCTCCCCTCCATCACCACTGCCCTGCCCCCTACCCTCCATCACCCTGCCCTGCCCCCACCACTCATCATCCCGCACCCGCTCCCCTCTCCACCCCTCCCCTTCCCCTGCATCACCCTGCCCTGCCCCTTCCCTCCATCACCCTGCCCTGCCCCTCCCCTCCATCACCCTGCCCTGCCCCCTCCCTATCATCACCCTGCCCTGCCCCCACCCCTCCATCATCCCGCCCGCTCCCCCTCTCCACCCCTCCCCTTCCCCTGCATCACCCTGCCCTGCCCCTTCCCCTCCATCAACCCTGCCCAGCACCCCTCCCCTCCATTCACCCTGCCCCTGCCCCCTCCACTCCATCACCCTGCCCTGCCCCCAGCTCCTCCATTACCCCGCCCCGTCCCCCCACTGACGGCCCCCGGCCCCCAGGTCCACCCCGCTCCGGGTCCCGGTGCCGCGCGCTGTTCTCTCAGAACCGCGGCTCCGCGGCGCTCATCGTGTTCGGGCTTCTCTCGCTGCCGCCCGCTGCTGGTGCTCGCTCATCGGCCCGTCCGCGCCCGCCTAGCCCGGCGCCTCCGCCCGCTGCTGCACATCCGCCCGCTGGGACCCCCCGGGACCCGCCGCCCCCCGGGGCGCCCCGAACGAGGACGAGCAAACTCTGCGCCTGGGTGTGACCCGGCGGACGGTCTGCGAAACCCCGGGAGGCTCCGAGCTCGCGCGCGAACCCCACATCGCGTGGCCCGGCCCCGGAAAACTGAGGGTCCGCACCCGCTGCCCCTTCCTGGCTGGGGCGCGCAGCGCTCCCGGCTTACGACCCCGGCCTCCCCCGCCCGCAGCCCAGCCCCCGCCCACGGAGGGCAGGGGAGGGGAAGAGAGTGGGGAGGGGAGGGGAAGAGAGGGGAGGGGAGGGGGAAGAGAGGGGGAGGGCGAGGGGGGAGAGAGAGGGGTGAGGGGAGGGGGAGAGAGGGGAGGGGAGGGGCGA	.	PASS	SVTYPE=INS;END=1427528;SVLEN=1270;SVANN=TANDEM	GT:AD:DP:SAC	0/1:17,5:22:11,6,1,4
chr1	1431076	pbsv.DEL.59	CCGTTGGAAGGCAGGGGCCCCACCCCCAGGACAGAAGAGGCCCCA	C	.	PASS	SVTYPE=DEL;END=1431120;SVLEN=-44;SVANN=TANDEM	GT:AD:DP:SAC	0/1:17,7:24:4,13,3,4
chr1	1431357	pbsv.INS.97	C	CATGGAAAATCCCAGTCAGAGC	.	PASS	IMPRECISE;SVTYPE=INS;END=1431357;SVLEN=21;SVANN=TANDEM	GT:AD:DP:SAC	0/1:19,5:24:7,12,1,4
chr1	1442855	pbsv.INS.98	A	AATAAACCAAGTCAATTTTCTATAGTGACGGTG	.	PASS	SVTYPE=INS;END=1442855;SVLEN=32;SVANN=TANDEM	GT:AD:DP:SAC	0/1:10,15:25:7,3,5,10
chr1	1477854	pbsv.INS.99	C	CGCCACCACGCCTGGCTAATGTTGTATTTTAGTAGAGACGGGGTTTCTCCATGTTGGTCAGGCTGGTCTCTAACTCCCGACCTCAGGTGATCCACCCGCCTCGGCCTCTCAAACTGTTGGGATTACAGGCATGT	.	PASS	SVTYPE=INS;END=1477854;SVLEN=133;SVANN=TANDEM	GT:AD:DP:SAC	1/1:8,33:41:5,3,14,19
chr1	1595120	pbsv.INS.100	G	GGCAGACAGAGAGAGACAGACAGACAGACAGACACAGAGAGAGCAGAACAGGGACAGACAGAGAGAGAGAGACAGACAGAGAGCAGAACAGGGAGAGACAAAGAGACAGAGAGAGAGAGACACAGAGAGAGAGAGACAGAGAGAGGCAGACAGAGACAGAGAGACAGACAGACACAGAGCAGAACAGGGAGAGACAGAGAGAGAGAGACAGAGAGAGGCAGACAGAGAGAGAGAGAGACAGACACAGAGAGAGCAGAACAGGGAGAAACAGAGAGACAGAGAGCGAGAGAGACAGAGACAGAGAGAGAGCAGACAGAGAGACAGAGAGAGAGAGAGACAGACAGACACAGAGAGAGCAGAACGGGGAGAGACAGAGAGAGAGAGAAAGAGACAAAGACAGAGACAGAGACAGAGAGGCAGAGACAGAGACACAGAGAGAGCAGAACAGGGAGAGACAGAGAGACAGAGAGAGAGAGAGACAGAGAGAGGCAGACAGAGACAGAGAGAGAGACAGACAGACACAGAGAGAGCAGAACAGGGAGAGACAGAGACAGAGAGAAACAGAGACAGAGACAGAGACAGAGAGGCAGACAGAGAGAGAGACAGACACAGAGAGAGCAGAACAGGGAGAGACAGAGAGACAGAGAGAGAGAGTGAGACAGAGACAGAGACAGAGAGGCAGACAGAGAGAGACAGACAGACAGACAGACAGACACAGAGAGAGCAGAACAGGGACAGACAGAGAGAGAGAGAGAGAGACAGAGACAGAGACAGAGAGGCAGAGAGAGAGACACAGAGAGAGCAGAACAGGGAGAGACAGAGAGACAGAGAGAGAGAGAGACAGAGAGAGGCAGACAGAGACAGAGAGACAGACAGACAGACACAGAGAGAGCAGACGGGGAGAGACAGAGAGAGAGAGAGAGAGACAGAGAGAGCAGAACAGGGAGAAACAGAGAGACAGAGAGCGAGAGAGACAGAGACAGAGAGAGGCAGACAGAGACAGAGAGAGAGACAGACAGACAGACACAGAGAGAGCAGAACAGGGAGAGACAGAGACAGAGAGAAACAGAGACAGAGACAGAGACAGAGAGGCAGACAGAGAGAGAGACAGACACAGAGAGAGCAGAACAGAGAGAGACAGAGAGAGAGAGTGAGACAGAGACAGAGAGGCAGACAGAGAGAGACAGACAGACAGACAGACACAGAGAGAGCAGAACAGGGACAGACAGAGAGAGAGAGAGAGAGAGAGACAGAGACAGAGACAGAGACAGAGAGGCAGAGAGAGAGAGAGACAGACACAGAGAGAGCAGAACAGGAGAGACAGAGAGAGGCAGACAGAGACAGACAGAGAGACAGACAGACACAGAGAGAGCAGAACGGGGAGAGACAGAGAGAGAGAGTGACAGAGAGAGGC	.	PASS	SVTYPE=INS;END=1595120;SVLEN=1413;SVANN=TANDEM	GT:AD:DP:SAC	0/1:24,13:37:11,13,5,8
chr1	1595824	pbsv.DEL.60	CAGACAGACACAGAGCAGAACAGGGAGAGACAGAGAGAGAGAGACAGAGAGAGGCAGACAGAGACAGAGAGAG	C	.	PASS	SVTYPE=DEL;END=1595896;SVLEN=-72;SVANN=TANDEM	GT:AD:DP:SAC	0/1:24,17:41:11,13,6,11
chr1	1605501	pbsv.INS.101	A	AGTGGGCTGGTCAGGTGTGGGCTGGGCTGGTCAGGTGTGGGGTCGGCTAGTCAGGTGTGGGCTGGGCTGGGCTGGTCAGGTGTGGGCTGGGCTGGTCAGGTGTGGGACGGGCTGGTCAGGTGTGGGCTGGGTTGGTCAGGTGGGCTGGGCTGGTCAGGTGTGCGGTGGGCTGGGCTGGTCAGGTACGGGGTCGGCTGGTCAGGTGTGGGCTGGGCTGGGCTGGTCAGGTGTGGGCTGGGCTTGGTCAGGCGTGGGGTCGGCTGGTCAGGCGTGGGCTGGGCTGGTCAGGCGTGGGCTGGGCTGGTCAGGTGTGAGGTGGGGTGGTGAGGTGAGGGGTTGTCTGGTCAGGTGTGGAGTGGGCTGGTCAGGTGTGGGCTGGGCTGGTCAGGCGTGGGGTCGGCTGGTCAGGTGTGGGCTGGGCTGGGCTGGTCAGATGTGGGCTGGGCTGGTCAGGTGTGGGGTCGGCTGGTCAGGTGTGGGCTGGGCTGGTCAGGTGTGGGGTCGGCTGGTCAGGTGTGGGCTGGGCTGGCTGGTCAGGTGTGGGCTGGGCTGGTCAGGCGTGGAGTGGGCTGGTCAGGCGTGGGGTGGG	.	PASS	SVTYPE=INS;END=1605501;SVLEN=588;SVANN=TANDEM	GT:AD:DP:SAC	0/1:22,13:35:9,13,7,6
chr1	1605707	pbsv.DEL.61	GTGGGCTGGTCAGGTGTGGGC	G	.	PASS	SVTYPE=DEL;END=1605727;SVLEN=-20;SVANN=TANDEM	GT:AD:DP:SAC	1/1:5,32:37:2,3,15,17
chr1	1606059	pbsv.INS.102	G	GGGCTGGTCAGGTGAGGGGTC	.	PASS	SVTYPE=INS;END=1606059;SVLEN=20;SVANN=TANDEM	GT:AD:DP:SAC	0/1:22,13:35:9,13,7,6
chr1	1666974	pbsv.DEL.62	ACACGCCTGTAATCCCAGCTACTTGGGAGGCTGAGGCAGGAGAATCACTTCAACCCGGGAGGCGGAGGTTGCAGTGAGCCGAGATCAAACCAGAGAAATCCAGCTCTGGGTGACAGAGCAAGACTCTGTTTCGGGAAAAATAAAATACATAGGCAGGGCGCGGTGGCT	A	.	PASS	SVTYPE=DEL;END=1667141;SVLEN=-167;SVANN=TANDEM	GT:AD:DP:SAC	1/1:1,48:49:1,0,25,23
chr1	1681988	pbsv.DEL.63	CAAAAAAAAAAAAAAAAAAAAA	C	.	PASS	SVTYPE=DEL;END=1682009;SVLEN=-21;SVANN=TANDEM	GT:AD:DP:SAC	0/1:25,31:56:10,15,18,13
chr1	1717604	pbsv.DEL.64	CGCTTTCAGCTAGAGTTTGCTCTCTCTGGTTTTCGGTCTGTGACACACGCAT	C	.	PASS	SVTYPE=DEL;END=1717655;SVLEN=-51;SVANN=TANDEM	GT:AD:DP:SAC	1/1:3,36:39:2,1,17,19
chr1	1749605	pbsv.INS.103	C	CGTCCATGCATATTTTTCTGTGTGATGTGTCTGTGTGTGTGTCTCAGTGGT	.	PASS	SVTYPE=INS;END=1749605;SVLEN=50;SVANN=TANDEM	GT:AD:DP:SAC	1/1:6,29:35:4,2,20,9
chr1	1845824	pbsv.DEL.65	TACACACACACACACACACACACACACACAC	T	.	PASS	SVTYPE=DEL;END=1845854;SVLEN=-30	GT:AD:DP:SAC	0/1:20,22:42:11,9,6,16
chr1	1905124	pbsv.INS.120	G	GTTTAAAAATAAATAAATAAATATA	.	PASS	IMPRECISE;SVTYPE=INS;END=1905124;SVLEN=24;SVANN=TANDEM	GT:AD:DP:SAC	0/1:10,23:33:5,5,11,12
chr1	1924223	pbsv.INS.121	G	GACCACCCCCCAGCTCACAGCCCCCCCCCATCTCACCGCCCAGCCCCCCCATCTCACCAGCTGCCCCCTCCCCGACACACCGCCCACCCCCCCATCTCACCA	.	PASS	SVTYPE=INS;END=1924223;SVLEN=101;SVANN=TANDEM	GT:AD:DP:SAC	0/1:19,21:40:11,8,12,9
chr1	1929384	pbsv.INS.122	G	GGAGGGGGACAGGTCTGGGGAGGCAGGAGAGAGGGTGAGGGGAGGCAGGGGAGATGGTGAGGGGAGGGAGGGGGAGAGGGTGGGGGAGGGAGGGTAGGGGAGGGAGGGGAGAGGGTAGGGGAGGGAGGGAGAGGAGGGGAGAGGGTAGGGAGGGAGAGGAGGGGAGAAGGGAGGGGACGCAGGGAGGGGAGAGGAAAGAGGAGGGAGGGGAGAGGGGAGGGAGGGGAGCGGGGGTAGGGGAGGGAAGGAGGGGAAATGGTATGGGAGGGAGGGAGGGGAGAGGGTAGGGGAGAGAGGGAGCAGAGGGGGAAAGGGTTAGGGGAGGGAAGGAAGGGAGAGGGTAGGGGAGGTAGGGAGGGAGGGGAGAGGGTAGGGGAGGGGAGAGGGTAGGGGAGGGGAGAGGGTAGGGGAGGGAAGGAGGGGGAGACGGTAGGGGGAGGGAGGGAAGAGGAGGGGAAGAGAGGGTTAGGGAGGGAGGGAGAGGAGAGGGGAGGGAGGGGGAGGAGGGGAGAGGGGTAGGGGAGGGAGGGGAGGAGGGGAAGAGGGTAGGGAGGGAGGGAGAGGAGAGGGGAGGGAGGGAGGGAGGGGAGGAGGGGAGAGGGTGGGGAGGAGGGGGAGAGGTTAGGGAGGGAGGGAGGGAGGAGGGGGGGAGGGTAGGGGAGGGAAGGAGGGGAGAGGGTAGAGGAGGGGAGGAGGGGAGAGGAGAGGGGAGGAGGAGGGAGGGAAGGGAGGGGGAGAGGGTAGGGAGGGAGGTGGGAGAGGAGAGGGGAGGGAGGGGAGGAGGGGGAGAGGGTAGGGAGGGAGGGGAGGAGGGGGAGGGGTAGGGGGAGGGAGGGAGAGGAGAGGGGAGGGAGGGAGGGGAGGAGGGGAGAGGGTAGGGAGGGAGGGAGAGGGAGAGGGGAGGGGAGGGAGGGGAGGAGGGGAGAGGGTAGGGAGGGAGGGGAGAGAGGAGGGAGGGAGGGCAGGAGGGGAGAGGGTAGGGAGGGAGGGCAGGAGGGGAGAGGGTAGGGAGGGAGGGCAGGAGGGGAGAGGGTAGGGAGGGAGGGGGAGGAAGGGGAGAGGGTAGGGAGGGAGGAGGAGGGGAGAGGGTAGGGGGGAGGGAGAGGAGGGGGA	.	InsufficientStrandEvidence	SVTYPE=INS;END=1929384;SVLEN=1112	GT:AD:DP:SAC	0/1:10,9:19:7,3,0,9
chr1	1934279	pbsv.INS.123	T	TACGTGGTGTTAGGTTGTAGGTACACAGGTGTATACGTGGGTGTTAGGTTGTAGGTACACAGGTGTATACGTGGGTGTTAGGTTGTAGGTACACAGGTGTAC	.	PASS	SVTYPE=INS;END=1934279;SVLEN=101;SVANN=TANDEM	GT:AD:DP:SAC	0/1:10,10:20:3,7,3,7
chr1	1948974	pbsv.INS.124	T	TCTTTCCTTCCTTCCTTTCCCTCCCTTACTCCTTCCTTCCCTTCCCCTTCCTTCTTCCTTCTCTCCCTCCCTCCCTTCCCCTCCCTTACTCCCTTCCTTCCTCCTTCCCTCCCTCCTTTCCTTCATTCCTTCCTTCCCCTTCCTTCTTCCTTCTTCTCTCCCTCCCTCCTTCCTTCCCTCCTTTCCTTCCTTCCTTTCCTTTCCCTCCTTCC	.	PASS	SVTYPE=INS;END=1948974;SVLEN=211;SVANN=TANDEM	GT:AD:DP:SAC	0/1:12,10:22:4,8,3,7
chr1	1968935	pbsv.DEL.104	GGCTCCGGTCCTGCCCAGCAGCCCCAGGTGAGACAGCGCCTGGCGGCCCCTCCCTAGCTCCCTCCTGGGG	G	.	PASS	SVTYPE=DEL;END=1969004;SVLEN=-69;SVANN=TANDEM	GT:AD:DP:SAC	1/1:2,34:36:2,0,18,16
chr1	1979480	pbsv.DEL.105	GGTACTGAGCTGGGCGTGGGAAGGCGTCACGTGACGAAGCTGCGCAGAACACGCGTGTGGTACTGAGCTGGGCGTGGGAAGGTGTCACGTGACGAGGCTGCGCAGAACATGCGTGTGGTACTGAGCTGGGTGTGGGAAGGCATCACGTGACGAGGCTGCGCAGAACACGTGTGTCGTGCTGAGCTGGGCGTGGGAAGGTGTCGCGTGACGAGGCTGCGCAGAACACGCATGTCATGCTGAGCTGGGTGTGGGAAGGCGTCACGTGACGAGGCTGTGCAGAACACGCGTGTGGTACTGACCTGGGTGTGGGAAGGCGTCACATGACGAAGCTGCGCAGAACACGCGTGTGGTACTGACCTGGGTGTGGGAAGGCGTCACATGACGAAGCTGCGCAGAACACACGTGTCGTGCTGAGCTGGGCATGGGAAGGTGTCACGTGACGAGGCTGCGCAGAACACGCGTGTGATCGCTCACGGCCTGCCTCCCACCACCGAAGCAGCCTCCACCAGGCAGGGCTCTGCTGCTTCATTCATGGGAGAGGCCCAAAGGCTTCGGACGGCGTCTGGCACGCAGTGGGCACCCTCTTACCGCGTGGGGAGGACGGGTGAACGAGAGTGTATCTAAGCCACCGGCACAGATCGCAGTGGGCGCCCTCTTACCGCGTGGGGAGGACGGGTGAACG	G	.	PASS	SVTYPE=DEL;END=1980161;SVLEN=-681;SVANN=TANDEM	GT:AD:DP:SAC	1/1:2,29:31:2,0,17,12
chr1	1982117	pbsv.INS.125	G	GGGGGCACACAGGACACCCAGCCGTGGACAGACACGGGGACACGCAGGACACCCAGCCGTGGTCACATGCGGGGACACGCAGGACACCCAGGACACCCAGCCGCGGACAGACACGGGGGGCACACAGGACACCCAGCCGTGGACAGACACGGGGACACGCAGGACACCCAGCCGTGGTCACATGCGGGGACACGCAGGACACCCAGCCACGGACAGACACGGTGACACGCAGGACACCCAGCCACAGACAGACACGGGGACACACAGGACACCCAGCCACGGACAGACACGGGGACACACAGGACACCCAGCCGCGGTCACACGCGGGACACGCAGGACACCCAACCACGGACAGACACGGGGGGCACGCAGGACACCCAGCCGCGGACAGACACGGGGGGCACGCAGGACACCCAGCCGTGGACAGACACGGGGGCACACAGGACACCCAGCCGTGGACAGACACGG	.	PASS	SVTYPE=INS;END=1982117;SVLEN=467;SVANN=TANDEM	GT:AD:DP:SAC	1/1:6,29:35:2,4,17,12
chr1	1993705	pbsv.INS.126	G	GGGCACAGTGGCTCATGCCTGTAATCCCAGCAACATGGGACCTGAGGTGGGAGGCTCTCTTGAGGCCAGGAGTTTGAGACCAGCCTGGGCAACATAGTGAGACCCCCACCCCCCGCCATTTCTAGGAAAAAAAAAAAAAAGTGGCC	.	PASS	SVTYPE=INS;END=1993705;SVLEN=145;SVANN=TANDEM	GT:AD:DP:SAC	1/1:4,27:31:1,3,16,11
chr1	2019243	pbsv.INS.127	G	GGGAGAGGGGAGGGGACCGGGTAGGGGTGGGGGGGGAGGGGAACGGGGAGGGGAGCGGCGGGCGCGGGGGTGGGGGGGGGGGGGAGGGGGGGGAGGGAGAAGACGGGCAGCGGGAGGGGCGGGGGGGAGGGGATGGGGGCGGGGGGGGAGGGGAGGGGGCGGCGGGGAGGGGATGGGGGGGGGCGGGGGGGGGGGGATGGGGGGGGGGAGGGGGGGGGGGGGGGGGAGGGAGAGGGGAGC	.	PASS	SVTYPE=INS;END=2019243;SVLEN=239	GT:AD:DP:SAC	1/1:4,17:21:2,2,8,9
chr1	2106494	pbsv.DEL.106	CACCAGGCCAGGTAACTCTCAGCAAGCCCCTCTGGTGGGCGAGGACCTCCACACGTGTC	C	.	PASS	SVTYPE=DEL;END=2106552;SVLEN=-58;SVANN=TANDEM	GT:AD:DP:SAC	0/1:16,16:32:9,7,12,4
chr1	2106545	pbsv.DEL.107	CACGTGTCACCAGGCCAGGTAACTCTCAGCAAGCCCCTCCAGTGGGCGAGGACCTCCACACGTGTCACCAGGCCAGGTAACTCTCAGCAAGCCCCTCTGGTGGGCGAGGACCTCCACGTGTGTCACCAGGCCAGGTAACTCTCAGCAAGCCCCTCCGGTGGGCGAGGACCTCCAT	C	.	PASS	SVTYPE=DEL;END=2106719;SVLEN=-174;SVANN=TANDEM	GT:AD:DP:SAC	0/1:18,16:34:12,6,9,7
chr1	2110021	pbsv.DEL.108	TCGGGGCCCTCCCTGGGGGCAGCCAAGGACCTAAAACCAATGGGTCCCAACCAAGAGGATCCCAGAGGTGAGACACAGAACGGCCAGGGCTGAATCC	T	.	PASS	SVTYPE=DEL;END=2110117;SVLEN=-96;SVANN=TANDEM	GT:AD:DP:SAC	1/1:3,29:32:1,2,19,10
chr1	2121519	pbsv.INS.129	A	AGGTCATGGTGGTAGTTAGGGTTATGGTAGTTAG	.	PASS	SVTYPE=INS;END=2121519;SVLEN=33;SVANN=TANDEM	GT:AD:DP:SAC	0/1:20,8:28:9,11,6,2
chr1	2123763	pbsv.DEL.109	CACGGTGGTGGTTAGGGTCGTGGCGGTGGTTAGGGTTGTGGTGGTTAGGGTCACGGCGGTGGTTAGGGTCACGGTGGTGGTTAGGGTTGTGGTGGTTAGGGTCACGGTGGCGGTTAGGGTCACGGCGGCGGTTAGGGTCACGGCGGCGGTTAGGGTCACGGCGGTGGTTAGGGTCACGGCGGTGGTTAGGGTCACGGCGGTGGTTAGGGTCACGGCGGTGGTTAGGGTCGTGGTGGTTAGGGTCACGGTGGCGGTTAGGGTCACGGCGGCGGTTAGGGTCACGGCGGCGGTTAGGGTCACGGCGGCGGTTAGGGTCACGGCGGCGGTTAGGGTCACGGCGACGGTTAGGGTCACG	C	.	PASS	SVTYPE=DEL;END=2124117;SVLEN=-354;SVANN=TANDEM	GT:AD:DP:SAC	0/1:14,7:21:6,8,2,5
chr1	2124371	pbsv.INS.128	C	CTGTAGTTAGGGTCATGGTGGTAGTTAGGGTCACGTGGTAGTTAGGGTCATGGTGGTAGTTAGGTCATGGTGGTAGTTAGGGTCATGGTGGTAGTTAGGGTCACGGCTGTAGTTAGGGTCACGGCGGTAGTTAGGATCATGGCTGTAGTTAGGGTCATGGTGGTAGTTAGGGTCACGGCTGTAGTTAGGGTCATGGTGGTAGTTAGGGTCACGTGGTAGTTAGGGTCATGGTGGTAGTTAGGGTCATGGTGGTAGTTAGGGTCATGGTGGTAGTTAGGGTCATGGTGGTAGTTAGGATCATGGCTGTAGTTAGGGTCATGGTGGTAGTTAGGGTCACGGCTATAGTTGGGGTCATGGTGGTAGTTAGGTCACGGCTGTAGTTAGGGTCATGGTGGTAGTTAGGGTCGTGGTGGTAGTTAGGGTCACGGCTGTATTAGGGTCATGGTGGTAGTTAGGATCATGGCTGTAGTTAGGGTCATGGTGGTAGTTAGGGTCACGGCTATAGTTGGGGTCATGGTGGTAGTTAGGGTCACGGCTGTAGTTAGGGTCATGGCGGTAGTTAGGGTCGTGGTGGTAGTTAGGGTCACGGCTGTAGTTAGGGTCATGGTGGTAGTTAGGATCATGGCTGTAGTTAGGGTCATGGTGGTAGTTAGGGTCACGGCTATAGTTGGGGTCATGGTGGTAGTTAGGGTCACGGCTGTAGTTAGGGTCATGGTGGTAGTTAGGGTCACGGCTATAGTTAGGGTCATGGTGGTAGTTAGGGTCGTGGTGGTAGTTATTTAGGGTCACGGTGTAGTTAGGGTCATGGTGGTAGTTAGGATCATGGCTGTAGTTAGGGTCATGGTGGTAGTTAGGGTCACGGCTATAGTTGGGGTCATGGTGGTAGTTAGGGTCACGGCTGTAGTTAGGGTCATGGTGGTAGTTAGGGTCACGGCTATAGTTAGGGTCATGGTGGTGGTTAGGGTCGTGGTGGTAGTTATTTAGGGTCACGGTGGTAGTTAGGGTCATGGTGGTAGTTAGGATCATGGCTGTAGTTAGGGTCATGGTGGTAGTTAGGGTCACGGCTATAGTTAGGGTCATGGTGGTAGTTAGGGTCACGGCTGTAGTTAGGGTCATGGTGGTAGTTAGGGTCGTGGTGGTTAGGTTCATGGTGGTAGTTAGGGTCACGGCTGTAGTTAGGGTCATGGTGGTAGTTAGGATCATGGCTGTAGTTAGGGTCATGGTGGTATTAGGGTCACGGCTATAGTTGGGGTCATGGTGGTAGTTAGGTCACGGCTGTAGTTAGGTCATGGTGGTAGTTAGGGTCACGGCTATAGTTAGGGTCATGGTGGTAGTTAGGGTCACGGCTGTAGTTAGGGTCATGGTGGTAGTTAGGGTCACGGCTATAGTTAGGGTCATGGTGGTAGTTAGGGTCACGGCTGTAGTTAGGGTCATGGTGGTAGTTAGGGTCGTGGTGGTTAGGTTCATGGTGGTAGTTAGGGTCACGGCTGTAGTTAGGGTCATGGTGGTAGTTAGGATCATGGCTGTAGTTTGGTCATGGTGGTAGTTAGGGTCACGGCTATAGTTGGGGTCATGGTGTAGTTAGGATCATGGCTGTAGTTAGGGTCATGGTGGTAGTTAGGGTCACGGCTGTAGTTAGGGTCATGGTGGTAGTTAGGGTCGTGGTGGTTAGGGTCATGGGGTAGTTAGGATCACGGCTGTAGTTAGGGTCATGGTGGTAGTTAGGATCATGGCTGTAGTTAGGGTCATGGTGGTAGTTAGGGTCATGGTGGTAGTTAGGATCATGGCTGTAGTTAGGTCATGGTGGTAGTTAGGGTCACGGCTATAGTTGGGGTCATGGTGGTAGTTAGGGTCACAGCGATAGTTAGCATCATGGTGGTAGTTAGGGTCATGGTGGTAGTTAGGATCATGGCTGTAGTTAGGGTCATGGTGGTAGTTAGGGTCATGGTGGTAGTTAGGGTCATGGTGGTAGTTAGGGTCATGGTGGTAGTTAGGGTCATGGCTGTAGTTAGGGTCATGGTGGTAGTTGGGGTCACGGCTATAGTTGGGGTCATGGTGGTAGTTTAGGGTCACGGCTGTAGTTAGCGTCATGGTGGTAGTTAGGGTCATGGTGTGTAGTTAGGGTCATGGT	.	PASS	SVTYPE=INS;END=2124371;SVLEN=2130;SVANN=TANDEM	GT:AD:DP:SAC	0/1:20,8:28:9,11,6,2
chr1	2142052	pbsv.DEL.110	ATCCAGGGTCCACACATCCAGCAGCCGAAGCGCCTCCTTTCACTCCAGGGTCCACACATCCAACAGCCGAAGCGCCTCCTTTCTC	A	.	PASS	SVTYPE=DEL;END=2142136;SVLEN=-84;SVANN=TANDEM	GT:AD:DP:SAC	0/1:19,14:33:7,12,10,4
chr1	2142322	pbsv.DEL.111	CAGCAGCCGAAGCGCCTCCTTTCAATCCAGGGTCCACACATCCAGCAGCCGAAGCGCCCTCCTTTCAATCCAGGGTCCAGGCATCT	C	.	PASS	SVTYPE=DEL;END=2142407;SVLEN=-85;SVANN=TANDEM	GT:AD:DP:SAC	0/1:18,14:32:6,12,10,4
chr1	2147720	pbsv.INS.130	T	TTGTCCACTGACCTCTCCATCTTTCCGTCTGTTGTCCACTGACCTCTCCGTCTATCCATCTATCTATTGTCCACTGACCTCTCATCTATCCATCTATTGTCCACTGACCTCTCCTCTATCCATCCATCTATTGTCCACTGACCTCTCCATCTATCCATCAC	.	PASS	SVTYPE=INS;END=2147720;SVLEN=160;SVANN=TANDEM	GT:AD:DP:SAC	0/1:20,14:34:12,8,8,6
chr1	2211701	pbsv.INS.131	G	GGCCTCCCAAAGTGCTGGGATTAAGGCATGAGCCACCGTGCCGCCAGTTTTTTATATTTTTATTAGAGACGGGGTTTCATCATGTTGGCCAGGCTGGTCTCAAACTCCTGACCTCAGGTGATCCACCTGCCTCGGCCTCCCAAAGTGCAGGGATTACAGGCGTGAGCCACCGTGCTGGCGAGAGCAAGCTGCTGCTTTTTTTTTTTTTTTTTTTTTTTTGAGACGGAGTCTTGCTTTGTCGCCCAGGCTGGAGTGCAGTAGTGTGATCTCGGCTCACTGCAAGCTCCACCTCCCAGGTTCACACCATTCTCCTGCCTCAGCCTCCCGAGTAGCTGGGACTACAGGCGCCCGCCACCACGCCCAGCTAATTTGTTTTTTTTGTATTTTTAGGAGCGACAGGGTTTCACCGTGTTAGCCAGGTTGGTCTCGATCTCCTGACCTCGTGATCCGCCCGCCTCA	.	PASS	SVTYPE=INS;END=2211701;SVLEN=458;SVANN=TANDEM	GT:AD:DP:SAC	0/1:20,15:35:9,11,9,6
chr1	2280892	pbsv.INS.132	G	GAGATCTTCAGAGAGAGGATGCCCGAGAGGACAGGCGGTGGTGGAGATCTTCAGAGAGAGGACGCCTGAGAAGACAGGCGGTGGCGGAGATCTTCATAGAGAGGTGGCGGAGATCTTCAGAGAGAAGACACGTGAGAAGACAGGCGGTGGCGGAGATCTTCATAGAGAGGTGGCGGAGATCTTCAGAGAGAAGACACGTGAGAAGACAGGCGGTGGCGG	.	PASS	SVTYPE=INS;END=2280892;SVLEN=218;SVANN=TANDEM	GT:AD:DP:SAC	0/1:28,14:42:11,17,11,3
chr1	2280950	pbsv.DEL.113	AGGACGCCCGAGAAGACAGGCGGCGGCGGCGATCTTCAGAGAGAGGACGCCCGAGAAGACAGGCGGCGGCGGCGATCTTCAGAGAGAGGACGCCCGAGAAGACAGGCGGCGGCGGCGATCTTCAGAGAGCGGACGCCCGAGAAGACAGGCGGCGGCGGAGATCTTCAGAGAGAGGATGCCCGAGAAGACAGGCGGTGGCGGAGATCTTCAGAGAGAGGACGCCCGAGAGGACAGGCGGTGGCGGAGATCTTCATAGAGAGGACGCCCGAGAAGACAGGCGGTGGCGGAGATCTTCAGAGAGAGAGATGCCCGAGAAGACAGGCGGTGGCGGAGATCTTCAGAGAGAGGACGCCCGAGAAGACAGGCGGTGGCGGAGATCTTCAGAGAGAGAGATGCCCGAGAAGACAGGCGGTGGCGGAGATCTTCAGAGAGAGGACGCCCGAGAAGACAGGCGGTGGCGGAGATCTTCAGAGAGAGGATGCCCGAGAAGACAGGCGGTGGCGGAGATCTTCAGAGAGAGGACGCCCGAGAGGACAGGCGGTGGTGGAGATCTTCAGAGAGAGGACGCCCGAGAGGACAGGCGGTGGTGGAGATCTTCATAGAGAGGACGCCCGAGAGGACAGGCGGTGGCGGAGATCTTCAGAGAGAGGACGCCCGAGAAGACAGGCGGTGGCGGAGATCTTCAGAGAGAGGATGCCCGAGAAGACAGGCGGTGGCGGAGATCTTCAGAGAGAGGACGCCCGAGAGGACAGGCGGTGGTGGAGATCTTCAGAGAGAGGACGCCCGAGAAGACAGGCGGTGGCGGAGATCTTCAGAGAGAGGACGCCCGAGAAGACAGGCGGTGGCGGAGATCTTCAGAGAGAGGACGCCCGAGAGGACAGGC	A	.	PASS	SVTYPE=DEL;END=2281832;SVLEN=-882;SVANN=TANDEM	GT:AD:DP:SAC	0/1:23,16:39:14,9,8,8
chr1	2281476	pbsv.DEL.112	CGAGAGGACAGGCGGTGGTGGAGATCTTCAGAGAGAGGACGCCCGAGAGGACAGGCGGTGGTGGAGATCTTCATAGAGAGGACGCCCGAGAGGACAGGCGGTGGCGGAGATCTTCAGAGAGAGGACGCCCGAGAAGACAGGCGGTGGCGGAGATCTTCAGAGAGAGGATGCCCGAGAAGACAGGCGGTGGCGGAGATCTTCAGAGAGAGGACGCCCGAGAGGACAGGCGGTGGTGGAGATCTTCAGAGAGAGGACGCCCGAGAAGACAGGCGGTGGCGGAGATCTTCAGAGAGAGGACGCCCGAGAAGACAGGCGGTGGCGGAGATCTTCAGAGAGAGGACGCCCGAGAGGACAGGCGGTGGTGGAGATCTTCAGAGAGAGGACGCCCGAGAAGACAGGCGGTGGCGGAGATCTTCAGAGAGAGGACGCCCGAGAGGACAGGCGGTGGCGGAGATCTTCAGAGAGAGGACGCCTGAGAAGACAGGCGGTGGCGGAGATCTTCAGAGAGAGGACGCCCGAGAAGACAGGCGGTGGCGGAGATCTTCAGAGAGAGGACGCCCGAGAAGACAGGCGGTGGCGGAGATCTTCAGAGAGAGGACGCCCGAGAAGACAGGCGGTGGCGGAGATCTTCAGAGAGAGAGATGCCCGAGAAGACAGGCGGTGGCGGAGATCTTCAGAGAGAGGACGCCCGAGAAGACAGGCGGTGGCGGAGATCTTCAGAGAGAGGACGCCTGAGAAGACAGGCGGTGGCGGAGATCTTCAGAGAGAGGACGCCCGAGAAGACAGGCGGTGGCGGAGATCTTCAGAGAGAGGACGCCT	C	.	PASS	SVTYPE=DEL;END=2282294;SVLEN=-818;SVANN=TANDEM	GT:AD:DP:SAC	0/1:23,16:39:14,9,8,8
chr1	2289545	pbsv.INS.133	G	GGGTGCAGGGCAGGGCAGGAGAACCAAGATCGTGGGGGTGGGA	.	PASS	SVTYPE=INS;END=2289545;SVLEN=42;SVANN=TANDEM	GT:AD:DP:SAC	0/1:18,19:37:11,7,12,7
chr1	2325140	pbsv.INS.135	C	CTCCCTTCCTTCCTTCCCTCCCTCCCTTCCCTCCCTTCCTTCCCTCCCTCCCTCCCTTCCTTCCTTTCCTTCCTTCCCTTCCCTCCCTTCCTTCCTTCCCTCCCTTCCCTCCCTCCCTTCCTTCCCTCCCTCCCCTTCCTTCCTTCCCTTCCTTCCCTCCCTTCCTTCCCTCCCTTCCTTCCTTTCCTTCCTTCCCTCCCTTTCTTCCTTCCCTCCCTTCCTTCCCTCCCTTCCTTCCCTCCCTCCTCCCCTTCCTTCCTTCCCTTCCTTCCTTCCTTCCCCTCCCTTCCTTCCCTCCCTTCCTTCCTTTCCCTTCCTTCCCTCCCTTTCTTCCTTCCCTCCCTTCCTTCCCTCCCTTCTTCCCTCCCTCTCCCTTCCTTCCCTCCCTCCCCTTCCTTCCTTCCCCCTTCTTCCTTCCCTCCCTTCCTTCCCTCCCTTCCTTCCTTTCCTTCCTTCCCTCCCTTTCTTCCTTCCCTTCCTTCCTTCCCTCCCTTCCTTCCCTCCCTCCCCTTCCTTCCCTCCCTCCCTTCCCTTCCTTCCTTCCCTTCCTTCCCTTCCTTCCTTCCCTTCCTTCCTTCCCTCCCTCCCTTCCTTCCCCTCCCTCCCGTTCCCTTCCTTCCTTCCTTCCCTTCCTTCCTTCCCTCCTTCCTTCCCTCCCTCCCTTCCTTCCCTCCCTTCCTTCCCTCCCTCCCTTCCCTCCCCTTCCTTCCCTCCCTTCCTTCCTTTCCTTCCTTCCCTCCCTTTCTTCCTTCCCTCCCTTCCTTCCCTCCCTTCCTTCCTTTCCTTCCTTCCCTCCCTTCCTTCCCTTCCTTCCTTCCCTCCCTTCCTTCCTCCCTTCCTTCTTCCTTCCCTTCCTTCCTTCCCTTCCCTCCTTCCTTCCCTCCCTTCCTTCCCTCCCTCCTTCCCTTCCTTCCTTCCCTCCCTTCCTTCCCTCCCTCCCTTCCTTCCCTCCCTCCCTTCCCTTCCTTCCTTCCCTTCCTTCCTTCCCTCCCTCCCTTCCCTTCCTTCCTTCCCTCCCTTCCTTCCCTCCCTCCCTTCCCTTCCTTCCTTCCCTCCCTCCCTTCCTTCCCTCCCTCCCTTCCCTCCTTCCTTCCCTCCCTCCCTTCCTTCCCTCCCTCCCTTCCCTCTTCCTTCCCTCCCTTTCTTCCCTCCCTTCCTTCCCTCCCTTCCTTCCCTCCCTTCTTCCCTTCCTTCCCTCCCTCCCTTCCTTCCCTCCCTCCTTCCCTCCCTCCCTTCCTTCCTTCCCTCCCTTCCTTCCCTCCCTTCCTTCCCTCCCTTCCTTCCCTTCCCTTCCTTCCCTCTCCCTTTCCTTCCTTCCCTCCCTCCCTCCCTTCCCTCCCTCCCTTCCTTCCCTCCCTCCCTTCCCCTCCCTCCCTTCCTTCCCTCCCTCCCTTCCCTCCCTTCCTTCCCTCCCTTCCTTCCTTCCCTCCCTTTCTTCCTTCCCTCCCTTCCTTCCCTCCCTTCCTTCCCTCCCTCCCTTCCTTCCCTCCCTCCCTTCCCTCCCTCCCTTCCCTCCCTTCCTTCCTTTCCTTCCTTCCCTCCCTTCCTTCCTTCCCTCCCTTCCTTCCCTTCCTTCCTTCCCTCCCTTCCTTCCCTCCCTGCCTTCCTTCCCTCCCTCCCTTCCCTCCCTCCCCTTCCCTTCCTCCCTTCCTTTCCTTCCTTCCCCTTCCTTTCTTCCCTCCCTCCCTTCCTTCCCTCCCTCCCTTCCCTTCCTTCCTTCCCTTCCTTCCTTCCTTCCCTTCCTTTCCTTCCCTCCTTCCTTCCCTCCCTTCCTTCCCTCCCTCCCTTCCCTCCCTCCCTTCCTTCCCTCCCTCCCTTCCCCCTCCCTTCCCTCTCTTCCTTCCTTTCCTTCCTTCCTCTCCCTTCTTCCCTCCCTTCCTTCCCTCCCTTCCTTCCTTTCCTTCCTTCCCTCCCTTCCTTCCTTCCCTCCCTTCCTTCCCTCCCTTCCTCCCTCCCTTCCTTCCCTCCCTTCCTCCTTTCCTCCCTTCCTTCCCTCCCTTCCTTCCTTCCCTCTCCCTTCCTTCCTTCCCTTCCTTCCTTCCCTCCCTTCCTTCCTTCCCCTCCCTTCCTTCCTTCCTCCCTTCCCTTCCTTCCTTCCCTCCCTTCCTTCCCTCCCTCCCTCCCTCCCTTCCTTCCCTTCCTTCCTTCCTTTCCTTCCTTCCCTTCCTTCCTTCCCTCCCTCCTTCTTCCCCTCCCTCCCTTCCTTCCTTCCTTCCCTTTCCTTCCTTCCTTCCCTCCCTTCCTTCCCTCCCTTCCTTCTCTCCCTTCCTTCCCTCCGTCCCTTCCTTCCCCTCCCTCCCTTCCCTTCCTTCCTTGCCCTTCCTTCCTTCCTTGCCTTCCTTCCTTCCCTCCCTTCCTTTCCCTCCCTCCCTTCCCTCCCTCCCTTCCTTCCTCCTCCCTCCCTTCCCTCCCTCCCTTCCCTCCCTCCCTTCCTTTCCTTCCTTCCCTCCCTCCCTTCCCTCCCTCCCTTCCTTCCCTCCCTCCCTTCCCTTTCTTCCCTTCCTTCCTTCCTTCCCTCCCTTCCTTCCTCCCTCCTTCCTCCCTTCCTTCCCTCCCTCCCCTTCCTTCCCTCCCTCCCTTCCCTCCTTCCTTCCCTCCCTTCCTTCCTTTCCTTCCTTCCTCCCTCCCTTTCTTCCTTCCCTCCCTTCCTTCCCTCCCTTCCTTCCTTCCCCTCCCTCCCTTTCCTCCCTTCCTTCCCTCCCTTCCTTCCTTTCCTTCCTTCTCCCTCCCTTCCTTCCCTCTCCTTCCCTCCCTTCCTTCCTTTCCTTCCTTCCCTCCCTCCCTCCTTCCCTCCCTTCCACCCTTTCCTTCCCTCCCCTTCCTTCCTTCCCTCCCTTCCTTCCCTCCCTTCCTTCCCTCCCTTCCTTCCTTTCCTTCCTTCCCTCCCTTCCTTCCTTCCCTCCCTTCCTTCCTCCCTTCCTTCCCACCCTTCCCTTCCTTCCCTCCCTTCCTTCCATTCCCTCCCTTCCTTCCCTTCCTTCCTTCCCTCCCTTCCTTCCCTCCCTTCCTTCCCTCCCTTCCTTCCTTCCCTCTCCATTCCTTCCTTCCCTCCCTTCCTTCCCTCCCTTCCTTCCCCTCCCTTCCTTCCTTCCCTCCTTCCCTTCCTTCCTTCCCTCCCTTCCTTCCTTTCCTTCCTTCCCTTCCTTCCTTCCCTTCCTTCCTTCCCTCCCCTTCCTCCTTCCCTCCCATCTCCTTCCTTCCCTTCCTTCCTTCCCTCCCTTCCTTCCTTTCCTTCCTTCCCTTCCTTCCT	.	PASS	SVTYPE=INS;END=2325140;SVLEN=3249;SVANN=TANDEM	GT:AD:DP:SAC	0/1:17,6:23:11,6,5,1
chr1	2325140	pbsv.INS.134	C	CTCCCTCCCTTCCTTCCTTCCCTTCCTTCCCTCCCTTCCTTCCTTTCCTCCCTCCCTTCCTTCCCTTCCTCCCTTCCCTCCCTATCCTTCCTTCTTCCCTTCCTTCCTTCCTTCCCTTCCCCTTCCTTCCTTCCTTCCTTCCTTCCCTCCCTTCCTTCCCTCCCTTCCTTCCCTCCCTCCCTTCCCTTCCTTCCTTCCCTTCCTCCCTCCCTTCCTTCCCTTCCTTCCTTCCTTCCTTCCCTCCCTTCCTTCCTTCCTTCCTTCCCTCACCTTCCTTCCCTTCCTCCCTTCCTTCCCTCCCTTCCTTCCCTCCCTTCCCTTCCCTCCCTCCCTTCCTTCCTTCCCTTCCTTCCCTTCCTTCCTTTCCCTCCCTTCCTTCCTTCCCTCCCCTTCCTTCCCTCCCTTCCTTCCCTCCCTCCCTTCTTCCCTCCCTCCCTTCCCTTCCTTCCTTCCCTTCCTTCCTTCCTTCCTTTCCTTCCTTCCCTTCCTTCCTTCCCTCCCTCCTTCCTTCCTTCCTTCCCTCCCTTCCTTCCCTCCCTCCCTCCCTCCCTTCCTTCCTTCCCTTCCTTCCCCTTCCTTCCTTCCTTCCCTCCCTTCCTTCCCTTCCTTCCTTCCCCTCCCTTCCTTCCCTCCCTTCCTTCCTTCCCTCCCTTCCTTCCCTCCCTTCCTTCCCTCCCTCCCTTCCATTCCCTCTCCCCCCTTCCCTTCCTTCCTTCCCTTCCTTCCTTCCTTCCTTTCCTTCCTTCCCTCCCTTCCTTCCCTCCCTCCCTTCCTTCCCTCCCTCCCTTCCCTTTCCTTCCTTCCCTCCTTCCTTCCTTCTCTTTCCTTCCTTCCCTCTCCCTTCCTTTCCCTCCCTCCCTTCCTTCCCTCCCTCCCCTTCCCTTCCTTCCTTCCCTTCCCTTCCTTCCTTCCTTTCCTTCCTTCCCTTCCTTCCTTCCCTCCCTTCCTTCCTTCCTTCCTTCCCTCCCTTCCTTCCCTCCCTTCCTTCCCTCCCTCCCCTTCCTTCCTTCCCTTCCTTCCCTTCCTTCCTTCCTTCCCTCCCTTCCTTACCCTTCCTTCCTTCCCTCCCTTCCTTCCCTCCCTTCCTTCCTTCCCCTCCCTTCCTTCCCTCCCTTCCTTCCCTCCCTCCCTTCCTTCCCTCCCTCCCTTCCCTTCCTTCCTTCCCTTCCTTCCTTCCTTCCTTTCCTTCCTTCCCTCCCTTCCTTCCCTCCCTCCCTTCCTTCCCTCCCTTCCTTCCCTCCCTTCCTTCCCTCCCTTCCTTCCTTCCCTTCCTTCCTTCCCTCCCTTCCTTCCCTCCCTTCCTTCCCTCCCTCCCTTCCTTCCCTCCCTTCCTTCCTTCCCTCTTCCTTTTCCTTCCTTCCCTTCCTTCCTTCCCTCCCTTCCTTCCTTCCCTCCCTTCCCTTCCTTCCTTCCCTCCCTTCCTCCCTCCCTTCCTTCCTTTCCTTCCTTCCCTTCCTTCCTTCCCTTCCTTCCTTCCCTCCCTTCCTTCCTTCCCTCCCTTCCTTCCCTTCCTTCCTTCCCTCCCTCCTTCCTTCCTTTCCTTCCT	.	InsufficientStrandEvidence	SVTYPE=INS;END=2325140;SVLEN=1545;SVANN=TANDEM	GT:AD:DP:SAC	0/1:18,5:23:11,7,5,0
chr1	2346012	pbsv.DEL.114	GCCACCAGGAACCTTCCTCAGACAAAGC	G	.	PASS	SVTYPE=DEL;END=2346039;SVLEN=-27;SVANN=TANDEM	GT:AD:DP:SAC	0/1:24,13:37:10,14,6,7
chr1	2393034	pbsv.INS.136	C	CGGACGCCAGGCAGAGGACTTCATCCCAGGCTTCAGTGCTCCT	.	PASS	SVTYPE=INS;END=2393034;SVLEN=42	GT:AD:DP:SAC	0/1:23,7:30:11,12,4,3
chr1	2393053	pbsv.INS.137	T	TTCATCCCAGGCTTCAGTGCTCCTGGACGCCAGGCAGAGGAC	.	PASS	SVTYPE=INS;END=2393053;SVLEN=41	GT:AD:DP:SAC	0/1:7,23:30:5,2,10,13
chr1	2401252	pbsv.INS.139	T	TTCCTCCCTCCTTCCTCCTCCTCC	.	PASS	SVTYPE=INS;END=2401252;SVLEN=23;SVANN=TANDEM	GT:AD:DP:SAC	0/1:7,18:25:2,5,12,6
chr1	2401341	pbsv.INS.138	T	TCTCTCCCTCCTCCCTCCCTCCTCCCTCCCTCCTCCTCCCTCCTCCTCCCTCCTCCCTCCCTCCTTCCCTCCCTCCTCCTCCCTCCTTCCTCCCTCCTCCTCCCTCCTCCTCCCTCCTCCCTTCTTCCTCCCTCCTCCTCCCTTCTTCCTCCTCCTCCCTCCTCCCCCTCCTCCCTCCCCCTCCTCCCTCCCTCCTCCCCCCTCCTCCCTCCTTCCTCCCTCCTCCTCCCTCCCTCCTCCTTCCTCCCTCCTCCTTC	.	PASS	SVTYPE=INS;END=2401341;SVLEN=256;SVANN=TANDEM	GT:AD:DP:SAC	0/1:7,18:25:2,5,12,6
chr1	2436340	pbsv.DEL.115	CACCTTTCCTCCCTTCCTCCCTCCTCCCTTCCTCCCTCCTCCCTTCCTCCCTCCACCTTTC	C	.	PASS	SVTYPE=DEL;END=2436400;SVLEN=-60;SVANN=TANDEM	GT:AD:DP:SAC	0/1:23,19:42:11,12,8,11
chr1	2436424	pbsv.DEL.116	TCCTTTCTCCCTCCTCCCTTCCTCCCTTCCTCCCTCCACCTTTCCTCCTTCCTCCCTCCTCCCCTCCTCCCTCCTCCTCCTTTCCTCCTTCCTCCCTCCTCCTTTCCTCCTTCCTCCCTCCTC	T	.	PASS	SVTYPE=DEL;END=2436546;SVLEN=-122;SVANN=TANDEM	GT:AD:DP:SAC	0/1:32,11:43:15,17,4,7
chr1	2436499	pbsv.INS.140	C	CTCCCTCTCCCTTCTCCCTCCCCCCTCC	.	PASS	IMPRECISE;SVTYPE=INS;END=2436499;SVLEN=27;SVANN=TANDEM	GT:AD:DP:SAC	0/1:33,10:43:14,19,5,5
chr1	2440512	pbsv.INS.141	T	TTGCTGCGACCAGGGATCCTCTCTCCATGTCTGTCGCTGGCCTTGCCCGGCCCGCCCGGGGATCTTGCATTGCTGCGACCAGGGATCCTCTCTCCATGTCTGTCGCTGGCCTTGCCCGGCCCGCCCGGGGATCTTGCATGCTGCGACCAGGGATCCTCTCTCCATGTCTGTCGCTGGCCTTGCCCGGCCCGCCCGGGGATCTTGCATGCTGCGACCAGGGATCCTCTCTCCATGTCTGTCGCTGGCCTTGCCCGGCCCGCCCGGGGATCTTGCATTGCTGCGACCAGGGATCCTCTCTCCATGTCTGTCGCTGGCCTTGCCCGGCCCGCCCGGGGATCTTGCATGCTGCGACCAGGGATCCTCTCTCCATGTCTGTCGCTGGCCTTGCCCGGCCCGCCCGGGGATCTTGCATGCTGCGACCAGGGATCCTCTCTCCATGTCTGTCGCTGGCCTTGCCCGGCCCGCCCGGGGATCTTGCATTGCTGCGACCAGGGATCCTCTCTCCATGTCTGTCGCTGGCCTTGCCCGGCCCGCCCGGGGATCTTGCATTGCTGCGACCAGGGATCCTCTCTCCATGTCTGTCGCTGGCCTTGCCCGGCCCGCCCGGGGATCTTGCATTGCTGCGACCAGGGATCCTCTCTCCATGTCTGTCGCTGGCCTTGCCCGGCCCGCCCGGGGATCTTGCATTGCTGCGACCAGGGATCCTCTCTCCATGTCTGTCGCTGGCCTTGCCCGGCCCGCCCGGGGATCTTGCATGCTGCGACCAGGGATCCTCTCTCCATGTCTGTCGCTGGCCTTGCCTGGCCCGCCCGGGGATCTTGCATTGCTGCGACCAGGGATCCTCTCTCCATGTCTGTCGCTGGCCTTGCCCGGCCCGCCCGGAGATCTTGCATGCTGCGACCAGGGATCCTCTCTCCATGTCTGTCGCTGGCCTTGCCCGGCCCGCCCGGGGATCTTGCATGCTGCGACCAGGGATCCTCTCTCCATGTCTGTCGCTGGCCTTGCCCGGCCCGCCCGGGGATCTTGCATTGCTGCGACCAGGGATCCTCTCTCCATGTCTGTCGCTGGCCTTGCCCGGCCCGCCCGGGGATCTTGCATTGCTGCGACCAGGGATCCTCTCTCCATGTCTGTCGCTGGCCTTGCCCGGCCCGCCCGGGGATCTTGCATTGCTGCGACCAGGGATCCTCTCTCCATGTCTGTCGCTGGCCTTGCCCGGCCCGCCCGGGGATCTTGCATTGCTGCGACCAGGGATCCTCTCTCCATGTCTGTCGCTGGCCTTGCCCGGCCCGCCCGGGGATCTTGCATTGCTGCGACCAGGGATCCTCTCTCCATGTCTGTCGCTGGCCTTGCCCGGCCCCCGCGGGGATCTTGCA	.	PASS	SVTYPE=INS;END=2440512;SVLEN=1372;SVANN=TANDEM	GT:AD:DP:SAC	1/1:7,36:43:4,3,15,21
chr1	2459554	pbsv.DEL.117	TGGTGGTCCTCCTTGCCGGTGGTCCTCCTTGCCGGTGGTCTTCCTTTCCGGTGGTCCTCCTTGCCTGTGGTCCTCCTTGCCTGTGGTCTTCCTTTCCG	T	.	PASS	SVTYPE=DEL;END=2459651;SVLEN=-97;SVANN=TANDEM	GT:AD:DP:SAC	1/1:1,19:20:1,0,9,10
chr1	2462484	pbsv.INS.142	T	TAAAATACCCCCTCTTACAAGGCGG	.	PASS	IMPRECISE;SVTYPE=INS;END=2462484;SVLEN=24;SVANN=TANDEM	GT:AD:DP:SAC	0/1:14,5:19:5,9,4,1
chr1	2635050	pbsv.INS.143	A	AAACACCCACACAGACCATCCCAACACCCACATAGACCATGCCCCCAAACACACAGACTGGCCCCCCA	.	PASS	SVTYPE=INS;END=2635050;SVLEN=67;SVANN=TANDEM	GT:AD:DP:SAC	1/1:4,25:29:2,2,15,10
chr1	2798211	pbsv.DEL.118	CAGCCCCCCAGCCTCCCAGCCTCCCAGCCTCTCAGCCCCTCAGCTCCCCG	C	.	PASS	SVTYPE=DEL;END=2798260;SVLEN=-49;SVANN=TANDEM	GT:AD:DP:SAC	1/1:4,32:36:5,-1,16,16
chr1	2849464	pbsv.INS.144	T	TCCTGGGCGGGAGTGTGGAATGGAGCCCTGTGCCTGGGTGGGAGTGTGGAATGAAGCCCTGTGTCCTGGGTGGGAGTGTGGAATGGAACCCTGTGCCTGGGTGGGAGTGTGGAATGGAGCCCTGTGCCCTGGGCAGGAGTGTGGAATTGAGCCCCGTGCCCTGGGTGGGAGTGTGGAATTGAGCCCTGTGCCCTGGGTGGGAGTGTGGGAATGGAACCCTGTGCCTGGGTGGGAGTGTGGAATGGAACCCTGTGCCTGGGCGGGAGTGTGGAATGGAGCCCTGTGTCCTGGGGGGAGTGTGGAATGGAACCCTGTGCCTGGGTGGGAGTGTGGAATGGAACCCTGTGCCTGGGTGGGAGTGTGGAATGGAACCCTGTGCCTGGGTGGGAGTGTGGAATGGAGCCCTGTGTCCTGGGTGGGAGTGTGGAATTGAACCCTGTGCCTGGGCGGGAGTGTGGAATGGAACCCTGTGCCCTGGGTGGGAGTGTGGAATGGAACCCTGTGCCTGGGTGGGAGTGTGGAATGGAACCCTGTGCCTGGGTGGGAGTGTGGAATGGAGCCCTGTTTCCTGGGTGGGAGTGTGGTATTGAACCCTGTGCCTGGGCGGGAGTGTGGAATGGAACCCTGTGCCCTGGGCGGGAGTGTGGAATTGAGCCCTGTGCCCTGGGTGCGAGTGTGGAATTGAACCCTGTGCCTGGGTGGGAGTGTGGAATGGAACCCTGTGCCCTGGGCGGGAGTGTGGAATGGAACCCTGTGCCCTGGGCGGGAGTGTGGAATGGAACCCTGTGC	.	PASS	SVTYPE=INS;END=2849464;SVLEN=788;SVANN=TANDEM	GT:AD:DP:SAC	1/1:5,31:36:3,2,16,15
chr1	2859237	pbsv.DEL.119	GAAGGAGAGGAAGAAAGGAAGGGAGGCAAGAAGGAAGGAAGCAGGGAGGAAGGAAGGAGGAAGGAGGAAGGAAGGAAGA	G	.	PASS	SVTYPE=DEL;END=2859315;SVLEN=-78;SVANN=TANDEM	GT:AD:DP:SAC	0/1:19,8:27:12,7,4,4
chr1	2859559	pbsv.INS.145	A	AGGAGGAAGGAAGGAGGGAGGAAGGAGGGAGGAAGGAGGGAGGAAGAGGAAGGAAGGAGGGAGGAAGGAGGGAGGAAGAGGAAGGAAGGAGGGAGGAAGGAGGGAGGAAAGGAGGGAGGAAGGAGGGAGGAAGAGGAAGGAAGGAGGGAGGAAGGAGGGAGGAAGAGGAAGGAACAAGGGGGGGAGGAGGGAGGAAGAGGGAGGAAGGAGGGAGGAAGGAGGGAGGAAGGAGGGAGGAAGGAGGGGAAGGAGGGAAGAAGAGGAAGGAACAAGGGGGGGAGGAGGAAGGAAGGAGGGAGGAAGAGGAAGGAACAAGGGGGGGAGGAGGGAGAAGAGGGAGGAAGGAGGGAGGAAGGAGGAAGAAGAGGAAGGAACAAGGGGGGGAGGAGGAAGGAAGGAGGAGGAAGAGGAAGGAGGGAGGAAGAGGAAGGAACAAGGGGGGAGGAGGAAGGAAGGAGG	.	PASS	SVTYPE=INS;END=2859559;SVLEN=458;SVANN=TANDEM	GT:AD:DP:SAC	0/1:10,18:28:9,1,8,10
chr1	2863183	pbsv.INS.146	T	TGGGGCTGCTGGTCATGGGGGTGCTGGCCATGGGGGGTGCTGGTCATA	.	PASS	SVTYPE=INS;END=2863183;SVLEN=47;SVANN=TANDEM	GT:AD:DP:SAC	1/1:6,24:30:3,3,14,10
chr1	2877543	pbsv.INS.147	G	GGCAGGCGGCGTTGGGGACCGTCAGGAGGACAGAGGTGGAGCGGCCTGGA	.	PASS	SVTYPE=INS;END=2877543;SVLEN=49;SVANN=TANDEM	GT:AD:DP:SAC	1/1:5,27:32:3,2,11,16
chr1	2938503	pbsv.INS.174	C	CATGTACACACACACCCGTGCAAGG	.	PASS	SVTYPE=INS;END=2938503;SVLEN=24;SVANN=TANDEM	GT:AD:DP:SAC	0/1:8,19:27:5,3,11,8
chr1	2949659	pbsv.DEL.148	GCCGGGCTGCAGGGTACGGCAGGGGTGGTGCTGGCAGCTCTGTGGCGGTGCCGGGCTGCTGGGTACGGCAGGGGTGGTGCTGGCAGCTCTGTGGCGGTGCCGGGCTGCTGGGTACGGCAGGGGTGGTGCTGGCAGCTCTGTGGCGGTGC	G	.	PASS	SVTYPE=DEL;END=2949807;SVLEN=-148;SVANN=TANDEM	GT:AD:DP:SAC	0/1:15,10:25:5,10,5,5
chr1	2949827	pbsv.INS.175	G	GGGGTGGTGCTGGCAGCTCTGTGGCGGTGCCGGGCTGCTGGGTACGGCA	.	PASS	SVTYPE=INS;END=2949827;SVLEN=48;SVANN=TANDEM	GT:AD:DP:SAC	0/1:14,9:23:5,9,5,4
chr1	2960025	pbsv.DEL.149	GGGACCTGCCCCACGACTGGAGTGAAGCCTCGGACCTGCCCCGCGACTGGAGTGAAGCCTCGGACCTGCCCCGCGACTGGAGTGAAGCCTGGGACCTGCCCCGCGACTGGAGTGAAGCCT	G	.	PASS	SVTYPE=DEL;END=2960144;SVLEN=-119;SVANN=TANDEM	GT:AD:DP:SAC	0/1:11,19:30:5,6,7,12
chr1	2976940	pbsv.DEL.150	GTGGTGCTGGTCTGGATAGTGGGTGCTGGTCTGGATGGTGGGGTGCTGGTGTGGATGGTGGGTGCTGGTCTGGATGGTGGGGGTGCTGGTCTGGATGGTGGGGTGCTGGTCTGGATGGTGGGTGCTGGTCTGGATGGTGGGGTGCTGGTCTGGATGGATGGTGGCATGCTGGCCTGGATGGTGGGGTGCTGGTCTGGATGGATGGTGGGTGCTGGTCTGGATGGTGGGGTGCTGGTCTGGATGGTGGGTGCTGGTCTGGATGGTGTGGTGCTGGTCTGGATGGTGTGGGTGCTGGTCTGGATGGTGGGGTGCTGGTGTGGATGGTGTGGTGCTGGTCTGGATGGTGGGGTGCTGGTATGAATGGTGGGGGTGCTGGTGTGGATGGTGGGTGCTGGTCTGGATGGTGGGGTGCTGGTCTGGATGGTGT	G	.	PASS	SVTYPE=DEL;END=2977366;SVLEN=-426;SVANN=TANDEM	GT:AD:DP:SAC	1/1:4,33:37:1,3,13,20
chr1	2981071	pbsv.INS.176	C	CAGGGGGTCTGATAACAGGGGGTCTGGTAA	.	PASS	SVTYPE=INS;END=2981071;SVLEN=29;SVANN=TANDEM	GT:AD:DP:SAC	0/1:26,14:40:7,19,10,4
chr1	2994972	pbsv.DEL.151	TAAGAAATTAATGGGCCGGGCGCGGTGGCTCACGCCTGTAATCCCAGCACTTTGGGAGGCCGAGATGGGCAGATCACGAGGTCAGGAGATCGAGACCATCCTGGCTAACACGGTGAAACCCCGTCTCTACTAAAAATACAAAAATTAGCCGGGCATGGTGGCGCGTGCCTGTAGTCCCAGCTACACAGGAGGCTGAGGCAGGAGAATGGTGTGAACCCGGGAGGCGGAGCTTGCAGTGAGTCGAGATCGCGCCACTGCACTCCAGCCTGGGCGACAGAGCGAAACTCCGTCTCAAAAAAAAAAAAAAAAAAAAAA	T	.	PASS	SVTYPE=DEL;END=2995286;SVLEN=-314;SVANN=ALU	GT:AD:DP:SAC	1/1:1,32:33:0,1,17,15
chr1	3002467	pbsv.DEL.152	CGGGCCCCTGTCCTCTCCAGCGTGGAGTGGTTCTTTGTAACCGGCTTGCCACCAAAGGGCTGGTTGGTGTCTTTGAGGGACGATGTCAGGACTTGAGCTGCGGTCAGTTTCTGATACAGCGGTGACAGTGATCACAATAGCCTCGATGAGAAGCCTGTGCCATTGAGAGGACACATGGCTTCAGACCCTGTTACCACGCCTACTTCCACCACAAGTGCATCGCCCCAACCCTGCAGTGGCCCCGGACAGAGGCTGCCTGACACCTGGCAGAGTTGCCCTGCCCACACGGTCATCCTGGGCCTCTTCCACACAATGCTCCCTGGCGCTTGGGGATGT	C	.	PASS	SVTYPE=DEL;END=3002802;SVLEN=-335	GT:AD:DP:SAC	1/1:1,28:29:0,1,17,11
chr1	3016683	pbsv.INS.177	G	GGGAGGGAGGGAGGAGGGAGGGAGGAGAGAGGAAAGGAAGAAGGGAGGGAGGGAGGAGGGAGGGAGGAGGGAGGAAGGGAGGGAGGGAGGGAGGAAGGGAAGGAGAGAAGGAGAAAGAAGTGAGGAAAGAAGGAGGGAGGGGGAGAAAATGGAGGAAGGAGGATGGGAACAGGGGAGGGAGAGAAGGAGGAAGGAAGGAGGGAAGGAGATACGTAGGAAGGAAGGAGGGAAAAAGGAAGAGAGAAAGGGAAGGAAGGAGGGAGGAAGGGAGGAAGGAAGGAGAGAGGGAGGGCAGGAGGAGGGGAGGGAGGGAGGAAGGGAAGGGAGGGGGAGAGGAAGAGCAGGAGGAAGGTAAGGAGGGAGGAGGGATGGAGAAGGGAGGGAGGGAGGAAGCGAGGAGGAGAGGGAGGGAGGATGGTGGGAGGGAGGGAGGGGGGA	.	PASS	SVTYPE=INS;END=3016683;SVLEN=437;SVANN=TANDEM	GT:AD:DP:SAC	0/1:19,17:36:16,3,4,13
chr1	3016689	pbsv.INS.178	G	GACGGAGGGAGGAGGAGGAAGGGAAGGAGGGAGGGAGGGAGGAGGGAGGGAGGAGGGAGGAAGGGAAGGAGGGAGGGAGGAGAGAGGAAGGGAAGGAGGGAGGGAGGA	.	PASS	SVTYPE=INS;END=3016689;SVLEN=107;SVANN=TANDEM	GT:AD:DP:SAC	0/1:19,17:36:16,3,4,13
chr1	3026038	pbsv.INS.179	G	GTGGTGGTGGTGATGATGATGGTGATGATGGTGATGGTGATGATGGTGATGGTGGTGATGATGGTGGTGATGATGGTGGTGGTGGTGATGATGATGGTGATGATGGTGATGGTGATGATGATGGTGATGATGGTAATGACAATGATGGTGATGATGATAGTAATGACATGGTGGTGGTGATCATGATGATGGTGAGGATGGTGATGGTGATGATGGTGCTGGTGACGATAATGATGGTGGTGATGATGGTGATGGTGGTGGTGATGATGGTGATGATGACAATGATGGTGATCATGATGGTGATGATGATGGTGATGGCGATGGTGATGATGGTGGTAATAACATAGTGGTGATGATCATGATGATGGGGAAGATGGTGGTGGTGATGGTGACAGTGATGATGATGATGATGGTGA	.	PASS	SVTYPE=INS;END=3026038;SVLEN=415;SVANN=TANDEM	GT:AD:DP:SAC	1/1:6,25:31:2,4,6,19
chr1	3037784	pbsv.INS.180	A	ACCTGGGTCTCGTCTGCCACGGATTGCTCTCCGTGCTCCCCAGAGCGAGGTGCAGATGCCAGGGACCCTCTC	.	PASS	SVTYPE=INS;END=3037784;SVLEN=71;SVANN=TANDEM	GT:AD:DP:SAC	1/1:2,29:31:2,0,10,19
chr1	3042652	pbsv.INS.181	C	CGGCACGCACCACCACACCCGCATGCACCACCGCACCTGGCATGCACCACCGCACCTG	.	PASS	SVTYPE=INS;END=3042652;SVLEN=57;SVANN=TANDEM	GT:AD:DP:SAC	1/1:1,27:28:0,1,11,16
chr1	3111466	pbsv.INS.182	T	TGGGGAGGAGGAGGGAGGGGGGGGGAGGAGGGGGGAGGAGG	.	PASS	SVTYPE=INS;END=3111466;SVLEN=40	GT:AD:DP:SAC	1/1:1,35:36:0,1,18,17
chr1	3162861	pbsv.INS.183	C	CTCTAGAGGGCTTTGGGAGAGGGGATGTGCGCAGAAGCCCCCGGCTCTAGAGGGCTTTGGGAGAGGGGATGTCCGCAGAAGCCCCTGGCATGGTCTAGAGGGCTTTGGGAGAGGGGATGTCCGCAGAAGCCCCTGGCATGGTTAGAGGGCTTTGGGAGAGGGGATGTGCGCAGAAGCCCCCGGCTCTAGAGGGCTTGGGAGAGGGGATGTGCGCAGAAGCCCCTGGCATGGTCTAGAGGGCTTTGGGAGAGGGGATGTGCGCAGAAGCCCCTGGCATGGTCTAGAGGGCTTTGGGAGAGGGGATGTGCGCAGAAGCCCCTGGCATGGTCTAGAGGGCTTTGGGAGAGGGGATGTGCGCAGAAGCCCCCTGGCATGGTCTAGAGGGCTTTGGGAGGGGGATGTCCGCAGAAGCCCCTGGCATGGTCTAGAGGGCTTTGGGAGAGGGGATGTGCGCAGAAGCCCCTGGCATGGTCTAGAGGGCTTTGGGAGAGGGGATGTGCGCAGAAGCCCCTGGCATGGTCTAGAGGGCTTTGGGAGAGGGGATGTGCGCAGAAGCCCCTGGCATGG	.	PASS	SVTYPE=INS;END=3162861;SVLEN=566;SVANN=TANDEM	GT:AD:DP:SAC	0/1:22,18:40:9,13,11,7
chr1	3165522	pbsv.DEL.153	GGGACAGTGACTCACCTGGGCTCAGGGACAGGGACTCACCAGGGCTCAGGGACAGGGACTCACCTGGGCCCAGGGACAGGGACTCACCTGGGCTCAGGGACAGGGACTCACCTGGGCTCAGGGACAGGGACTCACCTGGGCTCAGGGACAGTGACTCACCTGGGCCCAGGGACAGGGACTCACCTGGGCTCAGGGACAGTGACTCACCTGGGCTCAGGGACAGTGACTCACCTGGGCCCAGGGACAGGGACTCACCAGGGCTCAGGGACAGGGACTCACCAGGGCTCAG	G	.	PASS	SVTYPE=DEL;END=3165810;SVLEN=-288;SVANN=TANDEM	GT:AD:DP:SAC	0/1:23,19:42:11,12,12,7
chr1	3167765	pbsv.INS.184	A	ACCCCACCCCTGCCTCCCAGCGCCTCTGTGGCATTGCCCCCTGCTCCTGCCATCTCCCACCCCACCCCTGCCTCCCAGCGCCTCTGTGACATTGCCCCCCTGCTCCTGCCATCCTCCCACCCCACCCTGCCTCCCAGCGCCTCTGTGACATTGCCCCCTGCTCCTGCCATCCTCCCACCCCACCCCTGCCTCCCAGCGCCTCTGTGACATTGCCCCCCTGCTCCTGCCATCCTCCCGCCCCACCCCTGCCTCCCAGCGCCTCTGTGGCATCGCCCCGCTCCTGCCATCCTCCCG	.	PASS	SVTYPE=INS;END=3167765;SVLEN=293;SVANN=TANDEM	GT:AD:DP:SAC	0/1:23,18:41:11,12,11,7
chr1	3176146	pbsv.INS.185	T	TATCTATCTCCATCCATCCATCCATCCATCCATCTATCCATCCATCCATTTACCCATCTATCCCCTCATCTATCCACCAAGCCATTCATCCACCTATCTATGCATTCATCCACCATCTGTCCATCCATCCATCCATCCATCCATCCATCCATCCATCCATCCACCCATTGATTCACCTACCCATCCATTCATCCATTCCTTCATTAACCCATCCATGCACTCATTCATCTATCCAT	.	PASS	SVTYPE=INS;END=3176146;SVLEN=235;SVANN=TANDEM	GT:AD:DP:SAC	0/1:11,25:36:6,5,15,10
chr1	3181359	pbsv.INS.186	C	CGCAATCTTACACAAGCAGTCTTACACACGGTCTTACACACACGGTCTTACACACGCAGTCTTACGGTCTTACACACGGTCTTACACACACGGTCTTACACACAGTCTTACACACGCGTCTTACACACGGCCTTACGCAT	.	PASS	SVTYPE=INS;END=3181359;SVLEN=139;SVANN=TANDEM	GT:AD:DP:SAC	0/1:18,15:33:10,8,9,6
chr1	3181412	pbsv.INS.187	A	AGTCTTACGGTCTTACACACGGTCTTACACACACGGTCTTACACACAGTCTTACACACGCAGTCTTACACACGCAGTCTTACACAAGCAGTCTTACACACGCGGTCTTACACAAGCAGTCTTACGGTCTTACACACAGTCTTACACATGGCCTTACGCATGGTCTTACACACGCAGATCTTACACAAGCGGTCTTACACAAGCGGTCTTACACACGGTCTTACACACGGTCTTACACAGTCTTACACATGCAGTCTTACACACGGTCTTACATATGGTCTTACACATGCAGTCTTACACACGGTCTTACACATGCAGTCTTACACACGGTCTTACACACGGTCTTTACACAGTCTTACACACGCGCAGTCTTACACACGGTCTTACACACGGTCTTAACACACGCAGTCTTACACACGGTCTTACACACGGAGTCTTACACACGGAGTCTTACACACAGTCTTACACATGCAGTCTTACACACGCAGTCTTACACACGCAGTCTTACACGCGGCCTTACACACGCAGTCTTACACGCGGTCTTACACACGCAGTCTTACACGCGGTCTTACGGTCTTACACACGCAGTCTTATGGTCTTACACACGGTCTTACACACGCAGTCTTACACACGGTCTTACACACAGTCTTACACACGCAGTCTTACACACGGCCTTACGCATGGTCTTACACACGCAGTCTTACACACGCAGTCTTACACAAGCAGTCTTACACACGGTCTTACACACACAGTCTTACACACGGTCTTACACACGCAGTCTTACGGTCTTACACACGGTCTTACACACGCAGTCTTACACACGGTCTTACACAGTCTTACACACGCAGTCTTACACACGGCCTTACGCATGGTCTTACACACGGTCTTACACACGCAGTCTTACACAAGCAGTCTTACACACG	.	PASS	SVTYPE=INS;END=3181412;SVLEN=921;SVANN=TANDEM	GT:AD:DP:SAC	0/1:21,12:33:12,9,7,5
chr1	3212617	pbsv.INS.188	G	GCGGTCCCCCGCTCATTCCTCCCGGCCCCCTCGCTGCGGTCCTCCCGCTCATCCTCCCGCCCCCTCGCTGCGGTCCTCCCGCTCATCCTCCCGGCCCCTCTCGCTGCCGTCCTCCGCTCATCCTCCCGGCCCCCTCGCTGCGGTCCTCCCGCTCATCTCCCGGCCCCCTCACTGCGGTCCTCCCGCTCATCCTCCCGGCCCCCTCGCTG	.	PASS	SVTYPE=INS;END=3212617;SVLEN=208;SVANN=TANDEM	GT:AD:DP:SAC	0/1:16,14:30:10,6,5,9
chr1	3215369	pbsv.INS.189	G	GTCCAGGAGAACAGGGCCTCCAGGAGGGTCATGGGTCCCGGGGACAGGCAAGGCCCACAGGA	.	PASS	SVTYPE=INS;END=3215369;SVLEN=61;SVANN=TANDEM	GT:AD:DP:SAC	0/1:13,21:34:10,3,10,11
chr1	3240034	pbsv.DEL.154	GGAGAAGAGGAGAGGAGAGGAGAA	G	.	PASS	SVTYPE=DEL;END=3240057;SVLEN=-23;SVANN=TANDEM	GT:AD:DP:SAC	0/1:17,17:34:10,7,11,6
chr1	3247708	pbsv.DEL.155	GGTGCGCTCGCCCTGGTGCCCTATGC	G	.	PASS	SVTYPE=DEL;END=3247733;SVLEN=-25	GT:AD:DP:SAC	0/1:22,9:31:12,10,8,1
chr1	3260742	pbsv.INS.190	A	ATGATGGTGATGATAATGATAGTGATGGTGATGATGATGGTGGTGGTGATGGTGATGGTGATGGTGGTGGTGATGATGGTGATGGTGATGATGGTGGTGGTGATGATGGTGGTGATGATGGTGATGGTGATGATGGTGATGGTGGTGATGATGGGTGGTGGTGATGATGGTGATGGTGATGATGGTGGTGGTGATGGTGGTGGTGATGATGGTGATGGTGATGATGATGGTGGTGGTGATGATGGTGGTGGTGATGATGGTGATGGTGGTGATGGTGATGGTGGTGATGATGGTGATGGTGATAATGATAGTGGTGATGATGGTGATGGTGGTGATGATGGTGATAATGATAGTGGTGATGGTGGTGATGATGGTGATGGTGATGATGGTGATGCTGGTGGTGATGGTGGTGATGATGGTGATGGTGATGATGATGGTGATGGTGGTGATGATGGTGATGGTGATGATGGTGATGGTGGTGGTGGTGATGGTGATGATAATGATAGTGGTGATGATGGTGATGGTGGTGGTGATGGTTGATGGTGATGATGGTGATGGTGATGGTGATGGTGGTGGTGGTGATGGTGGTGGTGATGATGGTGATGGTGAAGGTGTTGATGATGGTGATGGTGGTGGTGATGATGATGGTGGTGATGATGGTGATGGTGGTGATGATGATGGTGATGATGGTGATGGTGATGATGGTGATAATGATAGTGGTGATGATGGTGATGATGATAGTGATGATGATGGTGATGATGGTGATGGCGGCGATGATGGTGATGATGATGGTGATGGTTGTGATGATGTTGGTGATGGTGGTGATGATGATGGCATGATGGCAGTGATTCAAG	.	PASS	SVTYPE=INS;END=3260742;SVLEN=853;SVANN=TANDEM	GT:AD:DP:SAC	0/1:8,21:29:4,4,11,10
chr1	3276670	pbsv.INS.191	A	AGGTGCCGTGAACAGAGCCAGCGAGG	.	PASS	SVTYPE=INS;END=3276670;SVLEN=25;SVANN=TANDEM	GT:AD:DP:SAC	1/1:6,34:40:1,5,12,22
chr1	3287302	pbsv.INS.192	C	CGGGCTGGAGGCGCTCCGCCACGCGGGCATCCAGGATTGCATTTACCGGGGCTGGAGCCGCCCCGCCACGCGGGCATCCAGGATTGCATTTTACCGGGGCTGGAGCCGCCCCGCCACGCGGGCATCCAGGATTGCATTTAA	.	PASS	SVTYPE=INS;END=3287302;SVLEN=140;SVANN=TANDEM	GT:AD:DP:SAC	0/1:22,23:45:9,13,8,15
chr1	3325918	pbsv.DEL.156	CCCTCCTCGGCCCTCTTGGCCCTCCTTGGCCATCCTCGACGATCCTTGGT	C	.	PASS	SVTYPE=DEL;END=3325967;SVLEN=-49;SVANN=TANDEM	GT:AD:DP:SAC	0/1:22,14:36:8,14,7,7
chr1	3341180	pbsv.DEL.157	CAAGCTCCAGAGTGCAAAGCTCTCGAGA	C	.	PASS	SVTYPE=DEL;END=3341207;SVLEN=-27;SVANN=TANDEM	GT:AD:DP:SAC	0/1:13,14:27:5,8,9,5
chr1	3351524	pbsv.INS.193	G	GTCTCTCCCTCCTCTCTCCCCCTCCCTCTCTCCCCCTCCCTCTCTCCCCCCTCCCTCTCTCCCCCTCCCTCTCTCCCCCTCCCTCTCTCCCCCTCCCTCTCTCCCCCTCCCTCTCTCCCCCCACCTCCCCCCTCCCTCTCTCCCCCTCCTTCTCTCTTCCCCTCCTTCTCCTCCCCTCCCCTCTCTCCCCTCCCTCTTTCCCCCCTCCCCCTCCTTCTCTCTCCCCTTCCCTCTCTCCCCTCCCTCTCTGTCCCCCTCCCTCTCTCATCCCCTTCCTCTTTCTCTCCCTCCCTCTCCTTCCCCTCCCTCCCACTCTCCCCCTCCCTCTCTCCCCCTTTCCCTCCCTCTCTCCCCTTCTCTCTCTTCTGCTCCTTCTCTCTCCCCCTTCCTCTCTCCCCTCCCTCTCTGTCCCCCTCCCTCTCTCATCCCCTTCCTCTTTTCTCTCCCTCTCTCTTCCCCTCCCTCCCTCTCTCCTCTCCCTCTGTCCCGTCCCTCTCTCCCCCTCCCTCTGTCCCGTCCCTCTCTCCCCCTCCCCTCTCTCCCCTCCCTCTCCTCCCTCTTCCCTCTCCCCCCTCCCTCTCTCCCCCCTCCCTCTCTCCCCCTCCTTCTCTCTCCCCTCCCTCTCTCCCCTCCC	.	PASS	SVTYPE=INS;END=3351524;SVLEN=633;SVANN=TANDEM	GT:AD:DP:SAC	0/1:7,14:21:2,5,9,5
chr1	3379454	pbsv.INS.194	A	ACACACCCCTCCCAACACACCCCTCCCAACACACCCCTCCCAGCACACCCCTCCCAGCACACCCCTCCCAGCACACCCCTCCCAACACAGTCCTCCCAGCACACCCCTCCAGCACACCCATCCCAACACAGTCCTCCCAGCACACCCCTCCCAACACACACCCTCCCAGCACACCCCTCCCAACAACCCCTCCAGCACACCCCTCCCAGCACACCCTCCCAG	.	PASS	SVTYPE=INS;END=3379454;SVLEN=221;SVANN=TANDEM	GT:AD:DP:SAC	0/1:22,9:31:10,12,2,7
chr1	3403056	pbsv.DEL.158	TCCCCTTCCCGTGCCCTCCTCTGAGTCTTCCTC	T	.	PASS	SVTYPE=DEL;END=3403088;SVLEN=-32;SVANN=TANDEM	GT:AD:DP:SAC	0/1:21,19:40:12,9,8,11
chr1	3443225	pbsv.DEL.159	GCCGTCCTGCAACTCTGGGCTCTGCCTCTTCATCCCTC	G	.	PASS	SVTYPE=DEL;END=3443262;SVLEN=-37;SVANN=TANDEM	GT:AD:DP:SAC	1/1:1,33:34:0,1,12,21
chr1	3477303	pbsv.INS.195	G	GTCACCCCCACACTACCCACCCCCATCACCCCACAACCCACCCCCATCACCCCACACTACCCACCCCCATCACCCCACACTACCCACCCCATCACCCCCACACTACCCACCCCCATCACCCCCACACTACCCACCCCATCACCCCACACTACCCATCCCCATCACCCCCACACACCCACCCACCACCAACACCCTCACCCACACCCACCCCATCACCCCCACACTACCCACCCCCATCACCCACACTACCCACCCCCATCACCCCCCACACTACCCACCCCCATCACCCCACACACCACCCATCCCCAACACCCCCCCACTACCCTACCCCCATCATCACCCCACACTACCCACCCCCATCACCCCACACTACCCACCCCCATCACCCCCCACACTACCCACCCCATCACCCCCACACTACCCACCCCCATCACCCCACACTACCCACCCCCTCACCCCCACACTACCCATCACCCATCACCCCCCACACTACCCACCCCATCACCCCACACTACCCACCCCCATCACCCCACACTACCCATCCCCATCACCCCCACACGACCCACCCCATCACCCCACACCACCCACCCCCATCACCCTCACACCCACCCCCATCACCCCCATCACTAAACCCACCCCCATCACCCCCACACTACCCACACCCCATCACCCCACACTACCCACCCCTATCACCCCACACTACCCACCCCCATCACCCCACACTACCCACCCCATCACCCCACACCCCATCACCCCACACCCACCCCATCACCCCACACTACCCACCCCCATCACCCCACACTACCCACTCCCCCATCACCCCACACTACCCACACCCATCACCCTCACTACCCACCCCATCACCCCACACTACCCACCCCATCACCCCACACTACCCACCCCATCACCCTCACTACCCACCCCATCACCCCCACACTACCCACCCCCATCACCCCCACACTACCCACCCCCATCACCCCCACACTACCCACCCCATCACCCCCACACTACCCACCCCATCACCCTCACTACCACCCCATCACCCCCACACTACCCACCCCCATCACCCCCACACTACCCACCCCCATCACCCCCACACTACCCACCCCATCACCCCCACACTACCCACCCCCATCACCCCCACACTACCCACCCCCATCACCCCCACACTACCCACCCCCATCACCCCCACACTACCCACCCCCATCACCCCCACACTACCCACCCCCATCACCCCCACACTACCCACCCCCATCACCCCCACACTACCCACCCCATCACCCCCACACTACCCACCCCATCACCCCCACACTACCCACCCCCATCACCCCCACACTACCCACCCCCATCACCCCCACACTACCCACCCCCATCCCCCCACACTACCCACCCCCATCACCCCCACACTACCCACCCCCATCACCCCCACACTACCCACCCCCATCACCCCCACACTACCCACCCCCATCACCCCCACACTACCCACCCCATCACCCCCACACTACCCACCCCATCACCCCCACACTACCCACCCCATCACCCCCACACTACCCACCCCATCACCCCCACACTACCCACCCATCACCCCACACTACCCACCCCATCACCCCCACACTACCCACCCCCATCACCCCCACACTACCCACCCCCATCACCCCACACACTACCCACCCCCATCACCCCCACACTACCCACCCCCATCACCCCACACTACCCACCCCATCACCCCCACACTACCCACCCCCATCACCCCACACTACCCACCCCATCACCACCCCACACTACCCACCCCCATCACCCCCACACTACCCACCCCATCACCCCCACACTACCCACCCCATCACCCCCACACTACCCACCCCATCACCCCCACACTACCCACCCCCATCACCCCCACACTAACCCACCCCCATCACCCCCACACTACCCACCCCCATCACCCCCACACTACCCACCCCCATCACCCCCACACTACCCACCCCCATCACCCCCACACTACCCACCCCATCACCCCCACACTACCCACCCCCATCACCCCCACACTACCCACCCCCATCACCCCCACACTACCCACCCATCACCCCCACACTACCCACCCCCATCACCCCCACACTACCCACCCCATCACCCCCACACTACCCACCCCCATCAGCCCCACTACCCACCCCCATCACCCTCACTACCCATCACCCGCACACTACCCACCCCATCACCCGCACACTACCCACCCCATCACCCGCACACTACCCAGGCCCATCACCCCGCTACCCACCCCATCACCCCCCACGCCACCCACCCCATCACCCCCCACGCCGCCCACCCCATCATCACCCCCACGCCGCCCCAACCCATCACCCCACGCCGCCCACCCCCATCACCCCCACGCCGCCCACCCCATCACCCCCACGCCGCCCACCCCATCACCCCCACGCCGCCCACCCCA	.	PASS	SVTYPE=INS;END=3477303;SVLEN=2442	GT:AD:DP:SAC	0/1:20,15:35:13,7,7,8
chr1	3485929	pbsv.DEL.160	CTCAAAAAAAAAAAAAAAAAAA	C	.	PASS	SVTYPE=DEL;END=3485950;SVLEN=-21;SVANN=ALU	GT:AD:DP:SAC	1/1:2,42:44:1,1,25,17
chr1	3502017	pbsv.INS.196	G	GCCTCACATGGGCTCCTGGCGAGTGTGCCCCCCACACCTCCTCACATGGGCTCCTGGCGAGTGTGCCCCCCGTGCCTCACATGGGCTCCTGGCGAGTGTGCCCCCCGTGCCTCACATGGGCTCCTGGCGAGTGTGCCCCCCGCCTCCTCACATGGGCTCCTGGCGAGTGTGCCCCCCGCGCCTCCTCACATGGGCTCCTGGCGAGTGTGCCCCCTGTGCCTCACATAGGCTCCTGGCGAGTGTGCCCCCCCCGCGCCTCCTCACATGGGCTCCTGGCGAGTGTGCCCCCCCCGCGCCTCCTCACATGGGCTCCTGGCGAGTGTGCCCCCCCGGCGCCTCCTCACATGGGCTCCTGGCGAGTGTGCCCCCCCGCGCCTCCTCACATGGGCTCCTGGCGAGTGTGCCCCCCCCCGCGCCTCCTCACATGGGCTCCTGGCGAGTGTGCCCCCCACGCCT	.	PASS	SVTYPE=INS;END=3502017;SVLEN=455;SVANN=TANDEM	GT:AD:DP:SAC	1/1:4,51:55:3,1,29,22
chr1	3578801	pbsv.INS.197	C	CCGGCCCCAGCGAATGTGGAGTGGGCAGGAGTGTCACCCAGCTCAGAACGCTGGGGAGACCAAGCACCTCCGCAGAACCCCTCCTCAG	.	PASS	SVTYPE=INS;END=3578801;SVLEN=87;SVANN=TANDEM	GT:AD:DP:SAC	1/1:4,31:35:2,2,16,15
chr1	3583465	pbsv.INS.198	C	CCCACAGCCACCAGACAACGCGCAGCCACCAGACAACGCGCAGCCACCAGACAACCCACAGCCACCAGACAACGCGCAGCCACCAGACAACCCGCAGCCACCAGACAACGCACAGCCACCAGACAACGCGCAGCCACCAGACAACGCGCAGCCACCAGACAACCCACAGCCACCAGACAACGCGCAGCCACCAGACAACGCGCAGCCACCAGACAACCCACAGCCACCAGACAACGCGCAGCCACCAGACAACCCGCAGCCACCAGACAACCCACAGCCACCCAGACAACGCGCAGCCACCAGACAACCCGCAGCCACCAGACAACGCACAGCCACCAGACAACGCGCAGCCACCAGACAACGCGCAGCCACCAGACAACCCACAGCCACCAGACAACGCGCAGCCACCAGACAACGCGCAGCCACCAGACAACCCACAGCCACCAGACAACGCGCAGCCACCAGACAACGCGCAGCCACCAGACAAC	.	PASS	SVTYPE=INS;END=3583465;SVLEN=487;SVANN=TANDEM	GT:AD:DP:SAC	0/1:25,10:35:14,11,3,7
chr1	3583762	pbsv.INS.199	A	ACCAGACAACCCACAGCCACCAGACAACGCGCAGCCACCAGACAACGCGCAGCCACCAGACAACCCGCAGCCACCAGACAACGCGCAGCCACCAGACAACCCGCAGCCACCAGACAACGCGCAGCCACCAGACAACCCGCAGCCACCAGACAACGCGCAGCCACCAGACAACCCGCAGCCACCAGACAACCCGCAGCCACCAGACAACGCGCAGCCACCAGACAACCCACAGCCACCAGACAACGCGCAGCCACCAGACAACGCGCAGCCACCAGACAACGCGCAGCCACCAGACAACCCACAGCCACCAGACAACGCGCAGCCACCAGACAACCCACAGCCACCAGACAACGCGCAGCACCAGACAACCCACAGCCACCAGACAACGCGCAGCCACCAGACAACGCGCAGCCACCAGACAACCCACAGCCACCAGACAACGCGCAGCCACCAGACAACGCGCAGCCACCAGACAACGCGCAGCCACCAGACAACGCGCAGCCACCAGACACCCGCAGCCACCAGACAACGCGCAGCCACCAGACAACGCGCAGCCACCAGACAACGCGCAGCCACCAGACAACCCGCAGCCACCAGACAACGCGCAGCCACCAGACAACCCGCAGCCACCAGACAACCCACAGCCACCAGACAACCCACAGCCACCAGACAACGCACAGCCACCAGACAACCCACAGCCACCAGACAACGCGCAGCCACCAGACAACGCGCAGCCACCAGACAACCCACAGCCACCGACAACGCGCAGCCACCAGACACCCACAGCCACCAGACAACGCGCAGCCACCAGACAACGCGCAGCCACCAGACAACCCGCAGCCACCAGACAACCCGCAGCCACCAGACAACCCACAGCCACCAGACAACCCACAGCCACCAGACAACGCACAGCCACCAGACAACGCACAGCCACCAGACAACGCGCAGCCACCAGACAACCCACAGCCACCAGACAACGCGCAGCCACCAGACAACGCGCAGCCACCAGACAACGCGCAGCCACCAGACAACCCGCAGCCACCAGACAACGCGCAGCCACCAGACAACGCGCAGCCACCAGACAACCCGCAGCCACCAGACAACGCG	.	PASS	SVTYPE=INS;END=3583762;SVLEN=1106;SVANN=TANDEM	GT:AD:DP:SAC	0/1:18,17:35:9,9,8,9
chr1	3587857	pbsv.INS.200	C	CGGAGGGGACAGGAGTGGCCAGGAGGGGACAGGAGTGGCTAGGAGGAGACAGGACCGGCCAGGAGTGGCCAGGAGTGGACAGGAGGAGACAGGAGGGGACAGGAGTGGATAGGAGGAGATAGGAGGGGACAGGAGTGGACAGAAGGAGACAGGAGGGGACAGGAGTGGACAGGAGACAGGAGGGGACAGGAATGGCCAAGAGGGGACAGGAGTGGCCAGGAGGGGGCAGAAGTGGCCAGGAGTGGGGCAGGAGGGGGCAGGACAGGCCAGGAGGAGGCAGGAGGGGGCAGGAGGGGACAGGAGGGGCAGGAGGGGACAGGAGGGGGCAGGAGTGGCCAGGAGGGGGCAGGAGGGGAA	.	PASS	SVTYPE=INS;END=3587857;SVLEN=356;SVANN=TANDEM	GT:AD:DP:SAC	0/1:15,15:30:8,7,5,10
chr1	3588331	pbsv.DEL.161	AGGGGGCAGGAGTGGCCAGGAG	A	.	PASS	SVTYPE=DEL;END=3588352;SVLEN=-21;SVANN=TANDEM	GT:AD:DP:SAC	0/1:22,8:30:9,13,4,4
chr1	3591756	pbsv.DEL.162	TTGGGGGCTGCTACCAAGGTCTCGTAGCTCACAAGGGACCGGATGGGGGCACCAGCGAGGGGGCTGG	T	.	PASS	SVTYPE=DEL;END=3591822;SVLEN=-66;SVANN=TANDEM	GT:AD:DP:SAC	0/1:19,16:35:9,10,5,11
chr1	3619599	pbsv.DEL.163	GGCACTTCCCGCCCCCGTCACCCCTGCCGCCAT	G	.	PASS	SVTYPE=DEL;END=3619631;SVLEN=-32	GT:AD:DP:SAC	0/1:15,19:34:6,9,10,9
chr1	3640525	pbsv.DEL.164	CGAGGCTCTGAGCATCAGCAGGGCGGGGTGCAGCGCCCG	C	.	PASS	SVTYPE=DEL;END=3640563;SVLEN=-38;SVANN=TANDEM	GT:AD:DP:SAC	1/1:3,35:38:2,1,19,16
chr1	3643742	pbsv.DEL.165	CCTTCGGAAGGGGACCCAGCGGCCCCGCTGAGCCCCGGACATGGGGTCGCGCCTTCGGAAGGGGACCCAGCGGCCCCGCTGAGCCCCGGACATGGGGTCGCGCCTTCGGAAGGGGACCCAGCGGCCCCGCTGAGCCCCGGACATGGGGTCGCG	C	.	PASS	SVTYPE=DEL;END=3643894;SVLEN=-152;SVANN=TANDEM	GT:AD:DP:SAC	0/1:21,19:40:14,7,5,14
chr1	3643863	pbsv.DEL.166	CGGCCCCGCTGAGCCCCGGACATGGGGTCGCGCCTTCGGAAGGGGACCCAGCGGCCCCGCTGAGCCCCGGACATGGGGTCGCGCCTTCGGAAGGGGACCCAGCGGCCCCGCTGAGCCCCGGACATGGGGTCGCGCCTTCGGAAGGGGACCCAGCGGCCCCGCTGAGCCCCGGACATGGGGTCGCGCCTTCGGAAGGGGACCCAGCGGCCCCGCTGAGCCCCGGACATGGGGTCGCGCCTTCGGAAGGGGACCCAGCGGCCCCGCTGAGCCCCGGACATGGGGTCGCGCCTTCGGAAGGGGACCCAGCGGCCCCGCTGAGCCCCGGACATGGGGTCGCGCCTTCGGAAGGGGACCCAGCGGCCCCGCTGAGCCCCGGACATGGGGTCGCGCCTTCGGAAGGGGACCCAGCGGCCCCGCTGAGCCCCGGACATGGGGTCGCGCCTTCGGAAGGGGACCCAGCGGCCCCGCTGAGCCCCGGACATGGGGTCGCGCCTTCGGAAGGGGATCCAGT	C	.	PASS	SVTYPE=DEL;END=3644373;SVLEN=-510;SVANN=TANDEM	GT:AD:DP:SAC	0/1:21,19:40:6,15,14,5
chr1	3645341	pbsv.DEL.167	AGCGGCGCAGCGGGATGGGCGGGTTGCCCCGTGGTGTGCGTGGCGCAGCGGGACGGGCGGGTTGCCCCGTGGTGTGC	A	.	PASS	SVTYPE=DEL;END=3645417;SVLEN=-76;SVANN=TANDEM	GT:AD:DP:SAC	0/1:19,22:41:6,13,15,7
chr1	3658814	pbsv.DEL.168	GGTCTCCTACAGTCATATTTTGGGGTGACGTATTCTA	G	.	PASS	SVTYPE=DEL;END=3658850;SVLEN=-36;SVANN=TANDEM	GT:AD:DP:SAC	1/1:5,45:50:3,2,23,22
chr1	3674989	pbsv.DEL.169	GGTCTCCTCCCACAATGGCCCAGGT	G	.	PASS	SVTYPE=DEL;END=3675013;SVLEN=-24;SVANN=TANDEM	GT:AD:DP:SAC	0/1:20,24:44:9,11,13,11
chr1	3675114	pbsv.INS.201	C	CTCCCACAATGGCCCAGGTGTCTCCTCCCACAATGGCCCAGGTGTCTCCTCCCACAATGGCCAGGTGTCTCT	.	PASS	SVTYPE=INS;END=3675114;SVLEN=71;SVANN=TANDEM	GT:AD:DP:SAC	0/1:31,14:45:17,14,5,9
chr1	3693946	pbsv.INS.202	A	ATGCAGCCTCAGCCCCCTCTCCCGCAATCCCAGCCATGCAGCCTCAGCCCCTCCTCCCGCAATCCCAGCCATGCAGCCTCAGCCCCTCCTCCTCCGCAATCCCAGCCC	.	PASS	SVTYPE=INS;END=3693946;SVLEN=107;SVANN=TANDEM	GT:AD:DP:SAC	0/1:28,8:36:18,10,4,4
chr1	3694775	pbsv.INS.203	C	CCACAATCCCACCCATGCAGCCTCAGCCCCTCCTCCTGCAATCCCAGCCATGCAGCCTCAGCCCCCTCCTCCCACAATCCCACCCATGCAGCCTCAGCCCCTCCTCCTGCAATCCCAGCCATGCAGCCTCAGACCCTTCCTCCCACAATCCCACCCATGCAGCCTCAGCCCCTCCTCCTGCAATCCCAGCCATGCAGCCTCAGCCCCCTCCTCCCACAATCCCACCCATGCAGCCTCAGCCCCTCCTCCTGCAATCCCACCCATGCAGCCTCAGCCCCTCCCCCGCAATCCCACCCATGCATCTTCAGCCCCTCCTCCGCAATCCCAGCCCTGCAGCCTCAGCCCCTCCTCCTGCAATCCAGCCCTGCAGCCTCAGCCCCTCCTCCTGCAATCCCAGCCATGCAGCCTCAGCCCCCTCCTCCCACAATCCCACCCATGCAGCCTCAGCCCCTCCTCCTGCAATCCCAGCCATGCAGCCTCAGCCCCCTCCTCCCACAATCCCACCCATGCAGCCTCAGCCCCTCCTCCTGCAATCCCAGCCATGCAGCCCTCAGACCCTTCCTCCCACAATCCCACCCATGCAGCCTCAGCCCCTCCTCCTGCAATCCCAGCCATGCAGCCTCAGCCCCCTCCTCCCACAATCCCACCCATGCAGCCTCAGCCCCTCCTCCTGCAATCCCACCCATGCATCTTCACCCCTCCTCCCGCAATCCCAGCCCTGCACCTCAGCCCCTCCTCCTGCAAATCCCAGCCCTGCAGCCTCAGCCCCTCCTCCTGCAATCCCAGCCATGCAGCCTCAGACCCTTCCTCC	.	PASS	SVTYPE=INS;END=3694775;SVLEN=810;SVANN=TANDEM	GT:AD:DP:SAC	0/1:22,14:36:13,9,9,5
chr1	3706515	pbsv.INS.204	A	AGGGGTAATAGGGACAATCACGGTGCCCGCTGCAGGCCCGGGGAGGGGTAATAGGGACAATCACGGTGCCCGCCGCAGGCCCGGGGGAG	.	PASS	SVTYPE=INS;END=3706515;SVLEN=88;SVANN=TANDEM	GT:AD:DP:SAC	0/1:18,14:32:8,10,8,6
chr1	3726287	pbsv.DEL.170	GGTGGATGGATGGATGGATGGA	G	.	PASS	SVTYPE=DEL;END=3726308;SVLEN=-21;SVANN=TANDEM	GT:AD:DP:SAC	1/1:3,28:31:1,2,13,15
chr1	3832478	pbsv.DEL.171	GTAGCGTAGGTCGTGACCAGGAGTGTAGTGTAGGTCGTGACCAGGAGTGTAGTGTAGGTCATAACCAGGAGTG	G	.	PASS	SVTYPE=DEL;END=3832550;SVLEN=-72;SVANN=TANDEM	GT:AD:DP:SAC	1/1:1,42:43:1,0,17,25
chr1	3834252	pbsv.DEL.172	CATCTTCCCTTCATACCGAGTATCTAACATCCCTGCTTCAATGGGTAAGCCCAA	C	.	PASS	SVTYPE=DEL;END=3834305;SVLEN=-53;SVANN=TANDEM	GT:AD:DP:SAC	1/1:0,43:43:0,0,18,25
chr1	3868682	pbsv.INS.205	A	ACACCAAGCCACACCACACCAGGCCACACCACACCAGGCCACACCACACCAAGCCACACCACACCAGGCCACACACACACCATACCACACCAAGCCCACACCAGCCACACCACACCATACCACACCACACCAGGCCACACCACACCAAGCCACACCACACCAGGCCACACCACACCAGCCACACCACACCAGCCCCACACCACACCACACACACCACACCACAACCACACACCACACCAGGCACACCACACCACGCCACACCACACCAGGCCACAG	.	PASS	SVTYPE=INS;END=3868682;SVLEN=275;SVANN=TANDEM	GT:AD:DP:SAC	1/1:2,35:37:1,1,12,23
chr1	3892287	pbsv.DEL.173	CACACACACGGGTGGGCGGGTGCTAGGATCAGGGCCCGGGTCTAGACACACACACGGGTGGGCGGGTGCTAGGATCAGGGCCCGGGTCTAG	C	.	PASS	SVTYPE=DEL;END=3892377;SVLEN=-90;SVANN=TANDEM	GT:AD:DP:SAC	0/1:21,14:35:9,12,10,4
chr1	3986092	pbsv.DEL.206	CATATATATATATATATATAT	C	.	PASS	SVTYPE=DEL;END=3986112;SVLEN=-20;SVANN=TANDEM	GT:AD:DP:SAC	1/1:4,36:40:1,3,18,18
chr1	3999775	pbsv.DEL.207	ATACGCCACAGAGAGGGGAGGGGGCCACACTGCCGACGGGGCAGGCCTGGAGTTGCAGGACGTGTCACAGAGAGAGGAAGGGGCCACACTGCTGACGGGGCGGGCCTGGAGTTGCAGGA	A	.	PASS	SVTYPE=DEL;END=3999893;SVLEN=-118;SVANN=TANDEM	GT:AD:DP:SAC	0/1:19,18:37:10,9,5,13
chr1	4016939	pbsv.INS.220	A	AGAGTCAGGGGAGGGGAGGAGGTGAGAGTCGGGGGAGGGGAGGGGTGAGAGTCGGGGGAGGGGAGGGGTGAGAGTCGGGGGAGGGGAGGGGTGAGAGTGGGGAGGGGAGGGGTGAGAGTCAGGGGAGGGGAGGGAGGTAGATCGGGGGGGGGAGGGTAGAGTCGGGGGAGGGGAGGGGTGAGAGTCGGGGCAGGGGAGGGGTGAGAGTC	.	PASS	SVTYPE=INS;END=4016939;SVLEN=208;SVANN=TANDEM	GT:AD:DP:SAC	0/1:7,27:34:5,2,9,18
chr1	4043885	pbsv.INS.221	C	CCCTTCCTTCCTTCCTTCCTT	.	PASS	SVTYPE=INS;END=4043885;SVLEN=20;SVANN=TANDEM	GT:AD:DP:SAC	0/1:22,15:37:10,12,11,4
chr1	4064358	pbsv.DEL.208	ATTCACTCACACACACTTGGTCACTCATTCACTCACTCACTTATTGACTCACACACTCGCTCAGTCACTCACACACTCATTCACTCACACATTCAGTCACTCATTCACTCACACACTCACACTCAGTCACTCACACGCTCATTCATTCACTCATACTCACACTCATTCACTCACACACTTGCTCAGTCACTCATTCACTCAGTCACTCATTCACTCACTCATTTACTCACACACACTCACTCAGTCACTCACTCGCTCACTCATTCATTCACTCATACTCACACTCATTCACTCACACACTTGCTCAGTCACTCATTCACACTCAGTCACTCAGTCACTCATTCACTCACACACATTTACTCACACACACTCATTCACTCACACACGCTCATTCATTCATACACTCATTCACTCACACACTCACACTCAGTCACTCTTACTCCCTCCCCACTCACACTCACTTACACTCACTTATTCACTCACACTAGCTCACTCACATTTAGTCATTCATTCACAGTCACTCGCTCACTCACACTCATACACACTTGCTCAGTCACTCACATTCACTCACTCATTTACTCACACACACAGTCACACACACTCGCTCACTCATTCATTCACTCATACACTCATTCACTCACACTTGCTCACTCAGTCATTCACTCACACACTCACATACTCAGTCACTCATTCACTCACACCCATCCACTCACTCATTCACTCACACACACTCATTCACTCACACGCTCACACTTGCTCACTCATTCACTCACTCATACTCATTCACTCACAGTCACTCATTCACTCACTCGCACACATTCACTCACTTATTCACTCACTCGCTCATTCACTCACACACACTCATTCACTCACACTTGCTCATTCACTCAGTCACTCACACACTCACACTCATTCACTTGCTCAGTCATTCATTCACATACACTTGCTCATCACTCACACTCAGTCACTGATTCATTCACTCACTTATTCACTCACACACACTCGCTCAGTCACTCACACACTTGCTCAGTCACTCGTTCACTCACACTCACAGTCACTCATTCACTCACTCACTCACTCATTCACTCACACTCCCACACTTGCTCAGTCACTCACACACTCACATTCGCTCATTCACTCACACACTTGCTCAGTCACTCGTTCACTCACACTCAAGTCACTCACTCATTCACTCATTCACTCACTCACACTCATTCACACACACATTCACT	A	.	PASS	SVTYPE=DEL;END=4065589;SVLEN=-1231;SVANN=TANDEM	GT:AD:DP:SAC	0/1:27,14:41:18,9,6,8
chr1	4065275	pbsv.DEL.209	TTGCTCAGTCATTCATTCACATACACTTGCTCATCACTCACACTCAGTCACTGATTCATTCACTCACTTATTCACTCACACACACTCGCTCAGTCACTCACACACTTGCTCAGTCACTCGTTCACTCACACTCACAGTCACTCATTCACTCACTCACTCACTCATTCACTCACACTCCCACACTTGCTCAGTCACTCACACACTCACATTCGCTCATTCACTCACACACTTGCTCAGTCACTCGTTCACTCACACTCAAGTCACTCACTCATTCACTCATTCACTCACTCACACTCATTCACACACACATTCACTCACACACTCGCTCACTCATTCACTCATACTCATTCACACACTTGCTCAGTCACTCATTCACACTCAGTCACTCACAGTCACTCATTCACACACATTTACTCACACACACTCAGTCACACACTCGCTCACTCATTCATTCACTCATACTCACACTCATTCACTCACACTTACTCAGTCATTCACTCACACACATACTCGCTCAGTCACTCATTCACTCACACTCATCCACTCACTCATTCACTCACACACATTCATCACACGCTCACACTTGCTCACTCATTTGCTCACTCACTCATTCACTCAGTCACTTATTTACTCACTTGCACACTCATTCACTCACTTATTCACTCACTCACTCGCTCATTCACTCACACACACTCATTCACTCACACTTGCTCATTCACTCACTCACTCACACTCAGTCACTCACACACACACTCATTCACTTGCTCAGTCACTCATTCACATACACTTGCTCATCACTCACACTCAGTCACTGATTCATTCACTCATTCGCTCACTTATTCACTCACACACACTCGCTCAGTCACTCACACACTTGCTCAGTCACTCGTTCACTCACAGTCATTCACTCACTCACTCATTCACTCACACTCCCACACTTGCTCAGTCACTCACACACACATTCG	T	.	PASS	SVTYPE=DEL;END=4066239;SVLEN=-964;SVANN=TANDEM	GT:AD:DP:SAC	0/1:26,14:40:18,8,6,8
chr1	4077508	pbsv.DEL.210	CCCCACACCCAGACCCAGTGAGACCTCCCAACAGTCACCTGCAGACGCAGCCGATGCA	C	.	PASS	SVTYPE=DEL;END=4077565;SVLEN=-57;SVANN=TANDEM	GT:AD:DP:SAC	0/1:21,13:34:13,8,8,5
chr1	4078064	pbsv.INS.222	T	TCACCTGCAGACACACGATGGCCCCACACCAAACCCAGTGACCCCCCAACAACACCTCAACATCACTGATGACCTTACCAGACCCGATGAGACCTCCCAACAGTCACCTGCAGACACAGTGAGACCCGCCCAACCATGAAACTCAACATCCTGCAGACGCAGCCGATGCACCCCACACCAAGACCCGTGAGACCTCCCAACAGTCACCTGCAGACACAGCCGATGCACCCACACCCAGACCCGTGAGACCTCCCAACAGTCACCTGCAGACGCAGCCGATGCACCCTGTACCCAGACCCAGTGAAACCTCCCAACAGTCACCTGCAGACACAGCCGATGCACCCCACACCAGACCCAGTGAGACCTCCCAACAGTCACCTGCAGACGCAGCCGATGCACCCTGTACACCAAGACC	.	PASS	SVTYPE=INS;END=4078064;SVLEN=414;SVANN=TANDEM	GT:AD:DP:SAC	0/1:13,21:34:10,3,11,10
chr1	4099967	pbsv.INS.223	T	TATATTAATATGTAATATTAAATATATATATAATATAAAATATAATATATAATACATATTATATATATTATATTATTTATATAATATATATTATATATATTATATAATATAAATTATATAATATATTAAAATTAATATAATATTTATAATATAATATATAATATATA	.	PASS	SVTYPE=INS;END=4099967;SVLEN=166;SVANN=TANDEM	GT:AD:DP:SAC	0/1:16,5:21:9,7,3,2
chr1	4136718	pbsv.INS.224	C	CATCATGGGAGTGGGTTAGTATCATGGGAGTGGGTTAGTTATCATGGGAGTGGGTTAGTTATCATGGGAGTGGGTTAGTCATCATGGAGTGGGTTAGTTATCATGAGAGTGGGTTAGTGATCATGGAAGTGGGTTAGTGATCATGGGAGTGAGTTAGTGATCATGGGAGTGGGTTGGTTGTCATGGGAGTGGGTTAGATATCATGAGAGTGGGTTAGTTATCATGGGAGTGGGTTAGTCATCATGGGAGTGGGTTAGTGATCATGGGAGTGGGTTAGTGATCATGAGAGTGGGTTAGTGATCATGGGAGTGGGTTAGTGATCATGGGAGCAGGTTAGTGATCATGGGAGCGGGTTAGTG	.	PASS	SVTYPE=INS;END=4136718;SVLEN=358;SVANN=TANDEM	GT:AD:DP:SAC	1/1:5,23:28:3,2,13,10
chr1	4144628	pbsv.INS.225	C	CCACCATTCTTACTATCATCACTGTGATCACCATCATCATTACCACCATCACCATCACCATCATCATTACATCATCATCATCATCACCACACCACCACACCACCACCACACCATTATCTTATCATCACCACCATCCTTACTATCATCACTGTGATCACCATCATCATCACCACCATCACCATCACCAACATCATTACATCATCATCATCACCATCACCACCACCACCACCACACTACCACACCATCCTACTACCATGTATCACCATTCATCACCACCATCCTTACTCATCATTACTTGATCACCATCACCATTACCACCACCATACCCATCACACCAACATTATCATCAAATTCTTATATCATCACCATCTTCACTCCACCAACCATTAAATACACCATACCACCACCATCACACCATTATCGTTATCATCACCATCATCCTTACTATCATCACTGTGATCACCATCATCATTACCACCACCATCATCACCATCATCATTACATCATCATCATCATCACCATCACCACCACCACCACCACACCACCACCACCATCACACCATTATCATTATCATCACCACCATCCTTACTATCATCACTGTGATCACCATCATCATTACCACCACCATCATCACCATCATTACATCATCATCATCACCATCACCACCACCACCACACCACCACCATCACACCATTATCATTATCATCACCATCATCCTTACTATCATCACTGTGATCACCATCTTCATTACCACCACCATCATCACCATCATCATTACATCATCATCATCATCACCATCACCACCACCACCACCACCACACCATTATCATCACCACCATCCTTACTATCATCACTGTGATCACCATCTTCATCACCACCATCACCATCACCATCATCATTACATCATCATCACATCATCACCACCACCACACCACCACCATCACACCATTATCATTATCACCACCATCCTTACTATCATCACTGTGATCACCATCTTCATTACCACCATCACCATCACCATCATCATTACATCATCATCACCAT	.	PASS	SVTYPE=INS;END=4144628;SVLEN=1043;SVANN=TANDEM	GT:AD:DP:SAC	0/1:12,15:27:8,4,8,7
chr1	4162720	pbsv.INS.226	C	CCCTTCCCCTCCCCTCCCCTCCCTTCCCCTCCCCTCCCCCCTCCCTCCTCCTCTCCCCCCCTCCTCTCCCCTCCTCTCCCCTCCCCTCTCCTCCTCCTCCCCCTTCCCCTCCACTTCTGTTTCTCTTTCTTTCTCTTTCTTTCTGTCTCCTTTCTTTCTCTTCCTCTCTCTCTCCTTTCTCCTTCCTTCCTTCCTTCCTCTCTTCTTTCCTTCCTCCCTCCTTCCCTCCCTCCCTCCCTCTCCCTCCCTCCCTCCCTCTCTCCCCCTCCCTCCCTCCCTCCCTCTCTCTTTCTTTCTTTCT	.	PASS	SVTYPE=INS;END=4162720;SVLEN=300;SVANN=TANDEM	GT:AD:DP:SAC	1/1:6,28:34:4,2,11,17
chr1	4178262	pbsv.DEL.211	ATTACAAAGAACCTTCTTAAGGGTGGGGAGAT	A	.	PASS	SVTYPE=DEL;END=4178293;SVLEN=-31;SVANN=TANDEM	GT:AD:DP:SAC	0/1:9,15:24:5,4,5,10
chr1	4274178	pbsv.DEL.212	TTTCTTTCTTTCTTTCTTTCTTTCT	T	.	PASS	SVTYPE=DEL;END=4274202;SVLEN=-24;SVANN=TANDEM	GT:AD:DP:SAC	0/1:23,12:35:13,10,4,8
chr1	4296122	pbsv.DEL.213	TCCATCCATCCATCCATCCATCCATCCAC	T	.	PASS	SVTYPE=DEL;END=4296150;SVLEN=-28;SVANN=TANDEM	GT:AD:DP:SAC	0/1:23,17:40:12,11,10,7
chr1	4336501	pbsv.INS.227	T	TGGTGATGATAATGGTGATGGTGATGGTAAACATGATAACGACAATGATAGTGGAAAGCGAATGGTGGTATTGATGGTGATGATGAAGAGGATGGTGATAATAATGATGATGGTGATGATTATGTTGGTGATGATGGTAATGGTGATGATAATGATGGTGATGGTGATGATGATGATTATGTGATGATGGTGGTGATGGTGATGATGGTGATGGTGATGGTGATGGTGGTGATGGTGGTGATGATGATGGTGATGGTGATGGTGATAATGGTGATGGTGGTGATGATGATGGCGGGGATGTGATGATGATGGTGATGATGATGATGATGGAGATGATGATGATGGTGATGATGATGATGGTGATGATGTGATGACGATGATAGTGATTATGGTGATGGTGATGATGATGATGGTGATGGTGGTGATGGTGATGATGTGATGGTGATGGTGATGATAATAATGATGTGATGGTGATGATGGCGGTGATGTGATGATGATGGTGATGGTGATGATAATGGAGATGATGATGGTGATGATGGTGATGATGGTGATGATGTGATGATGACGGTGATGGTGATGATGATGATGGTGATGGTGGTGATGGTAGTGATAATGTGATAATGATGGTGAC	.	PASS	SVTYPE=INS;END=4336501;SVLEN=630;SVANN=TANDEM	GT:AD:DP:SAC	0/1:8,23:31:6,2,10,13
chr1	4420280	pbsv.DEL.214	TATATATATATATATGTGTGTATATATATATATGTATATATATATAT	T	.	PASS	SVTYPE=DEL;END=4420326;SVLEN=-46;SVANN=TANDEM	GT:AD:DP:SAC	1/1:1,39:40:0,1,21,18
chr1	4508907	pbsv.INS.228	T	TTTTCTTTTCTTTTCTTTTCTTTCTTTTCTTTCTTTTTC	.	PASS	SVTYPE=INS;END=4508907;SVLEN=38;SVANN=TANDEM	GT:AD:DP:SAC	0/1:21,9:30:9,12,4,5
chr1	4515103	pbsv.DEL.215	CCCTGAGATAGCCCCGCCCTCTACCTGCACGTCTCCATCGTGT	C	.	PASS	SVTYPE=DEL;END=4515145;SVLEN=-42;SVANN=TANDEM	GT:AD:DP:SAC	0/1:14,20:34:7,7,12,8
chr1	4520534	pbsv.INS.230	T	TCCACCACACACAGACCTTCCACCTCC	.	PASS	SVTYPE=INS;END=4520534;SVLEN=26;SVANN=TANDEM	GT:AD:DP:SAC	0/1:19,14:33:8,11,8,6
chr1	4520723	pbsv.INS.229	A	ACCTCCACCATACATGACCCCACCATCTCTACCACACATAGACCCTCCG	.	PASS	SVTYPE=INS;END=4520723;SVLEN=48;SVANN=TANDEM	GT:AD:DP:SAC	0/1:19,14:33:8,11,8,6
chr1	4522908	pbsv.DEL.216	CTATCTATCATCTATCTATCATCTCTCT	C	.	PASS	SVTYPE=DEL;END=4522935;SVLEN=-27;SVANN=TANDEM	GT:AD:DP:SAC	0/1:19,11:30:8,11,7,4
chr1	4539846	pbsv.INS.DUP.219	T	<DUP>	.	PASS	SVTYPE=DUP;END=4539869;SVLEN=23	GT:AD:DP:SAC	1/1:1,40:41:0,1,19,21
chr1	4543702	pbsv.INS.231	T	TATCTATCTATCTATCTATCTATCTATCTATTTATCTATTTATCTATCTATCTATCATCTACCTATCTCTCTGTCATCTATCTATCTCTCTGCCTTTGTGTCTATCTACCTATCTCTATCATCTATCTATTATCTATCTATCTATCTATCTATCT	.	PASS	SVTYPE=INS;END=4543702;SVLEN=154;SVANN=TANDEM	GT:AD:DP:SAC	1/1:7,34:41:3,4,13,21
chr1	4632958	pbsv.INS.232	G	GGACACAGCACACAGGACACAGCCCACAGCCCACAGCCCACAGCCACACACACAGCACACAGGACACAGCCCACAGCCCACAGCCCACAGCCACAGCA	.	PASS	SVTYPE=INS;END=4632958;SVLEN=97;SVANN=TANDEM	GT:AD:DP:SAC	0/1:14,34:48:10,4,17,17
chr1	4666094	pbsv.INS.233	C	CCCACCCAGGAGGGGCACCCCGCAGTGAAATAGCCCACTGAGGTCTCCTCCGG	.	PASS	SVTYPE=INS;END=4666094;SVLEN=52;SVANN=TANDEM	GT:AD:DP:SAC	0/1:21,12:33:9,12,4,8
chr1	4666507	pbsv.DEL.217	AGGAGGGGTGCGGAGAGGGGCCCGTGAATCACG	A	.	PASS	SVTYPE=DEL;END=4666539;SVLEN=-32;SVANN=TANDEM	GT:AD:DP:SAC	0/1:23,11:34:10,13,3,8
chr1	4729585	pbsv.INS.234	T	TCTGTCCTCTCCTAGCTCTGGTGCCCTGAATG	.	PASS	SVTYPE=INS;END=4729585;SVLEN=31	GT:AD:DP:SAC	0/1:18,16:34:9,9,12,4
chr1	4740369	pbsv.INS.235	T	TGGGGAGTGAGTGTTGATGGGGACAGAGTGGGGGAGGGGGAGGGGAGTGAGTGTTTGATGGGGACAGTGTGGGGGAGGGGGAGGGGGAGTGAGTGAGTGATGGGGACAGAGTGGGGGAGGGGGAGGGGGAGTGAGTGAGTGATGGGGACAGAGTGGGGGAGGGGGAG	.	PASS	SVTYPE=INS;END=4740369;SVLEN=166	GT:AD:DP:SAC	1/1:2,25:27:0,2,11,14
chr1	4811230	pbsv.DEL.218	AGGCAGAGGATTTAGGGGGCAGTGAAACT	A	.	PASS	SVTYPE=DEL;END=4811258;SVLEN=-28	GT:AD:DP:SAC	0/1:19,13:32:8,11,6,7
chr1	4939486	pbsv.INS.245	T	TGATATCAATATTCTCCATATGACGTCAGTGTCCTCCATATGACATCAATATCCTCCATATGATGTCAATATCTCCGTATGATGTCAATATCCTCTGTATGATGTCAATATCCTCCATATGATGTCAATATCCTCTGTATGATGTCAGTGTCCTCCATATGATGTCAATCGCCTCCATATGATGTCAATATCCTCCGTATGATGTCAGTGTCCTCCGTATGATGTCAATGTCCTCCGTATGACGTCAGTGTCCTCCATATGACATCAATATCCTCCATATGACATCAATATCCTCCATATGATGTCAGTGTGCTCCATATGACATCAATATCCTCCATATGATGTCAATATCCTGCGTATGATGTCAATATCCTCTGTATGATGTCAATATCCTCCATATGATGTCAATATCCTCTGTATGATGTCAGTGTCCTCCATATGATGTCAATCGCCTCCATATGATGCCATATCTCCTGTATGATGTCAATGCCCTCCGTATGATGTCAATGTCCTCCGTATGATGTCAGTGTCCTCCAGATGATGTCAATATCCTCCATATGATGTCTATGTCCTCGTATGATGTCAGTGTCCTCGTATGATGTTAATGTCCTCCGTATGATGTCGGTGTCCTCCGTATGATGTCAGTGTCCTCCGTATGATGTCAATGTCCTCCGTATGATGTCAGTGTCCTCCATGTGATGTCAATGTCCTCGTATGATATCAGTGTCCTCCATATGATATCAGTGTCTCCTCCGTATGATATCAGTGTCCTCCGTATGATGTCAATATCTTCCGTATGATGTCAATATCTTCCGTATGATGTCAATATCCTCATATGATTTCAGTGTCCTCCATATGATGTCAATGTCCTCCGTATGATGCCAATGTCCTCCGTAAGATGTCAATATCCTCTATATGATGTCAATGCCCTCGTATGACGTCAGTGTCCTCCGTATGACGTCAATATCTCCGTATGATGTCGATGTCCTCCGTATGACGTTGGTGTCCTCCGTATGATGTCGGTGTCCTCTGTATGATGTCAGTGTCCTCCGTATGATGTCGATGTCCTCTGCATGATGTCAATGTCCTTATGATGTCAGTGTCCTCCGTATGATATCAGTGTCCTCCGTATGATGTCAATATCCTCCATATGATGTCAATATTCTCCATCGGATGTCAATATCCTCCGTAGGATGTCAATATCCTCCATATGATTTGGTGTCCTCCATATGACATCAATAGCCTCCAAATGATGTCAGTATCCTCCGTATGATGTCGGTGTCCTCCATATGATGTCAATGTCCTCCATATGATGTTAGTGTCCTCTGTATGATGTCAGTGTCCTCCGTATGATGTCAGTGTCCTCTGTATCATGTCAATGTCCTATATGATGTCAGTGTCCTCCGTATGATATCAGTGTCCTCCGTATGATGTCAATATCCTCCATAGGATGTCAATATTATCCATAGGATGTCAATATCCTCCGTATGATGTCAATATCCTCCATATGATTTCAGTGTCCTCCATATGACATCAATAGCCTCCAAATGATGTCAGTATCCTCCGTATGATGTCAGTGTCCTCCATATGATGTCAATGTCCTCCATATGATGTCGGTGTCCTCCATATGATGTCGGTGTCCTCCCGTATGATGTCGTGTCCTCTGTATGATGTCAGTGTCCTCCGTATAATGTCAATATCCTCCATATGATGTCAATATCCTCCATATGATGTCAATATCCTCTGTATGATGTCAGTGTCCTCCGTATGATGTCAATATCCTCCATATGATGTCAACATCATCCATATGATTTCAGTGTCCTCCGTATGATGTCAATGTCCTCCATAA	.	PASS	SVTYPE=INS;END=4939486;SVLEN=1848;SVANN=TANDEM	GT:AD:DP:SAC	0/1:21,25:46:13,8,10,15
chr1	5075711	pbsv.INS.246	T	TTATATATAATACATTATATATAATTATATAAATAATATTATTTATATAATTATATATAATGTATATATAATATATATTAA	.	PASS	SVTYPE=INS;END=5075711;SVLEN=80;SVANN=TANDEM	GT:AD:DP:SAC	0/1:9,28:37:6,3,16,12
chr1	5112423	pbsv.INS.247	G	GAGAAGAAGAGGGAGAGGAATGGGGAGAGGCAGAGGAAGAGGGAGAGGCAGAGGGAGAGGAAGAGGGAGAGGCAGAGGGAGAGGAAGAGGGGGATGCAGAGGGAGAGGAAGAGGGAGAGGCAGAGGGAGAGGAAGAGGGGGATGCAGAGGGAGAGGAAGAGGGAGAGGAAGAGGGAGAGGCAGCGGGAGAGCAGCGGGAGAGGCAGCGGGAGATGCAGAGGGAGAGGAAGAGGGAGAGAAGGAGGAGAGGCAGAGGGAAAGGAAGAGGGAGACACAGAGGCAGAGGAAGAGGGAGAGGAAGAGGGAGAGGCAGAGGGAGAGGAAGAGGGAGAGGAGGGAGAGGAAGAGGGAGAGGGAGAGGCAGAGGGAGAGAGAGAGGAAGAGGGGAGGGGAGAGGAAGAGGGAGAAGAAGAGGGAGAGGGAGAGGAAGAGGGAGAGGAAGAGGGAGAGGCACAGGGAGAGGCAGAGGGAGAGGGAGGGAGAGGCAGAGGGAGAGGGAGGAAGAGGGAGAGAGA	.	PASS	SVTYPE=INS;END=5112423;SVLEN=514;SVANN=TANDEM	GT:AD:DP:SAC	0/1:11,24:35:5,6,14,10
chr1	5137368	pbsv.INS.248	A	ACAACTATGAAGACAGGCACCTCT	.	PASS	SVTYPE=INS;END=5137368;SVLEN=23;SVANN=TANDEM	GT:AD:DP:SAC	0/1:15,13:28:10,5,7,6
chr1	5160290	pbsv.INS.249	C	CACATACACACACTAACACATACACACACACTAACACAAACAACATACATATATACTAACATACACATACACACATACTAACACATACACATACACACATACTAACACATACACATACAGATATACTAACACAGACACATACACACACTAACACATACACATACACACTAACATACACATACACACACTAACACATACACATACACACATACTAACACATACACACACACTAACACATACATATATACTAACACATACACATACACACATACTAACATACACAAACATACACATACACACATACACATACACACACAAACACATACACATACACACATACTAACACATACACATACACATACTAACAACATACACATACACACATACTAACACATACACATACATATATACTAACACACACACTAACACATACACACATACTAACACATACACACACTAACACACACATAACACACACTAACACAACACATACACACTAACACATACACATGCACACATACTAACACATACACATACATATATACTAACACATACACATACACACACACTAACACT	.	PASS	SVTYPE=INS;END=5160290;SVLEN=575;SVANN=TANDEM	GT:AD:DP:SAC	1/1:6,25:31:3,3,11,14
chr1	5214526	pbsv.INS.250	A	ATATATATACACATTATATATATACACATTTATATATATATACACAT	.	PASS	SVTYPE=INS;END=5214526;SVLEN=46;SVANN=TANDEM	GT:AD:DP:SAC	0/1:27,10:37:15,12,4,6
chr1	5225280	pbsv.INS.251	C	CCCTCTCTCTCCCTCTCTCTCCCTCTCTCTT	.	PASS	SVTYPE=INS;END=5225280;SVLEN=30;SVANN=TANDEM	GT:AD:DP:SAC	0/1:30,15:45:17,13,8,7
chr1	5246166	pbsv.INS.252	C	CTTCCTCCCTCCCTCCCTTCCTTCTCT	.	PASS	SVTYPE=INS;END=5246166;SVLEN=26;SVANN=TANDEM	GT:AD:DP:SAC	0/1:29,15:44:18,11,9,6
chr1	5246621	pbsv.DEL.236	CCTTCCTTCTTTCCTTCCTTCCTTCCTTTCCTCCTTCCTTTTTCTTCCTTCCCTCCCTCCCTCCTTCCTGT	C	.	PASS	SVTYPE=DEL;END=5246691;SVLEN=-70;SVANN=TANDEM	GT:AD:DP:SAC	0/1:19,20:39:11,8,11,9
chr1	5334176	pbsv.INS.253	T	TGGTGGAGAAACACAACGCAGAATTCAGGATGGTGGAGAAACACAACGCAGAATTCAGGATGGTGGAGAAACACAACGCAGAATTCAGGATGGTGGAGAAACACAACGCAGAATTCAGGATGGTGGAGAAACACAACGCAGAATTCAGGATGGTGGAGAAACACAACGCAGAATTCAGGATGGTGGAGAAACACAACGCAGAATTCAGGA	.	PASS	SVTYPE=INS;END=5334176;SVLEN=209;SVANN=TANDEM	GT:AD:DP:SAC	1/1:6,28:34:2,4,17,11
chr1	5387169	pbsv.INS.254	G	GTATGTGGTGTGTGTGTGGTGTGTGTAGTGTGTGGTGTGTGTATGTGGTGTGTGTGTAGTGTGGTGTGCGTGTGTGGTGTGTTCATGTGTGGTGTGGTGTGTGTGTGTATGTGGTGTTTGTGTGGTGTGTGTGTAGTGTGGTGTGTGGTGTGTTCATCTGTGTGTGTATGTGGTGTGTGTGTGGTGTGGTGTGGTGTGTGTGGTATGTGTGTGTAGTAGTGTGTGGTGTGTGTATGTGGTGTGTGTGGTGTGTGTGTAGTATGGTGTGGGTGTGTGGTGTGTTCATGTGTGGTGTGGTGTGTGTGTGTATGTGGTGTTTGTTGTGGTGTGTGTGTGGTGTGTTCGTCTGTGTGTGTATGTGGTGTGTGTGTGGTGTGTGTGTGTATGTGATGTGTGTGTGATGTGTGGGGGGGGCTGTGGTGTGTGTGTAGTGTATGTGATGTGTGGTGCCTGTGTGTGTGTATGTGGTGTGTGTGTGGTGTGGGGGGGGTGTGGTGTGTGTAGTGTATGTGGTGTGTGGTGGTGTGTGTGTGTGTGTGTGTGTTAGTGTGTGGGGTGTGTGTGTGGTGTGTGTGGTGTGTGTGGAGTATGTGTGTGTAGTGTGTGGTGTGTGTGTTTGTGGTGTGTGTGGTGTGTGTGTGTTGTAGTGTGTGGTGTGTGGGGGGGGTGTGTGTAGTGTGTGGTGTGTGTATGTTGGTGCGTGTGTGTGTGTGTGTGTGGTGTGTGTAGTGTGTGTTGTGTGTGTATGTGGTTTGTGTGGTGTGTTTGTGTAGTGTGTGGTGTGTATGTGGTGTGTGTGTGGTGTGTGTGGTGTGTGTGTGGTGTGTGTGGTGTTGTGTGTGGTGTGTGTGGTGTGTGTGGGGGTATGTGTGTGTAGTGTGTGGTGTGTGTGTTTGTGGTGGTGTGTGGTGTGTGGTGTGTGTGTAGTGTGTGGTGTGTGGGGGGTGTGTGTAGTGTGTGGTGTGTGTATGTGGTGCGTGTGTGGTGTGTGTGTGTAGTGTGTGTTGTGTGTATGTGGTTTGTGTGGTGTGTGTGTGTAGTGTGTGTTGTGTGTTTGGCATGTGTGGTGTGTTATGTGGTGTGTGTGTGGTGTGTTGTGGGTGTGTGGTATGTGGTGTGTGTGTGTGGTTGTGTGTGTGTGTGTAGTGTGTAGTGTGTGTGTGTGTGTGTGGTGTGTTCGTGTGTATGTGTGGTGTGTGTGTATGTGGTGTGTGTGTGTGGTGTGTGTGTGTATGTGATGTGTGTGGTGTGTGTGTGGGGTGTGGTGTGTGTGTAGTGTATGTGGTGTGTGGTGCGTGTGTGTGTGGTGTTTGGGGAGTGTGGTGTGTGTGTAGTGTGTGGTGTGTGTATGTGGTGCGTGTGTGTGGTGTGTGTGGTGTGTGTGTGTGGTGTGTGTGTAGTGTGTGTGTAGTGTGTGTGTTGTGTGTGTAGTGTGTGGTGTGTGTATGTGGTTTGCGTGGTGTGTGTGTAGTGTGTGGTGTGTGTGTGGCGTGTGTGGTGTGTATGTGGTGTGTGTGGTATGTGTGTGTAGTGTGTGGTGTGTGTGTGTGGTGTGTGTGTGTGCGTGTGTGTGTGTGGTGTTTGGGAGTGTGGTGTGTGTGTAGTGTTTGTGGTGTGTGCTGCGTGTGTATGTGTGGTGTTTGGGGAGGTGTGTGGTGTGTGTAGTGTATGTGCTGTGTGGTGTGTGTGTGTATGTGGTGTGTGTGTGGTGTGGTGGGGGGTGTGGTGTGTGTAGTGTATGTGGTGTGTGGTGCGTGTGTGTGTGTGTGGTGTGTGTGTGGTGTGTGTGGTGTGTGTGGGGGTGTGTGGTGTGTGTGTAGTGTATGTGGTGTGTGGTGCGTGTGTGTGTGTGGTGTTTGGGGGGGTGTGTGGTGTGTGTAGTGTATGTGGTGTGTGCTGCGTGTGTGTGTGTATGTGATGTGTGTGTGGTGTGTGTGGGGGGGTGTGGTGTGTGTGGTGTGTGTGTGTTTGGAGGGGTGTGTGGGTGTGTGTAGTGTGTGTGGTGTGTGCTGCGTGTGTGTGTGCGTGTGTGGGGGGTGGTGTGTGTAGTGTGTGGGGTGTGTGTGGTGTGTGTGTGGTGTGTGTGGGGTATGTGTGTGTAGTGTGTGGTGTGTGTGGTGTGTGGTGTGTGTGGGGGGTTGTGTGTAGTGTGTGGTGTGTGTATGTGGTGCGTGTGTGTGGTGTGTGTGTGGGGGTGTGTGGTGTGTGTGTAGTGTATGTGGTGTGTGGTGCGTGTGTGTGTGTGGTGTTTGGGGGGGTGTGTGTGTGTGTAGTGTGTGTGGTGTGTGCTGTGTGTGTGTGTGTGGTGCGTGTGTGTGTGTGTGTGTGTGTGTGTGTGTGTGTGTGTAGTTCTGACCTGCTTTGCTTGTTTTGCAGAGGAGCAAGCCCATGTAGCTCCCAGGCTGCTCTTTTGGACGTGGAGCTCCTGCAGCCACCTTCAGACTGAGGCCTCTGCCTTCTTTAACAACATCGCATGGAGCCAAAAGGTAGAAAATAGGCGTGCAAACAGTGAGGATGCGGGTCTTATAGGCTGCAGAGACCACCTGTGATGAGACCCTAATAGAGAACGGAATTGGAACAGGGAATGACAGAAAGCAGGCAGAGGCTTCCCGTTAAACGTGATGGATGGAGCACACATACTTATCACAGCTCCCTCCGCAAATGCACCAGAATTACAACACAGGGATAAAAGAAGCGTAAACACACAAGGACAAAGAAATCCAGTGAGGATATTTCGGAGGACTGAGCTGACAAAGCTTGGGAGAAAAAAAGCAGATGATAAAACGGTGACAAGCTTAGCCTAGCAGGAAAACGGCGATCTAAGCCTGCAGGGAAGAAGGAAACAGGAGGAGGTGGACCCATTTGTCTCAAAGGCTCCTAGAAAAGCTCTGAGATCCCAGGTACCAGGTGATGCTCAGGTAGGGAGGAAAATAGAAAAGAAAAAGCTGAAAATTCAGGGATGGGTTTGCGCAGGAGCAGTTCAGCCCCAAGACTGCCCCTGGCCACCTGTAATCAAGGGACCGTCCATCTCCTCTCCCAGCTAAAATGGAGGGTCCTGGTCTGGAGGAGGTGGCATATCTGAGAACAAGGATAAAACACGGAACTGAAAATAGTGCAAGTCTGCATGCTGGGCAGGGAAGGCCCATACCACCCCCCTGTCTGCTCCCTGAGTGTTGAAGACCAAGCCCATAACCCCAGACATCAGACACTTTCCCAGGAAGGCCAACAGGCTCACCCATGTGCCAGCCAGGTCAGCCATGGGACCTCAGCTGGAAGCAGCTCCCAGATCTTCCATGGGATGTGAGGGTCTTTTTTTTTTTTTTTTGAGATGGAGTTTTGCTCTTGTTGCCCAGGCTGGAGTACAATGGTGCAATCTCAGCTCACCGCAACCTCTGCCTCTGGGGTTCAAGCAACTCTCTGCCTCAGCCTCCCAAGTAGCTGGGATTATAGGCATGCACCACCATACCTGGCTAATTTTGTATTTTTTAATGGAGATGGGGGTTTCTTCATATCGGTCAGGCTGGTCTTCAACTCCTGACCTCAGGTGATCTGCCTGCCTCGGCCTCCCAAAGTGCTGGAATTACAGGTGTGAGCCACCGCACCCAGCCATGAGGGTCTTTTATCTAGTATTTTTAATGTCGTTTTTGCACCTCACTCTTAAATATAACCACACAAATATTTTAGGAAAGCCTGTAACGTAAAAGTCAGAGCAGAACAAGCAAACACAGGGGAGAAACTCAGAGAAGACAGGAATCAGGCACAAAGCAGGAGAACGCTCCATGTGTGTAAAATTAATGACATCTGAGATATAAGGGAATATACTGTATCCTTGAAAGAACACGATGTTCTTCTCTCTAAAGAGGAGCACCTTCCGAAAATCAGGAAAGCTTTTAGAAATGAAAACCATGCGAGTAGAATTAACATTTGACTAGAAGGACAGGGAAATAAAGGGGAAGATATTTCTTGGATTAGAACAGAAATATAAAGAGGTAGAAAATGGTCCAGAGAAGAAAATTAGAGGCTCAATCTGGGAGACCTAATGTCATATCCACAGGTGTTCCAGAAAAAGAATGAAAAAAAAAAAATCGAGGGGAAGAAAATTTTCCAGAAAGAAAGGAGTTGTTTCTAAGCTGAAGAAACCAATTGAGAACCCAGAAAAAGGAGTGAAAAAGACCCACGCACACACCAGGGCACACAGTGATAGATATGCAGAGTGAGGGATTAAGAGATGACACTAAAAGCTCCCAGAAGGCAAGAGCGGGTTGCATCAAAACGGTGTTGCATCTCTCCTAGGATTTTGCAAGAATACCTTGAAAGTTCAGAAGGAAAATCTCTAGGCTAGATCACACCCAACTAAGCTATGAATCAAGCCCGAGGGTGCAATGTGAGTATTTCAGATTTGAGCCATCTCAAACTATTCAGCTCCCATAAGGTCCTTCAAACCTGGGTGCAAATCATCAAAGAAGACAGTTTCCCAGGGCGGTGAGGACGTTCCGGGATGCCGGTGTCTGTGCAGCAGCTCTAGAGAACAATAGGTCCGTTGTGGAGGAGGAGAAGGAGAAGTCAGGGGGCATATGGCCCAGAAAGAGAAACGTGGGCCGGCGAGACTAGCTGAGGCTTTGCTCCATAAAGCCAGTGACATTGCAGCTCTGGCTATAATCTCGGGGGGCAGTAGTGGAAGCAGCCTACAAACCTTGCAAAGGAAAGTCCTGTGGTTATTCTTCCTAGGGAAAGCGCAAAGTTGATCAGGAAAGGAAATGTAATCATAGAACTACTTTGTGGCTCAGCTGTGAATAATAATTACATAATTATGTAAATGTTGAATATTGATCTAACCACAAATTATGATACTGGGAGGAGCGGGGCAGGGAGCTGCACGTGTGTGTGTCTGTGTGTGTGTCTCTGTGTCTGTGTATCTCTGTGTGTCTGTGTGTGTCTCTGTGTCTGTCTGTGTGTGTCTATGTGTGAATCTGTGTGTGTCTCTGTGTCTATGTCTGTGTCTGTGTGTATTTCTCTATGTCTGTGTATGTGTGTCTGTGTGTGTCTATGTCTGTGTGTGCCTGTATCTGTGTGTCTCTGTGTGTGTCTATGTCTGTGTGTATGTCTCTGTGTCTTGTCCCCATGTGTCTGTGTGTGCCTGTGTGTGTCTCTACGTGTGTGTCTGTGTCTGTGTGTATGTCTCTGTGTCTTGTCTCTGTGTGTGTCTC	.	PASS	SVTYPE=INS;END=5387169;SVLEN=5206;SVANN=TANDEM	GT:AD:DP:SAC	0/1:14,11:25:9,5,6,5
chr1	5414189	pbsv.DEL.237	CGGGCATCTATGATGCTGATTGATGTCCCCAGCATCCCG	C	.	PASS	SVTYPE=DEL;END=5414227;SVLEN=-38;SVANN=TANDEM	GT:AD:DP:SAC	1/1:2,33:35:2,0,13,20
chr1	5430411	pbsv.INS.255	C	CCTCCAGGTGGGCCTCTCACCCTCCTGGGTCTCTCTT	.	PASS	SVTYPE=INS;END=5430411;SVLEN=36;SVANN=TANDEM	GT:AD:DP:SAC	0/1:18,14:32:8,10,8,6
chr1	5499751	pbsv.INS.256	G	GTATAGTCTTAGATAGATAGATAA	.	PASS	IMPRECISE;SVTYPE=INS;END=5499751;SVLEN=23;SVANN=TANDEM	GT:AD:DP:SAC	0/1:11,29:40:6,5,10,19
chr1	5593288	pbsv.INS.257	C	CTGGGCTTCCGGGGTTCTGGATCCTCCCTTGTGCATGCCACACAGGATATTTTCCACCCAGTTT	.	PASS	SVTYPE=INS;END=5593288;SVLEN=63	GT:AD:DP:SAC	0/1:14,23:37:6,8,10,13
chr1	5671397	pbsv.DEL.238	AAAGTGGGGCAGATAAAAAATGG	A	.	PASS	SVTYPE=DEL;END=5671419;SVLEN=-22	GT:AD:DP:SAC	0/1:31,18:49:17,14,9,9
chr1	5673681	pbsv.BND.chr1:5673681-chrUn_KI270442v1:267420	G	[chrUn_KI270442v1:267420[G	.	PASS	SVTYPE=BND;CIPOS=-24,24;MATEID=pbsv.BND.chrUn_KI270442v1:267420-chr1:5673681	GT:AD:DP	0/1:54,2:56
chr1	5674658	pbsv.DEL.239	CATCTTTTTTTTTTTTTTTTTT	C	.	PASS	SVTYPE=DEL;END=5674679;SVLEN=-21;SVANN=TANDEM	GT:AD:DP:SAC	0/1:35,25:60:18,17,11,14
chr1	5676164	pbsv.BND.chr1:5676164-chr20:29778421	G	G]chr20:29778421]	.	PASS	SVTYPE=BND;CIPOS=-32,32;MATEID=pbsv.BND.chr20:29778421-chr1:5676164	GT:AD:DP	0/1:53,2:55
chr1	5676194	pbsv.BND.chr1:5676194-chr22:11298944	A	A]chr22:11298944]	.	PASS	SVTYPE=BND;CIPOS=-6,2;MATEID=pbsv.BND.chr22:11298944-chr1:5676194	GT:AD:DP	0/1:42,8:50
chr1	5701779	pbsv.INS.258	G	GAAAGAAAAGAAAGAAAGAAGAGAAA	.	PASS	SVTYPE=INS;END=5701779;SVLEN=25;SVANN=TANDEM	GT:AD:DP:SAC	0/1:18,7:25:6,12,4,3
chr1	5713641	pbsv.INS.260	A	AGGGTTGGATTCTGCGGGGACCCGGAAATCGCCCGCGGGGGGCTTAGCGCTCCGTTACCGCTG	.	PASS	SVTYPE=INS;END=5713641;SVLEN=62;SVANN=TANDEM	GT:AD:DP:SAC	0/1:18,14:32:11,7,7,7
chr1	5713641	pbsv.INS.259	A	AGGGTTGGATTCTGCGGGGACCCGGAAATCGCCCGCGGGGGGCTTAGCGCTCCGTTACCGCTGAGGGTTGGATTCTGCGGGGACCGGAAATCGCCCGCGGGGGGGCTTAGCGCTCCGTTACCGCTGAGGGTTGGATTCTGCGGGGACCCGGAAATCGCCCGCGGGGGGGCTTAGCGCTCCGTTACCGCTGAGGGTTGGATTCTGCGGGGACCCGGAAATCGCCCGCGGGGGGCTTAGCGCTCCGTTACCGCTGAGGGTTGGATTCTGCGGGGACCCGGAAATCGCCCGCGGGGGGCTTAGCGCTCCGTTACCGCTG	.	PASS	SVTYPE=INS;END=5713641;SVLEN=315;SVANN=TANDEM	GT:AD:DP:SAC	0/1:19,13:32:10,9,8,5
chr1	5736367	pbsv.DEL.240	AGATAGATAGATAGATAGATAGATACATACATACATACATACATAC	A	.	PASS	SVTYPE=DEL;END=5736412;SVLEN=-45;SVANN=TANDEM	GT:AD:DP:SAC	0/1:14,18:32:8,6,11,7
chr1	5736376	pbsv.DEL.241	GATAGATAGATAGATACATACATACATAC	G	.	PASS	SVTYPE=DEL;END=5736404;SVLEN=-28;SVANN=TANDEM	GT:AD:DP:SAC	0/1:20,11:31:12,8,6,5
chr1	5744123	pbsv.DEL.242	CTTCCTTCTTCCCTCCCTCCCTTCCTTCTTCCCTCCCTCCCTCCCTTCCTCCCTCCCTCCCTTCCTCCCTCCCTCCCTTCCTTCTTCCCTCCCTCCCTCCCT	C	.	PASS	SVTYPE=DEL;END=5744224;SVLEN=-101;SVANN=TANDEM	GT:AD:DP:SAC	1/1:3,32:35:2,1,19,13
chr1	5802854	pbsv.INS.261	C	CACCATCACCATCATCACCATCATCATCATCACTGTCATCATCACCATCATCACCATCATCACCATCATCATCACCATCATCATCATCATTGTCATCATCAACATCATCATCACCATCACCATCATCGTCACCATCATCACCATCATCACCGTCATCATCACCATCATCATCATCATCAATGTCATTACCACCACCATCATCATCATCATCGTCATCATCATTACCATCATCACATCATCACTATCACTATCATCATCACCATCACCATCATCATCATCATGACTATTGCCGTCATCGCCACCATCATCATTAACACATCACCATCATCACCATTATCATCACCATCATCATATCATCACTATCACCATCATCACCATCATCATCATCATCACCATCACCATCATCATCATCATCATCATCACCATCATCATCATCAATGTCATT	.	PASS	SVTYPE=INS;END=5802854;SVLEN=444;SVANN=TANDEM	GT:AD:DP:SAC	1/1:3,20:23:1,2,13,7
chr1	5811408	pbsv.INS.262	C	CCCCCCCCCCCCCCCCCCACCCCCCCCCCCCA	.	PASS	SVTYPE=INS;END=5811408;SVLEN=31	GT:AD:DP:SAC	0/1:7,21:28:5,2,12,9
chr1	5816545	pbsv.DEL.243	GCGTGGACAGAGGGGATTACTGGTA	G	.	PASS	SVTYPE=DEL;END=5816569;SVLEN=-24;SVANN=TANDEM	GT:AD:DP:SAC	0/1:19,11:30:16,3,4,7
chr1	5816895	pbsv.DEL.244	CAGTGTGTGGATACGGGGGATTCCT	C	.	PASS	SVTYPE=DEL;END=5816919;SVLEN=-24;SVANN=TANDEM	GT:AD:DP:SAC	0/1:19,11:30:15,4,4,7
chr1	5817271	pbsv.INS.263	G	GGGATTACTGGTGTGTGGACAGAGGGATTACTGGTATGTGGACAGAGGGGATTACTGGTGTGTGGATACAGGGGATTACTGGTGTGTGGACAGAGGGATTACTGGTGTGTGGATATGGGGGATTACTGGTGTGTGGATACGAGGGATTACTGGTGTGTGGATACGGGGGATTACCGTGTGTGGACACGGGGATTACGGGTGCATGGACAGAGGGGATTACCAGTGTGTGGATACAGGGGATTGCTGGTGTGTGGACAGAGGGGATTACTGGTGTGTGGATACGGGGATTACTGGTGTGTGGATATGGA	.	PASS	SVTYPE=INS;END=5817271;SVLEN=307;SVANN=TANDEM	GT:AD:DP:SAC	0/1:13,18:31:6,7,14,4
chr1	5817470	pbsv.INS.264	T	TCCTGGTGTGTGGACACAGGGGAT	.	PASS	SVTYPE=INS;END=5817470;SVLEN=23;SVANN=TANDEM	GT:AD:DP:SAC	0/1:24,7:31:17,7,3,4
chr1	5821381	pbsv.INS.265	G	GGGAAGGAAGGAAGGAAGGAA	.	PASS	SVTYPE=INS;END=5821381;SVLEN=20;SVANN=TANDEM	GT:AD:DP:SAC	0/1:23,11:34:17,6,5,6
chr1	5829802	pbsv.INS.266	G	GGTGATGCTGTATGGATGATGGTGATGGTGATGGTGGTAATGGTGATGATAGTGGTGATGGTGATAGTGATGGTAGTGGTGATGGTGATGATTATGTTGGTGATGGTGGTGGTGATAGTGATGATGATGGTGATGGTGATAGTGGTGATGATGGTGTTGGTGGTGATGGTGATGGTGCTGGTGATGGTGATAGTGATGGTGGTGGTGGTGATGGTGGTGATGCTTATGTTAGTGATGGTGATGATGGTGGTGTTGACAGTGATGATGCTGGTAGTGATGGTGGTGGCGATGGTGATGGTGGTGATGGTGATGGTGGTGATGATGGGTGATGATGGTGTGTGATGGTG	.	PASS	SVTYPE=INS;END=5829802;SVLEN=346;SVANN=TANDEM	GT:AD:DP:SAC	1/1:5,26:31:4,1,14,12
chr1	5832302	pbsv.INS.267	A	AGGGCTGTGGGCTGGGGGCTGGGGGCTGGGGGGCTAGGGGGCTGGGGGCTGGGGGATGGAGGCTGGGGGCTGGGAACTGAGGGTGGCTGGGGCTGGGGGTATAGGCTGGGGGCTGGGGGCTGGGAACTAAGGGCTGTGGGCTGGGGCTGGGGGCTATGGCTGGGAGCTGGGGCTGGGGAACGGGGCTGGGGGTGGGGGCTGGGGGCTGGGCTGGGGGCTAGGGGGCTGGGGGCTGGGATGGAGGTGGAGGCTGGGGGCTGGGCTGGGAACTGAGGGCTGTGGGCTGTGGCTGGGGGCTGGGATGGGGGCTGGGGGCTGGGAACTGAGGGCTGTGGGCTGTGGGCTGGGGGTGGGGGCTGTGGGCTGAGGGTGGGCTGGGGGCTGGGGGGCTGGGGCCTGGGGGCTGGGGGTGGGGATGGAGGCTGGGGGCTGGGAACTGAGGGCTGTGGGCTGTGGGCTGGGGGCTATAGGCTCGGGGCTGGGGGCTGGAACACTGTGGGCTATGGGCTGGGAGCTGGGGCTGGACTGGGGGCTGGGAGCTGGGGGCTGTGGGCTGGGGTGGGGGCTGGGGCTGGGGGCTGGGCTAGGGGCTGGGGCTGGGGGATGGGGGCTGGGGGGGAGGGGCTGGGGGCTGGGGGATGGGGCTGGGGTGGGACTGAGGGCTGTGGGCTAGGGGGCTGGGGGCTTAGGGGAGGGGGCTGGGGGCTGGGAACTGAGGGCTGTGGGCTGG	.	PASS	SVTYPE=INS;END=5832302;SVLEN=729;SVANN=TANDEM	GT:AD:DP:SAC	1/1:4,27:31:4,0,15,12
chr1	5874226	pbsv.INS.268	A	ATAAAGAAAATTAGGTTGGGAGGCCGAGGCGGGTGGATCATGAGGTCAGGAGATCGAGACCATCCTGGCTAACAAGGTGAAACCCCGTCTTCTACTAAAAAATACAAAAAATTAGCCGGGCGCGGTGCGGGCGCCTGTAGTCCCAGCTACTCGGGAGGCTGAGGCAGGAGAATGGCGTGAACCCGGGAAGCGGAGCTTGCAGTGAGCTGAGATTGCGCCACTGCAGTCCGCAGTCCGGCCTGGGCGACAGAGCGAGACTCCGTCTCAAAAAAAAAAAAAAAAAA	.	PASS	SVTYPE=INS;END=5874226;SVLEN=283;SVANN=TANDEM	GT:AD:DP:SAC	0/1:21,18:39:10,11,7,11
chr1	5949345	pbsv.INS.DUP.278	C	<DUP>	.	PASS	SVTYPE=DUP;END=5949369;SVLEN=24	GT:AD:DP:SAC	1/1:2,28:30:1,1,18,10
chr1	5952554	pbsv.DEL.269	CCCCTGCCCCACCCACCCCTA	C	.	PASS	SVTYPE=DEL;END=5952574;SVLEN=-20;SVANN=TANDEM	GT:AD:DP:SAC	0/1:16,10:26:10,6,5,5
chr1	5960637	pbsv.DEL.270	CAGGTAGAAGGAGGCTGGTGTGTCCCTTCTCCTGGAGTCCTCAAGAAAGCCACACAAAAGTCTCCAGAAGTGCCTGGAAGAAGCATGCAGCCCAGGCCATGAGGACCACCCAGAAGATTCCTACAGCAGAGCACACCCCCAACACTCCCATGGCTGCTGGGGTCGACCCAATTCCACCACCAGAGAATCAACTTCTGAAAACCACACCAAGACAGAGCCCTTGTCCTTTAACACGAATTTCAGTTTCCAAAAATCCTCAGGTCACTGCACACCCATGTTCACAGCAGCCAGAAGGCGGAAGGCTCAAGTGTTAACTGATGAAACAATCAGCAGAACATGGTCCATCCATAGACTGGAATATCATCCAGCCTTAAGATGAAAAGGAAGGAAACTGGGACACACACTATAACATGGATGAACCTCGAAAACACTCCACTCAGAACTTTGAAGACATTTCACTCTTAGGATGAACTAACAGAGCAATTCCCCTCTCTTCCTAAAGAATGCCGGCCACTGAAGGACAAGGACTGCATGATCCCAGTCCTATGAGGTCCCTAGAGTCACTGAAACCATGAAGACAGAAAGCGGAAGGGTGGCTGCCAGGGGCTGGGGGAGTAGGGAATAGGGAGTCAGTGTGGAAGGGGACGGAGCTTCAGCCGGGGAAGAGGAAAGAGCTCAGGGATGGATGGTGCTGCTGGCTGCACTACAATGTGAATGTACTTATTGCCACTGAACTGTACATTTTAAAAGGGCTAAGACGGTCAATTTTATGTTATCCTTATTTTACCTTAATTTAAAAATCATCATCATGATCATCAGGTCACTGATATGATGCCACATGGCTGAGATCCAGCCAGTGGTCTTCCTAGCTATGGTCACAGAGACTTGAACTCTGTCTCTCACGAAAGCATTTTCCCAACCAAAGCAGCCAGAAATGACTCGAAGGATGTGAGACACTATTTAGGAGGGAAACGGAAACTAGACTGCCATTCCATCCTCCTCCACTGTCCCCCACAACCCCCGCCAGGCCGTGCTGCTGAGCTGCAGAGGGGCGCTCGGCCCACGCTGCCCCCAGAAGAGCCCAGTGCCTTCAAGGTTTCACTGTGAACTAGGACAGACTCACCTCACCAAGTGGAGAGAATCAAAGACGCCCTTACCGGATTCTCCATGAGCTGGAAGCAGGCCAGGTATCTGCTGCAGACCAGACACCAGAAGGTTCTCAGGAAGAAGGTGGAACGCAGGCTCCAGGGCCGGGTGTGGCTTCAGCGTGTACTGCAGGCTGCAGTTCTCAATGAGGGTCATGTGTCTGTTTTCTGGTGAAGAAAACACAATGTGATCAACTGATAGCTGAAAGCAAAGGTGCTTCCAGTCAAACCAGCCAATTAACAGAGAATGTTAGAAACACCACAAACAGGAAAAGGACTTTTCTAGGGAGAGTGAAGTGGTGCTCTGTTCCGCCTCAAGTGAAAGGCATTGATCTTTAATAACCTTCTCTGGTAAAGTTACAATTTAAAAAATGTTTTAATTTTTCTTTTTTGTTTGTTTGTTTGTTTGTTTTTAGAGACAGGGTGCCACTCTGTTTGCCCAGGCTGGAGAGCAGTGGTGTAATCATAGCTTCCTGAAGCCTCAAACTCCAGGGCTCAAGTGATCCTCCCACCTTGGCCTCCCAAAGTGCTGGGATTACAGGCATGAGACACCATGCCCGGCCTGGAGGTGCAGTTTTTAATCCAACATAAAATCTCTCCCACCCACTAATTCCCTCAGTCTCCTGAGAGCACAGACAGGCACAGACTGTGCAGTTTCCCCAGGTCTCGCTGGTCCCTGCCATCAGAGGGGCCTGGAGGACACCCTGGCCCGAGGCCTGCCTGCCTGCCTTTGTGTGTCAGCACTTGTATCCACCAAGCCCCAAACGGAGGAGGGCAGCACTGGAGGGAGGCCAGCAGCATCAGAGACAGAGCCCTGTCCTCAGGGAGGAGCCACTTTCCTGGAGTGATGGCTAAGACCAAACACGTGGATACCCATAACGCACGGGAGAACTGGATCCGAACCACGGGACAGATGTGGGTAAAGCACGAGGGGGAACGTGAGGAGGAAAAAGGGCATGAAGGAAAGACTCTGGAGAAATGACACCCGGGAGGAGTGCGGCTACACCGCAGGGCGGGCAGGCCCTGAAGGTAGAAGGAACAGCATTCCCAGAAACGGGAGTGCGGGGAGAGGCACACCCCCGAAACACAGGGCCTGGGCTGCCCTCTTCACATTCCCACCAAACGGCCAATCTTGCTCGGGCCTGATTTTCTCCAGTGACAGGAAGTCCACCACATCCCGAGGCACAGGGCATGCACGTGGTCTCAGGCGGCTCAAGTCCCAGCTGTGGCCGGGCCAGGGACAGCTGCTGAGAGTCACAAGTTCAGCTCATTCATGTTCTGATTTCATAAAGAAAGAGCTAAATATGAACTACTGTATTATCAGAAAAAGAAATTTGTGAAAAACTAGGTCCGCCATGGGGGCTCACGCCCATAATTCCAGCACAGGTGGATCACCTGAGGCCAGGAGTTTGAGACCAGCCTGATCAACATGGTGAGACCCCATCTCTACTAAAAATACAAAAATTACCCAGGCGTGGTGGTGCATGCCTGTAATCCCAGTGACTTGGGACGCTGAGGCAGGAGAATCGCTTGAACCCGGGAGGCAGAGGTTGCAGTGAGCCGAGATTGCACCACTGCAATCCAGCCTGGGTGACGGAGATTCCATCTCAAAATAAAAAAAAAAAGAAATTGGTGAAACACTGTATTTTTTTTAGTACCTAACCACTTCAAACATGGAATCTGCTTACTTTAAAATTTAAAATACTGCTAAAGGTATTTGACCTGAGTGGCTAGTCAGGAGTCACAACCTCTCTGGGGGCGGGGCACACAGGAGAAATAGGAAAAGACTCCAAATGCTCAGACCTCAGACCCAGCCACCAGCTTCAGGATTTTGCCCTAAGAATTCACGCACATGCTCAGGGGAAGGGCGGACGCCCACTGCAACGGGGTTTCCAACCTTTTCTTTTCTTTTTTTTTTTTTTTTTTGAGACAGAATCTTGCTGTCACCCAGGCTGCAGTGCAGTGGCATGATCTCGGCTCACTGCAACCTCCGCCTCCCGAGTTCAAGCAATTCTCCTGCCTCAGCCTCCCCAGTTGCTAGGATTACAGGCACCTGCCCTCACACCTGGCTAATTTTTGTGTTTTTAGTAGAGACAGGGTTTCACCATGTTGACCAGGCTGGTCTCGAACTCCTGATCTCAGGTGATCTGCCTGCCTTGGCCTCCCAAAGTGCTGGGATTACAGGCGTGAACCACCGCTCCTGGCCCAACCTCTTCTTACAGAAACCCCTAAGGGTCGGTATGCAGGTCTATTCAATCAATCATGAAACATCAATTCCACGAAACACCACAGAGCTGTAAAAAGAGTGAGTGCTTTCTGTGTACTGATAGGAAACATTCTTCTAGACAAATTGTAAGGGAAGAAAGCAAGGTGTGGAACAGTGAGTAAGAAGAGGTCAAGAATCAGATGCAATACTGGACAAGCGCATTAGCTTCTGTGTCCGTAAAACGACCCCGGAAGGGTCTGTTACCAGGGCAGCCCTGATGAAATAACAGCAAAAGTTCCTTTTTCTCACTGTTTTCCTTCAGTCCCTTTATCTATGGGTACAGCTGCTTTAAAGGAACCAGATGGCAGGGATGCCACCAGAGCTTCTTGACCCCTGACCAAATACCAGAGAGAGATGGAGCCCCACGAAACTGCTGCAAACTAGAACAGGTGAGCCCCAGTTGCCTTTAGACCATTAGCATATCATTATAATGCTAAAGACCATTCTCCAAGAGAAGACCACCGCGTGTTCTGTACAAGCCATGCCTGGAGAAGCATGTTATGATCTGCGTCAATGTGCCTGGAGTCCCACCCTCCCGGCCTGTACCCAGTCCTTCATCTCCATGCCTCCCACTGTCCAGGGAGAAGGTGCCTTTAAAGTGAGGGCTCCCTTCTCCACTCCCTGGCCAGTGAGTAAAACCTGACTACCTTTTCCAATTGGATATTCTTTCTTTGCAGCCGACACAAAGTGGGAAAAGAACTCGGTTCTCCAGTGACAGATCCACAAGAACCCAAAGAGAGAGGTTACCTGGTAGCAGGTGAGGGGATGGGGAAAGGAGACCTCACTCTCAACTTTTTATATGTATATATTTTATATATATATAACACACATATAAATATACTATATATAAAATATATAATACATATATATTATATATATATATATATATATATATTTTTTTTTTTTGAGGCAGGGTCTCACCGTCGCCCAGGCTGGAGTGCAGTGGTGCAATCATGGCTCACTGCAGCCTAAAACTCCTGGGCTCAGCAATCCTCCCACCTCAGCCTCCCAAGTAGCTATGACCACAGGGGCGCACCGCCATACCCAGTTAATGTTTGTATTTTTTGTAGAGATGGGGTCTCACTATGTTGCCCACGATGGTCTCAAACTCCTGGCCTTAAGCAATCTGCCCACCTCAGCCTCTCAAAGTGTTGGGATTACAGGTGTGAGCCACTGCACCCGGCACTTTTTTATACTTTTGGATTCTGAATCATGTGAGTGTATTGCCATTACCAGCAAATTTTGGGAAAAGCCCACTGCAAGGATGAGTGAAGGGCCCCGCAGCAGGTTCCTCCTCACAGCCTCCACTCAGGGCCAACAGCTTCCACACAGACGCATGGACATGTGGACTGTGGACGTGGAGCGAATGTGGTGGCTGTCTACTTTGTTCTCAGGATACTTCTGGACAGAAAATCCCAGCATATGACTAATTAGATTCAGTTGAAAAATAACCTAAAAGCCAATCTTCAGCAACGAAATGAAGTTCCTGACTGGTTGTTCTCAGTAAACTAAAAATAAAATCCTGAGCCCCCAGTGGACTGAAGGGACCTCCTCTTGGCCTAGAGGACTCCAGAGCAGCCTTGAAAACTGAGTTCCAGGAGTGACAGGAGGGGACCAGACAGGCCTCCACATGCCCCGGCCCATGCTAACCACCGTTAGCCTTTCTTCCCTCAGGACTGGAACCAGCCCTTCTAGAGACTCCATCGCTGCTGCTGCCCAGCGATCACCCACCGCTCTCCCTCTTCTGGATAGTCTACGGAGGGCATGCAGGGAGGGCTTTCGTGTCCCCTGCTTCACCTTTTGACATCAGAGGCCGAGAACTTCCCCTCGGGTCCTGCCAGTGCCACCACGTTTTGAACACTGTGTCCCATGAAGCGGCATGGGACTCAGCTGCGCACGTGCACGCTTCTCTCATAAACACGCAGGACTCCTCCTGGGCTTATTAAAATAAGCAGGCTCAGCCCCCACT	C	.	PASS	SVTYPE=DEL;END=5966016;SVLEN=-5379	GT:AD:DP:SAC	0/1:14,11:25:7,7,8,3
chr1	5964941	pbsv.INS.279	A	ATATATATATATATATATATATTTTTTTTTTTTTTTTTTTT	.	PASS	SVTYPE=INS;END=5964941;SVLEN=40;SVANN=TANDEM	GT:AD:DP:SAC	0/1:7,17:24:5,2,12,5
chr1	5977904	pbsv.INS.280	A	AGAAGAGAGGGGAGGGGGGAGAAGGGAAGGGAGGGAAGGGGAGGGGGAAGGAGAAGGGAGGGGTGGGAAGGGGAGGGAGGGGGGGGAAGGGGAAGGGGGAGGGGAAGGGGGAGGGGGAAGGGGGAGGGGGAAGGGGGGAGGGGGGAAGGGGGAGGGGAAGGAGGGGAGGGGAAGGGGAGGGGGAGGAGGGAGGGGAGGGGGAGGGGAGGGGAGGGGAGGGGAGGGGGAGGGGAGGGGGAGGGGGAGGGGAGGGGGGAGGGGGAGGGGAGGAGGGGGGGGGGAGGAGGGGGAGGAAGGGGAGGGAGGAGGGGAGGAGGGGAGGGAGGAGGGGGAGGGGAGGAGGGGAGGGGAGGAGGGGAGGGGAGGAGGGGAGGAGGGGAGGGGAGGAGGGGGAGGGGAGGAGGGGAGGGGAGGAGGGGGAGGGGAGGAGGGAGGGGAGGAGGAGGGGGAGGGGAGGAGGGGGAGGGGAGGAGGGGGAGGGGAGGAGGGGGAGGGGGAGGGGGAGAGGGGAGGGGAGGGGGGAGGGGAGGGGAGGAGGGGAGGGGAGGAGGGGAGGAGGGGAGGGGAGGAGGGGAGGGAGAGGAGGGAGGGGAAGGAGGGGGAGGGGAGGAAAGGAAGGGAGGGAAGGGGAGGGGAGGAGTGGAGAGGAGGATGAGGGGAGGGGAGGGGAGGAGGGGAGAGGAGGGTAAGGGAAGGAAGCAGAGGAGGGAGGAGGTGGAGAGGAGGGGAAGGGAGGGGAGGGGTGCGGGAAGGGGGAGGGGTGCGGGAGGGGAGGGTAAGGGAAGGGAGGGGGGGGGTGGGGGAGGGGAGGGAAGAGGAGTGGAGAGGAGGAGAAGGGAGGGGGAGGG	.	PASS	SVTYPE=INS;END=5977904;SVLEN=847	GT:AD:DP:SAC	0/1:15,8:23:9,6,2,6
chr1	5983082	pbsv.INS.281	A	ATTAATTTCTGTGTATTAGTTAGATTGTTTTGGTGTTTGTATTTTGTACTGGTTTTCTTTT	.	PASS	IMPRECISE;SVTYPE=INS;END=5983082;SVLEN=60;SVANN=TANDEM	GT:AD:DP:SAC	0/1:19,5:24:5,14,2,3
chr1	6004946	pbsv.DEL.273	TGGGGGGATGTGGGAGCTGAGCTGAGGGATGAGGGTGCAGGCAGAGATCTGGGAGCTGAGCTAAGGGGTGAGGGTGGAGTAGGGGGACGCGGGGGCTGAGCTGAGGGGTGAGGGTAGAGTGGGGGACATGGAAGCTGAGCTGAGGGGTGAGGGTAGAGTG	T	.	PASS	SVTYPE=DEL;END=6005105;SVLEN=-159;SVANN=TANDEM	GT:AD:DP:SAC	0/1:17,9:26:5,12,6,3
chr1	6005060	pbsv.DEL.271	TAGAGTGGGGGACATGGAAGCTGAGCTGAGGGGTGAGGGTAG	T	.	PASS	SVTYPE=DEL;END=6005101;SVLEN=-41;SVANN=TANDEM	GT:AD:DP:SAC	0/1:12,13:25:5,7,5,8
chr1	6005276	pbsv.DEL.272	GGATCTGAGCTGAGGGGTGAGGGTAGAGTGGGGGACATGGAAGCTGAGCTGAGGGGTGAGGGTAGAGTGGGGGGATGTGGGAGCTGAGCTGAGGAGTGAGGGTGAACTGGGGGATGTGGGAGCTGAGCTGAGGGGTGGGGGTGGAGTTGTGGGTTGTGT	G	.	PASS	SVTYPE=DEL;END=6005434;SVLEN=-158;SVANN=TANDEM	GT:AD:DP:SAC	0/1:17,9:26:5,12,6,3
chr1	6006500	pbsv.INS.282	G	GCTCAGCTCCACATCACCCACTCCACCCTCACCCCTCAGCTCAGCTCCCACATCC	.	PASS	SVTYPE=INS;END=6006500;SVLEN=54;SVANN=TANDEM	GT:AD:DP:SAC	0/1:20,7:27:10,10,3,4
chr1	6012280	pbsv.DEL.274	TGGTGGAGGTGATGAAGGCAGAGGTGGTGGGTGGAGGTGGAGATGGAGGTAGTGGTGGAGGTGATGAAGGCGGAGGTGGGTGGAGGTGGAGATGGAGGTAGTGGTGGAGGTGATGAAGGCGGAGGTGGAGGTGATGAAGGCGGAGGTGGTGGGTGGAGGTGGAGATGGAGGTAGTGGTGGAGGTGATGAAGGCGGAGGTGGAGGTGATGAAGGCGGAGGTGGGTGGAGGTGGAGATGGAGGTAGTG	T	.	PASS	SVTYPE=DEL;END=6012525;SVLEN=-245;SVANN=TANDEM	GT:AD:DP:SAC	0/1:18,11:29:7,11,6,5
chr1	6012451	pbsv.DEL.275	TAGTGGTGGAGGTGATGAAGGCGGAGGTGGAGGTGATGAAGGCGGAGGTGGGTGGAGGTGGAGATGGAGGTAGTGGTGGAGGTGATGAAGGCGGAGGTGGTGGGTGGAGGTGGAGATGGAGGC	T	.	PASS	SVTYPE=DEL;END=6012573;SVLEN=-122;SVANN=TANDEM	GT:AD:DP:SAC	0/1:13,15:28:6,7,5,10
chr1	6155072	pbsv.DEL.276	CCCCAGCTTCCTGTCCACACCCACAGCCCACCCCCAAAACA	C	.	PASS	SVTYPE=DEL;END=6155112;SVLEN=-40;SVANN=TANDEM	GT:AD:DP:SAC	1/1:1,33:34:1,0,19,14
chr1	6160267	pbsv.INS.283	G	GGGAAGGGCCTCAGCCAGAGAAGAAGAGCCACAGCCA	.	PASS	SVTYPE=INS;END=6160267;SVLEN=36;SVANN=TANDEM	GT:AD:DP:SAC	0/1:16,19:35:8,8,10,9
chr1	6324111	pbsv.DEL.277	CTAAGCCACCATACAGGAGACCAGGCTGGT	C	.	PASS	SVTYPE=DEL;END=6324140;SVLEN=-29	GT:AD:DP:SAC	0/1:19,20:39:13,6,14,6
chr1	6713530	pbsv.INS.284	G	GAGGAATGATGAATAGCTAATGAA	.	PASS	IMPRECISE;SVTYPE=INS;END=6713530;SVLEN=23;SVANN=TANDEM	GT:AD:DP:SAC	0/1:21,7:28:13,8,3,4
chr1	6715539	pbsv.INS.285	C	CGCTCCTCACTTCCCAGACGGGGTGGCTGCTGGGCGGAGGG	.	PASS	SVTYPE=INS;END=6715539;SVLEN=40;SVANN=TANDEM	GT:AD:DP:SAC	0/1:10,17:27:5,5,9,8
chr1	6742557	pbsv.INS.286	T	TTAAATATTTTATATATTATATATTTAATATGTATAAATATATTTATATATATAAAAAATTAATATATAAATATAAATAAATTTATATTTATATTATATATAAATATATATACCAATATATTATATTTAATATATTATATATTTATTTATATATAATATATTTATATAAATAATTTGTATATATTATATAATTATATAATTATATATTTGTATATATTATATATTATATAATTATATATTTGTATATAGTATATATTATATAATTATATAGCGTGTATATATTATATATTATATAATATATATTTATTAATTATAAAATATATTTATATTTAATAATATAATATTTATTATTATAATTAATTATATATATTTATATATAAATAATTTATATATAAAAATATATAATTTATTATTATAATTAATTAATATTAAATATATATTTGTATAAAATATATATTTTTATATTTATATATTTATATATTTAAAATATAAATATATTTATATTTAAAATAAAATATATTTATATATAAATATAATATATTATATATTTATATATTTAAATAAAATATATTTATATATTTAATATAAATATATTTATATATTTAATATAAATATATTTATATATAATATATTTATAATATTTATATATTTATATATAATATATATTTATATAATATTTATATATTTAAATATTAATATATTTATATATTTTATATATTTTAAATATATATATATTTATATATTTATATTTATATATTTTATATATTTTATATATTTATATATTTATATATTTATAAATTATATATATTATATATTTAAATATTTATATATTTATATATTTATATATTTAAATATATAAAATAATTTATATATTTAAATATATAAATATATTTATATATTAAATATAAATATATTTATATATTTATATATTTTAAATATTTAAATATATAAATATATTTATATTTAAATATAAATATATATATTTAAATATTAAATATATTTAATATTTTAAATATAACATATATTTATATATTTAAATATATATATTTATATATTTAAATATAAATATATTATAGTTAATATATATATATATGTATATATTTAAAATATAAATATATTTATATATTTAAATATAATATATATTTATATATTTATATATTTATATATAAATATATATTATATATTTATATATTTAAATATTTATAATTTATATATATTTATATATTTAAATATTTATATATTTATATATTTAATTTATATTATTTATATATTTATATATTTATATATTTAAATATATAAATATATTTATATTTAAATATAAATATATATATATTTAAATATAAATATATTTATATATTTAAATATAAATATATTTATTATATTTAAATATATATATTTATATATTTAAATATAATATATATTTATATTTAAATATATATATATATGTATATATTTAAATATAAATATATTTTATATATTTAAATATAAATATATTTATATATTTAAATATAAAATATTAATATATAAATATTATACATATTTTATCACTTAAATATAAATATATTAATATATAATTATTTATATATATTTATATGGTTAAATATAAATATATTAATATATAATTATTATATATTTATATATAATTTATAATTTAATATATATAATTTATATATTATATAATTTATATAATATTATATTTATATTTTTATATTATATTATATTATATTTTTATATTATATAAATATAAATATTATATTATATAATATTTATATTTACATATTTATATATTTATATATTAAATTATATATTTTATATAATATAAAATTATATATAAATATTTATATATTAGTATATTATGTTATGTATAAAAATATAAATATTATATATAATTATATAATAAATATTATATATATATATAATTATATATAATATATAATATAATATATTATATAATATAATTATATAAAATATAATTATATTATATATAAATAAATTATTAATAATATAATTAATTATATAATATAATAATATAATTATATAATATAATAATATAATTATATTATATCATATAATAATATAATTATTAATATAATAAATTATTATAATTATATAATATAATAATATAAATTATATAATATAATATAATAGTAATATAATAATTATATAATATAATAATATAATAATATAATATAATATAATATAATTATATTATAAATATAATAATATAATAATATAATGTAATATAATAATATATAATATAATTATATAATGTAATATAATATATAATAATATAATAATATATAATTATATAATTATATAATGTATATTATATATAAATATATAATATACATTA	.	PASS	SVTYPE=INS;END=6742557;SVLEN=2352;SVANN=TANDEM	GT:AD:DP:SAC	0/1:7,5:12:3,4,4,1
chr1	6897473	pbsv.INS.287	A	ATAAGATTAACACTATGAGAACCATCTACTG	.	PASS	SVTYPE=INS;END=6897473;SVLEN=30	GT:AD:DP:SAC	0/1:24,20:44:14,10,9,11
chr1	6937556	pbsv.INS.297	T	TCATCACGATCACCATCACCATTCACCACTTACCACCACCATCATCACCATCACCATCATCATCACCACTACCATCATCACCATCACCATCACCATTCACCACTTACCACCACCATCATCACCATCACCATCACCATTCACCACTTACCACCATCATCACCATCACCATCATCATCACCACTACCATCATCACCATCAC	.	PASS	SVTYPE=INS;END=6937556;SVLEN=198;SVANN=TANDEM	GT:AD:DP:SAC	1/1:2,27:29:2,0,16,11
chr1	6940912	pbsv.INS.298	A	AGGGGGTCCTCACAGGGAGGGGGGTCCTCAGAGGGAGAGGGATCCTCCCGGGAAGGGGGATCCTCACGGGGAAGGGCATCCTCATGGGGAGGGGGATCCTCAGGGGGAGGGGAGATCCTCATGAGGAGGGGGGATCCTCACGGGGAGGGGGGGATCCTCCTCACAGGGAGGTGGATCCTCACGGGGAAGGGATCCTCAGGGGGAGGGGGATCCTCACAGGGAGGGGATCCTCGGGAAGGTGGATCCTCACGGGGAGGAGGATCCTCACGGGGGGGGGATCCTCAGGGGGAGGGGGATCCTCACGGGGAGGGGATCCTCAGGGGAGGGGGATCCTCCTCAGGGGGAGGGGGATCCTCACGGGGAAGGGGGATCCTCACGGGGAGGGGGATCCTCACGGGGAGGGGATCCTCAGGGGGAGGTGGATCCTCACGGGGAGGGGATCCTCATGGGGAGGGGGGATCCTCAGAGGGAGGGGGGATCCTTGGGGGGGGGGGATCCTCACAGGGTGGGGGGATCCTCACAGGGAG	.	PASS	SVTYPE=INS;END=6940912;SVLEN=526;SVANN=TANDEM	GT:AD:DP:SAC	0/1:10,21:31:4,6,14,7
chr1	6984090	pbsv.INS.299	G	GTGAGTGGATAGGTGGATAGAGGGTTGGGTGGGTGGATGGATGAGTAGGTGGATGGGTGGATAGGTGGATGGATGAATGGATGATGGGTGGATGGATGGGTGGATAGATGGATGGGTGGGTAGATGGATGGGTAGGTGGATGTGTGGATAGATGGATGGATGAATGGATGGTTGGGTGGATGGATGGTTGGATGAGTGAACCGA	.	PASS	SVTYPE=INS;END=6984090;SVLEN=203;SVANN=TANDEM	GT:AD:DP:SAC	1/1:4,29:33:0,4,12,17
chr1	7104102	pbsv.INS.300	C	CAAAAACATACCAAAACAAACAACACAAACAACACAA	.	PASS	IMPRECISE;SVTYPE=INS;END=7104102;SVLEN=36;SVANN=TANDEM	GT:AD:DP:SAC	0/1:35,18:53:15,20,11,7
chr1	7114704	pbsv.DEL.288	AAAAACCTGAGACCCAGGAGAGCTGATGGTGGTGTTCCAGTCTGAGTCCGAAAACCTGAGACCCAGGAGAGCTGATGGTGGTGTTCCAGTGTGAGTCCGAAAACCTGAGACCCAGGAGAGCTGATGGTGGTGTTCCAGTGTGAGTCCGAAAACCTGAGACCCAGGAGAGCTGATGGTGGTGTTCCAGTGTGAGTCCG	A	.	PASS	SVTYPE=DEL;END=7114900;SVLEN=-196;SVANN=TANDEM	GT:AD:DP:SAC	0/1:31,11:42:18,13,3,8
chr1	7139249	pbsv.INS.301	A	ATTATAAAATTATATTCATAATATAAATATATTTATAT	.	PASS	SVTYPE=INS;END=7139249;SVLEN=37;SVANN=TANDEM	GT:AD:DP:SAC	0/1:31,19:50:21,10,6,13
chr1	7270208	pbsv.DEL.289	TATATACATATATACATATATATACACATATATAC	T	.	PASS	SVTYPE=DEL;END=7270242;SVLEN=-34;SVANN=TANDEM	GT:AD:DP:SAC	0/1:30,21:51:17,13,12,9
chr1	7271565	pbsv.DEL.290	GAGATAGATAGATAGATAGAT	G	.	PASS	SVTYPE=DEL;END=7271585;SVLEN=-20;SVANN=TANDEM	GT:AD:DP:SAC	0/1:27,21:48:14,13,13,8
chr1	7335140	pbsv.INS.302	G	GTGTGTGTGTGTGTGTGTGTGT	.	PASS	SVTYPE=INS;END=7335140;SVLEN=21	GT:AD:DP:SAC	1/1:5,31:36:4,1,16,15
chr1	7474135	pbsv.DEL.291	CCTATTAGCTGTGTGACACTGGGCAGTTTGTCTAATTTCTCCGAGTCTCAGTTAGCTCATCCATAAAATGGAGCCAACAGCAAAGAAGCAG	C	.	PASS	SVTYPE=DEL;END=7474225;SVLEN=-90;SVANN=TANDEM	GT:AD:DP:SAC	0/1:26,17:43:13,13,7,10
chr1	7500279	pbsv.INS.303	C	CGTATGTATATGAGTGTGTGTGTGCATGTGTGTCCGTGAGTGAGTGTGTAGAGAGGATGGTGTGAGCTGGTGTGCGTG	.	PASS	SVTYPE=INS;END=7500279;SVLEN=77;SVANN=TANDEM	GT:AD:DP:SAC	0/1:14,18:32:9,5,8,10
chr1	7515166	pbsv.INS.304	C	CTCCAGCTGGGATCATCAGGCTGGTCCTCCCCGGCTCCT	.	PASS	SVTYPE=INS;END=7515166;SVLEN=38;SVANN=TANDEM	GT:AD:DP:SAC	0/1:11,17:28:7,4,12,5
chr1	7520219	pbsv.INS.305	C	CCTCCTCCTCCTCCTCCTCCTCCTCCTCCCTCCTCCCTCCTCCTCCTCCTCCTCCTCCCTCCTCCTCCTCCCCTTCCCTCCTCCTCCTCCCCTCCTCCCTCCTCCTCCCCTCCTCCCTCCACTTCCTCCCCTCCCCCTCCTCCCCCTCCTCCTCCTTCTCCTCCCCCTCCTCCTCTTCCTCCTCCCTCCACTTCCTCCCCTCCTCCCTCCTCCCCCTCCTCCTCTTCCTCCTCCCCCTCCTCCTCTTCCCCCTCCTCCTCTTCCCCCCTCCTCCCCCTCCTCTCCCCCCTCCTCCTCCCCCTCCTCCCCTCCTCCTCTCCTCCTCCCCCCCTCCTCTTCCTCCTCCCCCTCCTCCTCTTCCCCCTCCTCCTCTCCCCTCCTCCTCCTCCTCCCTTCTCCTCCTCCTCCTCCCTTCTCCCCTCCCCCCTCCTCCTCTCCCTCCCCCTCCACCTCCCCCTCCACCTCCCCCTCCTCCCCTCCTCCCCCTCCTCTCTCCTCCTCCTCCCCTCCTCCTCTCCCCTCCTCCCCTCCTCCTCCTTCTCCTCCCCCTCCTCTTCCTCCCCCTCCCCCTCCTCTCCCTCCCCTCCTCCTCTTCCTCCTCCCCCTCCTCCTCTTCCTTCTCCCCCTCCTCCTCCCCCTCCTCCCCCCCTCCTCCTCCTCCTCCCCCTCCTCCTCCTCCCCCTCCTCCTCTTCCCCCTCCTCCTCCTCCCCCTCCTCTCCCTCCCTTCCTCCTCTTCCTCCTCCCCCTCCTCCTCTTCCTCCTTCCCCTCCTCCTATTCCCCCTCCTCCTCTTCCCCCTCCTCCCTCCTCCCCCCTCCTCCCCCCCCTCCTCCCCCCCTCTCTCCCCCCTCCTCCTCCCCCCCCCTCCTCCTCTCCCCTCCCCCTCCTCCTCTCCCTCCCCCTCCCTCCTCCTCTCCCCTCCTCCTCCCTCCTCCTCTCCCCTCCTCTCCCTCCTCTCCCCTCCTCCTCCTCCTCTCCCTCCTCTCCCCTCCTCCCTCCTCCTCCTCCCCTCCTCCCTCTTCTTCCTCCCCTCCTCCCTCCTCTTCCTCCCCTCCTCCCTCCTCCCCCTCCTCCTTCTCCTTCTCCCTCCTCTTCCCCCTCCTGCCTCCTCCCCCCTCCTCCTCCCCCTCCCCCTCCTCCTCCACCTCCCCCTCCTCCCCCTCCCCCTCTCCCCTCCTCTCCTCCCCTCCTCCTCCCCCTCCTCCCCTCCTCCCTCCTCCCGCCTCCTCCTCTCTCCTCCTCCTCCCTCCTCCTCTCCCCTCCTCCCCTCCTCCCTCCTCCCCCCTCCTCCTCCTTCTCCTCCCCCTCCTCTTCCTCCCCTCCCCCTCCTCTCCCTCCCCTCCTCCTCTTTCTTCTCCCCCCTCCTCCTCTTCCCTCTCCTCCTCTTTCCCTCCTCCCTCCTCCTCCCCCTCCTTCTCCCCTCCTCCTCTTCCCCTCCTCCTCTTCCCCCTCCTCCTCTTTCCCCTCCTCCCTCCTCCGCCCTCCTCCTCCCCCTCCCTCTCCTCCTCCGCCTCCCCTTCCTCCTCCCTCTCCCCCTCCTCCTCTCCCTCCCCCTCCTCACCTCCTCCCCTCCTCCCCCTCCTCCTCCCCCTCTCCCCCTCCTCCTCCTCCTCTCCT	.	PASS	SVTYPE=INS;END=7520219;SVLEN=1616;SVANN=TANDEM	GT:AD:DP:SAC	0/1:13,8:21:7,6,6,2
chr1	7542553	pbsv.DEL.292	AGCCTCCTGAGTAGCTGGGATTACAGGTGTGTGCCTCCTGAGTAGCTGGGATTACAGGTGTGT	A	.	PASS	SVTYPE=DEL;END=7542615;SVLEN=-62;SVANN=TANDEM	GT:AD:DP:SAC	0/1:21,13:34:13,8,7,6
chr1	7548672	pbsv.DEL.293	ATGCCCATGGAAGGTGCCCCCTTAGGGGTGGAGGTGCCCATGGAGGGTGCCTCCTTAGGGGTGGAGGTGCCCTTGCAGGGTTCCTCTTAGAGGTGGAGATGCCCATGGAGGTGTCCCTTAGGGGCGGAGGTGCTGGTGGAGGGCACCCCTTAGGGGTGGAGGTGCCCGTGGAGGGTGCCCCCTTAGGGGTGGAGGTGCTGGTGGAGGGTGCCCCCTTAGGGGTGGAAG	A	.	PASS	SVTYPE=DEL;END=7548899;SVLEN=-227;SVANN=TANDEM	GT:AD:DP:SAC	0/1:15,15:30:8,7,10,5
chr1	7553240	pbsv.DEL.294	TGAATGAGGGAATGAATGAATGAG	T	.	PASS	SVTYPE=DEL;END=7553263;SVLEN=-23;SVANN=TANDEM	GT:AD:DP:SAC	0/1:16,17:33:6,10,10,7
chr1	7680861	pbsv.INS.306	C	CGCGCGCACAGCAGCAGCAGCAGCAGCAGCAGCAGCTGCAG	.	PASS	SVTYPE=INS;END=7680861;SVLEN=40	GT:AD:DP:SAC	0/1:17,16:33:8,9,9,7
chr1	7862979	pbsv.DEL.295	TATTGTGTTGTGTTGTATTGTATTGTATTGTATTGTATTGTATTGTATTGTATTGTATTG	T	.	PASS	SVTYPE=DEL;END=7863038;SVLEN=-59;SVANN=TANDEM	GT:AD:DP:SAC	0/1:25,15:40:16,9,8,7
chr1	7862989	pbsv.INS.307	T	TATTGTATTGTATTGTATTGTATTGTATTGTATTGTATTGTATTGTATTGTATTGTATTGTATTGTATTGTATTGTATTGTATTGTATTGT	.	PASS	SVTYPE=INS;END=7862989;SVLEN=90;SVANN=TANDEM	GT:AD:DP:SAC	0/1:16,22:38:10,6,12,10
chr1	7864888	pbsv.DEL.296	TTCCCCATGTGTCCTCCCACAGCGGTCCCTCTGTGTGTCTGTCCGATACCATCTTCCCCCTGTGTCCTCCCACAGCTGTCCCTCTGTGTGTCTGTCTGTCTGATACCATCATCCCCCTGTGTCCTCCCACAGCGGTCCCTCTGTGTGTCTGTCTGTCCGATACCATCATCCCCCTGTGTCCTCCCACAGCGGTCCCTCTGTGTGTCTGTCTGTCCGATACCATCTTCCCCGTGTCCTCCCACAGCGGTCCCTCTGTGTGTCTGTCTGTCCGATACCATCA	T	.	PASS	SVTYPE=DEL;END=7865167;SVLEN=-279;SVANN=TANDEM	GT:AD:DP:SAC	1/1:3,32:35:2,1,17,15
chr1	7903170	pbsv.INS.317	T	TCCTTCTCCTGCTTCCCCTCCTTCTCCTGCTTCCCCTCCTTCCCC	.	PASS	SVTYPE=INS;END=7903170;SVLEN=44;SVANN=TANDEM	GT:AD:DP:SAC	1/1:6,27:33:3,3,16,11
chr1	7906483	pbsv.INS.318	G	GAAAGAAAGAAAAGGAAGAAAAGAAAAGA	.	PASS	SVTYPE=INS;END=7906483;SVLEN=28;SVANN=TANDEM	GT:AD:DP:SAC	0/1:23,10:33:13,10,2,8
chr1	8157867	pbsv.DEL.308	GAGAAGAAGGAAGAGGAAGAGGAGGAGGAAGAAGGAGA	G	.	PASS	SVTYPE=DEL;END=8157904;SVLEN=-37;SVANN=TANDEM	GT:AD:DP:SAC	0/1:22,11:33:14,8,4,7
chr1	8228919	pbsv.INS.319	A	AAAGAAGGAAAGAAGGAAAGAAAGGAAAGAAAGAAAAGAAAGAAAGAAAAAAAGAAAGAAAGAAAGAAAGAAAGAAAG	.	PASS	SVTYPE=INS;END=8228919;SVLEN=77;SVANN=TANDEM	GT:AD:DP:SAC	0/1:18,11:29:9,9,5,6
chr1	8229094	pbsv.INS.320	A	AAAGAGAAGAAAAAAAGAGAG	.	PASS	SVTYPE=INS;END=8229094;SVLEN=20;SVANN=TANDEM	GT:AD:DP:SAC	0/1:18,11:29:9,9,5,6
chr1	8261358	pbsv.DEL.309	TTTCCTTCCTTCCTTCCTTCCTTCCTTCC	T	.	PASS	SVTYPE=DEL;END=8261386;SVLEN=-28;SVANN=TANDEM	GT:AD:DP:SAC	1/1:1,24:25:0,1,13,11
chr1	8276902	pbsv.INS.321	C	CACACATACACACACCACACACATACACACACCACACACACACACAAACACACATCACACACATACAAACACAACATACACCACACACATACACACACCACACACATACACACACACCACACACACACACCACACACATACACCACACACAAACACACACATACACCACACACACACATACACACACCACACACATACACATACCACACACACACATACACCACACACACACCACACACACCACACACATACACACACACCACACACATACACACACCACACACACATACACACGCCACACACACCACACACACCACACAGACAACACATACAAAGATACACATACACCACACATATACACATACATACCACACACACATACACCACACACACAAACCACACACACCGCACACACATACACACACCACACACACATATACACGCCACACACATACACACACCAAACACACACCACACACACATACACAAACACACACATACACACACCCCCCCACACACACAAACCACACACACCACACACACATACACCACACACATACACACACCACACACATACACACACGAAAGACATACATACACCACACACACATACACAAACACACACAAACACACACATACACATGTACACACATACACACCACAAACACACGTACACACCACACACACATACACATACCACACATATACACACCACACACAAA	.	PASS	SVTYPE=INS;END=8276902;SVLEN=721;SVANN=TANDEM	GT:AD:DP:SAC	1/1:7,34:41:4,3,15,19
chr1	8301280	pbsv.DEL.310	TGGGATTCATCAATATCCTGTAGCTGGGC	T	.	PASS	SVTYPE=DEL;END=8301308;SVLEN=-28;SVANN=TANDEM	GT:AD:DP:SAC	1/1:3,46:49:1,2,26,20
chr1	8303862	pbsv.DEL.311	TCAAACAAACAAACAAACAAA	T	.	PASS	SVTYPE=DEL;END=8303882;SVLEN=-20	GT:AD:DP:SAC	1/1:2,44:46:1,1,23,21
chr1	8322255	pbsv.INS.322	G	GTGCATGGATGGATGGGATGGATGGATGGATGGATGGATGGATGAGGATGGGCGGGTGGGTGGATGGATGATGGGGAGTGGATGGATGCATGGATGGATGGGTGGGTGGGTGGATGGATGAGTGGGTGGATGGATGGGTGGATGGATGGGTGGGTGGGTGGGTGGATGGATGGGTGGGTGGGTGCGTGGGTGGGTGGATGGATGGATGGATGAGTGGGTGAGTGGATGGATGCATGGATGGATGGGTGGGTGGGTGAATGGATGGATGAGTGGGTGGATGGATGGGTGGATGAATGGGTGGGTGGGTGCGTGTGGGTGGGTGGATGGATGGATGGGTGGATGGATGCATGGGTGGGTGGATGTATGGGTGGATGGATGCGTGGGTGGGTGGATGGATGGGTGGATGGGTGGATGGATGGATGGATAGATGGGTGTGTGATGGATGGATGAGTGGGTGGATGGATGGGTGGATGGATGGGTAGGTGGGTGGATGGATGGGTGGATGAGTGGATGGATGGATAGATGGGTGGTGGATGATGGATGAGTGGGTGGAGGGATGGTGGATGATGGATGGGTGGTGGATGGATGGGTGGGTGGGTGGATGGGTGGGTGGATGGATGGGTGGGTGGGTGGATGGGTGGATGGATGGGTGGGTGG	.	PASS	SVTYPE=INS;END=8322255;SVLEN=656;SVANN=TANDEM	GT:AD:DP:SAC	1/1:5,32:37:3,2,21,11
chr1	8331445	pbsv.INS.323	A	AAACACTTTTAAAAAATATTTTTAAAAAACACTTTTAAAAAATATTTTTAAAAAACTTTTAAAAATATTTTAAAAACACTTTTAAAAAATATTTTTAAAAAACACTTTTAAAAAATATTTTTAAAAAACACTTTTAAAAAATATTTTTAAAAAACACTTTTAAAAAATATTTTAAAAACACTTTTAAAAAATATTTTAAAAAACACTTTTAAAAAATATTTTTAAAAAACACTTTTAAAAAATATTTTTAAAAAACACTTTT	.	PASS	SVTYPE=INS;END=8331445;SVLEN=261;SVANN=TANDEM	GT:AD:DP:SAC	1/1:8,32:40:5,3,15,17
chr1	8344885	pbsv.INS.324	T	TCCACATATCCACCCATCCACCCATCCAAATATCCACTTCTCCATATATACATCCATCCATCTATCCATCCATCCATCCACATATCCACCCATCCACCCATCCAAATATCCACTTCTCCTTAGATACATCCATCCATCTATCCATCCATCCACCCATCTAAATATCCACTTCTCCATATATCCATCCATCCGTCCACCCATCCATCCATCCATCCATCTATCCATCCATCCACCCATCTAAATATCCACTTCTTCATATATCCATCCATCCACCCACCTCCATCCATCCATCCATCCATCCATCCATCCATCCATCCACATATCCAG	.	PASS	SVTYPE=INS;END=8344885;SVLEN=326;SVANN=TANDEM	GT:AD:DP:SAC	1/1:6,30:36:3,3,14,16
chr1	8386567	pbsv.INS.325	A	AGAACTCTTTTTTTTTTTTTTTTTTTTTGAGACGGAGTCTCGCTCTGTTGCCCAGGCTGGAGTGCAGTGGCGGGATCTCGGCTCACTGCAAGCTCCGCCTCCCGGGTTCACGCCATTCTCCTGCCTCAGCCTCCCAAGTAGCTGGGACTACAGGCGCCCGCCACTACGCCCGGCTAATTTTTTGTATTTTTAGTAGAGACGGGGTTTCACCGTTTTAGCCGGGATGGTCTCGATCTCCTGACCTCGTGATCCCGCCCGCCTCGGCCTCCCAAAGTGCTGGGATTACAGGCGTGAGCCACCGCGCCCGGCCC	.	PASS	SVTYPE=INS;END=8386567;SVLEN=310	GT:AD:DP:SAC	0/1:27,18:45:16,11,11,7
chr1	8441930	pbsv.INS.326	T	TCAATACACACACTTTTTTTTTTTTTTTTTTTTTTTTGAGACGGAGTCTCGCTCTGTCGCCCAGGCCGGACTGCGGGACTGCAGTGGCGCAATCTCGGCTCACTGCAAGCTCCGCTTCCCGGGTTCACGCCATTCTCCTGCCTCAGCCTCCCAGTAGCTGGGACTACAGGCGCCCGCCACCGCGCCCGGCTAATTTTTTGTATTTTTAGTAGAGACGGGGTTTCACCGTGTTAGCCAGGATGGTCTCGATCTCCTGACCTCATGATCCACCCGCCTCGGCCTCCCAAAGTGCTGGGACTACAGGCGTGAGCCACCGCGCCCGGC	.	PASS	SVTYPE=INS;END=8441930;SVLEN=323	GT:AD:DP:SAC	0/1:15,14:29:8,7,5,9
chr1	8501400	pbsv.INS.328	C	CGGCCAGCCGCCCCGTCCGGGAGGGAGGTGGGGGGATCAGCCCCCCGCCT	.	PASS	SVTYPE=INS;END=8501400;SVLEN=49;SVANN=TANDEM	GT:AD:DP:SAC	0/1:16,24:40:7,9,11,13
chr1	8502129	pbsv.INS.327	T	TGCCCGGCCAGCCGCCCCGTCCGGGAGGGAGGTGGGGGGGTCAGCCCCCCGCCCGGCCAGCCGCCCCATCCGGGAGGGAGGTGGGGGGGGCAGCCCCCCGCCGGCCAGCCGCCCCGTCCGGGAGGGAGGTGGGGGGATCAGCCCCCCGCCTGGCCAGCCGCCCCGTCCGGGAGGTGAGGGGCGCCTCTGCCCGGCTGCCCCTACTGGGAAGTGAGGACCCCTCTGCCCGGCCAGCCGCCCCGTCCGGGAGGGAGGTGGGGGGGTCAGCCCCCCGCCCGGCCAGCCGCCCCATCCGGGAGGGAGGTGGGGGGGTCAGCCCCCCGCACGGCCAGCCGCCCCGTCCGGGAGGGAGGTGGGGGGGGGTCAGCCCCCCGCACGGCCAGCCGCCCCGTCCGGGGGAGGTGGGGGGGGATCAGCCCCCGCCTGGCCAGCCGCCCCGTCTGGGAGGTGAGGGGCGCCTCTGCCCGGCCGCCCCTACTGGGAAGTGAGGAGCCCCTCTGCCGGGCCAGCCGCCCCGTCCGGGAGGGAGGCGCGGGGGGGGGGTCGGCCAGCCGCCCCGTCCGGGAGGGAGGTGGGGGGGGTCAGCCCCCC	.	PASS	SVTYPE=INS;END=8502129;SVLEN=590;SVANN=TANDEM	GT:AD:DP:SAC	0/1:16,24:40:7,9,11,13
chr1	8604876	pbsv.INS.329	T	TTAAAGGAGGGCAGAGGCTTGAA	.	PASS	IMPRECISE;SVTYPE=INS;END=8604876;SVLEN=22;SVANN=TANDEM	GT:AD:DP:SAC	0/1:25,20:45:12,13,6,14
chr1	8646055	pbsv.DEL.312	ACTCAAATGTGAAACACCTGAACCTGAGTCTACCTAACAACAAAGCT	A	.	PASS	SVTYPE=DEL;END=8646101;SVLEN=-46;SVANN=TANDEM	GT:AD:DP:SAC	1/1:1,46:47:1,0,23,23
chr1	8668934	pbsv.DEL.313	GTGTGTGTGTGTGTGTGTGTGTGTGTGTGTTGTGTTTTTAAGACAGGGTCTCACTCTGTCTTCTGTGAATATTCTAAAATGCACTCAACTC	G	.	PASS	SVTYPE=DEL;END=8669024;SVLEN=-90;SVANN=TANDEM	GT:AD:DP:SAC	1/1:1,54:55:1,0,17,37
chr1	8782711	pbsv.DEL.314	GCCTGGCCAAAATGGTGAAAT	G	.	PASS	SVTYPE=DEL;END=8782731;SVLEN=-20	GT:AD:DP:SAC	0/1:35,28:63:18,17,17,11
chr1	8789287	pbsv.INS.DUP.316	A	<DUP>	.	PASS	SVTYPE=DUP;END=8789315;SVLEN=28	GT:AD:DP:SAC	0/1:30,32:62:18,12,17,15
chr1	8844064	pbsv.DEL.315	TTTCTTTCTCTCTCTCTCTCTCTCTCC	T	.	PASS	SVTYPE=DEL;END=8844090;SVLEN=-26;SVANN=TANDEM	GT:AD:DP:SAC	0/1:14,20:34:11,3,6,14
chr1	8912172	pbsv.INS.339	A	ACAGCCGCCCTGTCCAGGAGGTGAGGGGCGCCTTGCCCGGCCGCCCCTACTGGGAAGTGAGGAGCCCCTCTGCCCGGCCAGCCGCCCCGTCCGGGAGAGGGAGGTGGGGGGGGTCAGCCCCCCGCCCGGCCAGCCGCCCCGTCCGGGAGGGAGGGAGGTGGGGGGGTCAGCCCCCCGCCCGGCCAGCCGCCCCGTCCGGGAGGTGAGGGGCGCCTCTGCCCGGCCGCCCCCTACTGGGAAGTGAGGAGCCCCTCTGCCCGGCCAGCCGCCCCGTCCGGGAGGGAGGTGGGGGGGTCAGCCCCCGCCCGGCCAGCCGCCCCGTCCGGGAGGGAGGGAGGTGGGGGGGGTCAGCCCCCCGCCCGGCCAGCCGCCCCGTCCGGGAGGTGAGGGGCGCCTCTGCCCGGCCGCCCCTACTGGGAAGTGAGGAGCCCCTCTGCCCGGCCAGCCGCCCCGTCCGGGAGGGAGGTGGGGGTCAGCCCCGCCAGGCCAGCCGCCCCGTCGGGAGGGAGGTGGGGGGGTCAGCCCCCGCCAGGCCAGCCGCCCCATCTGGGAGGGAGGCGGGGGGGTCAGCGCCCCGCCCGGC	.	PASS	SVTYPE=INS;END=8912172;SVLEN=582	GT:AD:DP:SAC	0/1:26,14:40:12,14,5,9
chr1	8955032	pbsv.DEL.330	GGCCGGCACTGATCCATTAATATATATTGCCCAGGT	G	.	PASS	SVTYPE=DEL;END=8955067;SVLEN=-35;SVANN=TANDEM	GT:AD:DP:SAC	0/1:28,23:51:16,12,10,13
chr1	8984257	pbsv.INS.340	A	AAAAGAAAGAAAGAAAGAAAAGAAAGG	.	PASS	SVTYPE=INS;END=8984257;SVLEN=26;SVANN=TANDEM	GT:AD:DP:SAC	0/1:17,21:38:11,6,11,10
chr1	9053481	pbsv.INS.341	T	TATATATTATATATATTTATATATTATATATATTATATATATTATATATATTTATATATATTATATATTTATATATTATATATATTTATATATATTATAATTTATATATTATATATATTTATATATATTATATATTTATATATTATTATATTTATATATATTATATATTTATATATTATATATATTTATATTA	.	PASS	SVTYPE=INS;END=9053481;SVLEN=192;SVANN=TANDEM	GT:AD:DP:SAC	1/1:2,16:18:1,1,7,9
chr1	9063674	pbsv.DEL.331	TTATTTACTTTTTTTTTTTTTTTTTTTTTTTTTTTTTTTGAGACGGAGTCTTCGCTCTGTCGCCCAGGCTGGAGTGCAGTGGCGCGATCTCGGCTCACTGCAAGCTCCGCCTCCCGGGTTCACGCCATTCTCCTGCCTCAGCCTCCCGAGTAGCTGGGACTACAGGCGCCCGCTACCACGCCCGGCTAATTTTTTGTATTTTTAGTAGAGACGGGGTTTCACCGTGTTAGCCAGGATGGTCTCGATCTCCTGACCTCGTGATCCGCCCGCCTCGGCCTCCCAAAGTGCTGGGATTACAGGCGTGAGCCACCGCGCCCGGCC	T	.	PASS	SVTYPE=DEL;END=9063994;SVLEN=-320;SVANN=TANDEM	GT:AD:DP:SAC	0/1:13,7:20:4,9,3,4
chr1	9077763	pbsv.INS.342	G	GGGAGGGAGGGAGGGAGGGAGAGAGGGAGGGAGGGAGGGAGGGAGGGAGGGAGGGAGGGAGAGAGGGAGGGAGGGAGAGAGGGAGGGAGGGAGAGAGGGAGGGAAGGGAGGGGAGGGAGAGGGGAGGGAGGGAGGAGAGGGGAGGGGAGGGAGGGAAGAGA	.	PASS	SVTYPE=INS;END=9077763;SVLEN=160;SVANN=TANDEM	GT:AD:DP:SAC	0/1:24,9:33:15,9,3,6
chr1	9107992	pbsv.DEL.332	TGAGGTGGAAGTTGCAGTGAGCCA	T	.	PASS	SVTYPE=DEL;END=9108015;SVLEN=-23;SVANN=TANDEM	GT:AD:DP:SAC	0/1:24,16:40:15,9,5,11
chr1	9116180	pbsv.INS.343	T	TATATTATATATATAATATAATTATATATATTTATATTATATATATTATATATAATATAATTATATATAATTATATTATATATATTATATATATATATATTATATATAATTATATATATATATATATTATATATATATATATATAATATATATATTATATATTATATGTAATATAATTATATATATTTATATTATATATATTATATATAATATAATTATATATATATTATATTATA	.	PASS	SVTYPE=INS;END=9116180;SVLEN=235;SVANN=TANDEM	GT:AD:DP:SAC	1/1:3,28:31:1,2,15,13
chr1	9129289	pbsv.INS.344	T	TACATTCCCCGCCCCGCCCCGCCGTCCCGGGCCCTGAGCCCCGCCCACGCGCCGCACCCCGCCCCTCTACCCCGGCCTTTAAGCCCGCC	.	PASS	SVTYPE=INS;END=9129289;SVLEN=88;SVANN=TANDEM	GT:AD:DP:SAC	0/1:9,23:32:4,5,11,12
chr1	9142897	pbsv.DEL.333	TTCCTCCCTCCCTTCCTCCTTTCCTTCCTTCCATCCC	T	.	PASS	SVTYPE=DEL;END=9142933;SVLEN=-36;SVANN=TANDEM	GT:AD:DP:SAC	0/1:19,14:33:10,9,6,8
chr1	9154217	pbsv.INS.345	A	AGGGAGGGCAAAGGTCAGTGGGGATGGT	.	PASS	SVTYPE=INS;END=9154217;SVLEN=27	GT:AD:DP:SAC	1/1:2,31:33:2,0,19,12
chr1	9170376	pbsv.INS.346	C	CAAAAAAATTAGCCAGGTGTGGTGGTGGGTGCCTGTAGTCCCAGCTACTTAGGAGGCTATGGCAGGAGAATGGCATGAACCCAGGAGGCAGAGGTTGCAGTGAGCCGAGATCACGCCACTGCACCCCAGCCTGGGTGACAGAGCAAGACTCCATCTCAAAAAAAAAAAAAAAAAAAAAAAAAAAAACTGTAACTGGGCTGGGTGCGGGGCTCACACCTGTAATCCCAGCACTTTGGGAGGCCAAGGAGGGTGGATCATGAGGTCAGGCATTCCAGACCAGCTTGGCCAATATAGTGAAACCCTGTCTCTACTAAAAATAG	.	PASS	SVTYPE=INS;END=9170376;SVLEN=319	GT:AD:DP:SAC	0/1:10,37:47:5,5,23,14
chr1	9193898	pbsv.DEL.334	TAGATAGATAGATAGATAGATAG	T	.	PASS	SVTYPE=DEL;END=9193920;SVLEN=-22	GT:AD:DP:SAC	1/1:3,36:39:2,1,17,19
chr1	9282516	pbsv.INS.347	C	CCCTCTCCCCCTTCCCCCTCCCCCTCCCCTTCCCCTCCCCCTCCTTGTCCTCCTCCTCCTCCTCCTCCCTCCTCCTCCCCCTCCTCTTCCCCCTCCTCCCCCTCCTCTTCCCCCTCCTCCCCGTCCTCTTCCCCCTCCTCTCCCTCCTCCCCCTCCTCTTCCCCCTCCCCCCCTCATCTTCCTCCTCCTCCCCCTCCTCTTTCCCCCTCCTCCCCCTCCTCCTCCTCCCCCTTT	.	PASS	SVTYPE=INS;END=9282516;SVLEN=233;SVANN=TANDEM	GT:AD:DP:SAC	0/1:8,19:27:5,3,11,8
chr1	9296594	pbsv.INS.348	A	ACACACATACACAAACGTGTGCATG	.	PASS	SVTYPE=INS;END=9296594;SVLEN=24	GT:AD:DP:SAC	1/1:3,42:45:0,3,28,14
chr1	9298401	pbsv.DEL.335	AGTGAACGAATGAATGAATAAGTGAACGAATGAATGAATAA	A	.	PASS	SVTYPE=DEL;END=9298441;SVLEN=-40;SVANN=TANDEM	GT:AD:DP:SAC	0/1:17,21:38:12,5,13,8
chr1	9310073	pbsv.INS.349	C	CCTGTGATGATGCCTCTGCACCTGCCGTGGGAAGGCCACAGAGTCTAGGGGCCAT	.	PASS	SVTYPE=INS;END=9310073;SVLEN=54;SVANN=TANDEM	GT:AD:DP:SAC	0/1:17,18:35:8,9,9,9
chr1	9357089	pbsv.DEL.336	GTGGATGGATGGATGGATGGATGAGTGGA	G	.	PASS	SVTYPE=DEL;END=9357117;SVLEN=-28;SVANN=TANDEM	GT:AD:DP:SAC	0/1:25,11:36:11,14,6,5
chr1	9361156	pbsv.INS.DUP.338	C	<DUP>	.	PASS	SVTYPE=DUP;END=9361175;SVLEN=19	GT:AD:DP:SAC	0/1:18,15:33:9,9,7,8
chr1	9380218	pbsv.INS.350	A	AAGAAGAAGAAGAAGAAGAAAGAAGAAGAAGAAGAGGAAGAAGA	.	PASS	SVTYPE=INS;END=9380218;SVLEN=43;SVANN=TANDEM	GT:AD:DP:SAC	0/1:9,18:27:4,5,10,8
chr1	9411293	pbsv.INS.351	C	CCACCACACTACCACACCACCACACTACCACACCACCACACTACACCACACCACAACACCACACTACCACAACACCACACTACCACAACACCACGACACCACAACACCACGACACCACAACACCACACTACCACACCACAACACCACACTACCACAACACCACAACACCACAACACCACACTACCACAACACCACAACACCACACTACCACACCACACTACCACAACACCACGACACCACAACACCACACTACCACAACACCAGAACACCACAACACCACACTACCACAGCACCACAACACCACACTACCACAACACCACAACACCACACTACCACAGCACCACAACACCACACTACCACAACACCACACCTCCACACCGCCACAAACCACACTACCACACCACACCACCACACTACCATAACACCACACTACCACACCACACTACCATAACACCACAACACACTACCACACCACCACACCACACTACCACAACACCACACTACCACAAAACCACACTACCACAACACCACAACACCACACGACCACACCACCACACACCACAACACCACACTACCACAACACCACACTACCACAACACAACACCACACTACCACAACACCACAACACCACACTACCACAACACCACACTACCAGAACACCACACCACCACACCACACTACCACACCACCACAACACCACACTACCACAACACCACACAACACCACACCATACTACCACAACACCACAACACCAGACTACAACACCACACCACCACACTACCACACTACCACACTACCACAACACCACACTACCACACTACCACAACACCACACTACCACAACACCACAACACCATACTACCACACCACCACACTACCACACCACCACACCACCACAACACCACACTACCACACCACCACAACACCACACTACCACACCACCACACTGCACACACCACAACACCACACTACCACAACCCACACTGCCACACCACCACAACACCACACTACCACAACACCACACTACCACAACACCATACTACCACAACACCACACCACCACACTACCACACTACCACAACACCACAACACCACACCACACCATACTACCACAACACCACAACACCACACCACACTACCCACAACACCACACCACCACACCACACTACCACACCACCACACCACCACACTACCATAACACACACACCACATACCACACCACACCACACTACCACAACACCACACTACCACAACACCACAACACCACACTACAAACACCACACCACACTACCACAACACCACACTACCACACCACCACAACAACACACTACCACACCACCACACCACCACAACACCACACCATACTACCACAA	.	PASS	SVTYPE=INS;END=9411293;SVLEN=1370;SVANN=TANDEM	GT:AD:DP:SAC	0/1:17,13:30:9,8,5,8
chr1	9470110	pbsv.INS.352	G	GAAGGAAGGAAGGAAGGAAGGAGAAAGA	.	PASS	SVTYPE=INS;END=9470110;SVLEN=27;SVANN=TANDEM	GT:AD:DP:SAC	0/1:21,12:33:10,11,5,7
chr1	9512309	pbsv.INS.353	T	TAAAAAGTAAAGTAGAGGCCGGGCGCGGTGGCTCACGCCTGTAATCCCAGCACTTTGGGAGGCCGAGGCGGGCGGATCACGAGGTCAGGAGATCGAGACCATCCGGCTAAAACGGTGAAACCCCGTCTCTACTAAAAATACAAAAAATTAGCCGGGCGTAGTGGCGGGCGCCTGTAGTCCCAGCTACTTGGGAGGCTGAGGCAGGAGAATGGCGTGAACCCGGGAGGAGGAGCTTGCAGTGAGCCGAGATCCCGCCACTGCACTCCAGCCTGGGCGACAGAGCGAGACTCCGTCTCAAAAAAAAAAAAAAAAAAAA	.	PASS	SVTYPE=INS;END=9512309;SVLEN=315;SVANN=ALU	GT:AD:DP:SAC	0/1:14,18:32:6,8,10,8
chr1	9592641	pbsv.DEL.337	TCCGTGCTCAGGGCTCTGGAGTGGTGTCATCATTAAGGACACGTGC	T	.	PASS	SVTYPE=DEL;END=9592686;SVLEN=-45	GT:AD:DP:SAC	1/1:2,46:48:1,1,27,19
chr1	9623988	pbsv.INS.354	C	CTGAGGTCAGGAATTCGAGACCACCAGGCCAACATGGCGAAACCCCATCTATACTAAAAACACAAAACTTTAGCCGGGCTTGGTGGTGGCGTGCGCCTGTAATCCCTGCTACTTGGGAGGCTGAGACACAAGAATCGCTTGAACCCGAGATGGGTGGTTGCAGTGAGCCAAGATCGCGCCACTGCACTACAGCCTGGGCAACAGAGCAAGACTCTGTCTCAAAGATAAATACATACATACATACCTCTGACCTGTGCCTTGGGGTGGGGTCTTACTCCCTATACAAATGGCCTGGGTGGGAGACAGCAGCGAGTCCTGATACAAGAATCCCTCTGGGTTCTTAGAATTTTTTTTCTTTCTTTCTGAGACGAAATCAGTTCTGTCGCCCAGGCTGGAGTGCAGTGGCACGATCTCAGCTCACTGCAACCTCTGCCTCCCAGATTCCGGTGATTCTTCTGCCTCAGCCTCCCAAGTAGCTGGGATTATGGGCACCCGCCACCAACACCCGGCTAATTTTTGTATTTTTAGAGAGACGGGGTTTCACCCATGTTAGCCAGGTTGGTCTCGAACTCCTGACCTCGTGATCCACCCACCTCGGCCTCCCAAAGTGCTGGGATTACAAGTGTGAGCCACCACGCCTGGCTGGGTTCATAGAATTTTGAGTTGTAAAATAAAATTTGGAGACCTCTAAATTTACTAGGGCAGAAGGGAACTAAGCCCTGGAGACTGATTCACATAGCATGTTTGTAACTCCTGCCTTTCTTAGATTGCAGATTGACTTTCTTCCCCATTGTTCTTGTTCTGTAAATGACTAGGAGAGATCAGAGACCAGACCTCCTTCCCCTCCAATCACTGATCTTTGTTATAAATTAACTGCCTCCTCCTATTGTCCTGTGCCTAACTCAGACCAGATGGCCCAAAGGACCCCAAGACTGTTACATCTTCAGTGTTAAGGTTAAAATATACCTTTCCTGAAAGAAAAAGACCACCTCAGCTAATCAGATTGCATTAAGCCTTATAGAGAAATATGTTGAAATTCTGTTAAGCGGCCCTGAACTTTATCTATGTAAACAATCCTGAATTTCTACACTTCAGATCGAAACTGCCTTTGCACAGATTATGACAGTGAGAGGAATCTAACATGGCTGACTCCATCTTGCTTCTAGCTTCCCAGGCTGGCTGTCCTCACTCAGTCCTGGGCGTGGGCCAAGCTAGCCTTGGGAGGAATTCAGTTTATAGTTTAACTTTGAAGCAAGGATGATAATAGTCCCTCCCTACAACTGAGCCGTCCTTGTTTGGGGGCTGAAACCCGCCTTTGTGAGACTAATGAAAGGTCACAAGATTAGGATTATGGGAGGAGGCTGAATTTTGTTAAAACATAGGCATTGTTGGCCAAACGTAGTGGCTCACAGCCTGTAATCCCAGCACTTTGGGAGGCCGAGGCGGATGGATCGAGGTCAGGAGTTCGAGACCAGCCTGACCAACATAGTGAAACCCCGTCTCTACTAAAAGTACAAAAATTAGCCAGGTGTGGTGGCAGGCACCTGTAATCCCAGCTAGTCAGGAGGCTGAGGCAGGATAATTGCCTGAACCCGGGAGGTGGAGGTTGCAGTGAGCCGAGATCACACCACTGCACTCCAGCCTGGGTGACAGAGTGAGACTCCATCTCAAAAAAAAAAAAAAAAAAAAAAAAAAAGGAGCATAGTTTCTATAATTCCTTACTGCTCAGGAGTCATATGGTCAGAGGTCACAAGATGTGTGGCTTCCCCAATTGCTCCTATAGATAACATCACTATTGTAGAAACTAGGATTGGTCTTTTGAGATGTTTTTCAGACTGACCCCCTCCAGACTCATGACTAATGACTCAACCAGTCCTGTAGCCCCAGCCAGAGATAGATGGACCATTTCCTACACCCTGTGATTTTTATATCCCAACCAATCAGCAGCATCCATCCCCGAGCCCCTGCCACCAAACTGTCCTTGAAAAACCCCTAACCTCCGAGCTTTGGGGAGACCGAGTTCAATAATAACTCCACCTTCCATGTGGCTGGCCTCAAATTATTAATAATTAAACTTTTTTTTTTTCTTTTTTTGAGACAGAGTCTCACTGTCGCCCAGGTTGGAGTGCAGTGGCACGATCCTGGCTCACTGCAAGCTCCACCTCCCAGGTTCAAGCGATTCTCCTGCCTCAGCATCCAGAGTAGCTGGGACTACAGGTACATGCCACCATGCCCAGCTAATTTTGTATATTTAGTAGAGACGGGGTTTCACCATGTTAGCCAGGCTGAACTCGAACTCCTGACCTCAGGTGATCCCCCGCCTCCGTCTTCCAAAGTCTGGGATTACAGGCGGGAGCCACCGCGCCCGGCCCTAAACTCTCTCTTTGCTGCAATACCATAGTTAATAAATTTGTATGCCTTTTTTTCCTTTTTTTCTTTTTCTTTTTTTTTTTTTTTTTTTGATACAGGGTCTCACTTATGTTGCCCGCGCTGGAGTGCAGTGGTTTTTCACAGGCATGACCACAGCACACTACAGCCTTAAACTCCTGGGCTCAAGTGACCCTGCTGCCTCGTCCTACGAAGTAGCCCTTTTCTCCTCTTAATCTGCCTTTTATCAGTTGATTTTCATCAAAACTTCAGAGGTGGAAGGAGAAGTTTGCCCTGGGCCCATGTAGTTTTGGCACAGTGAGCAGGATTCCAAAACCACTCTGCTCTTCTAGAAGCTGTAGTCAAGGGAACCCAAGGCCTGAGAAGCCAGCAGAAGGGTAAGAAATTCTTACCAGCCAGGTTACTGGCCTCTCTCTCTGTAGAGTCTGGTTGAGCAGATGGTAAAAATTACTGTTTATCTCTTTTTCCTCTCCAAAATCTTGATTAATGAGAGAAAAAGATTTGTATGATTAGTCTTGGGTATAGCAACCCTGATGTACTTTTTTTTTTCTTTTAAACAGAGTCTCACTCTGTCACCCAGGCTGGAGTGCAATGGTGTGATCTCGGATCACTGCAACCTCCCCCTCCCAGGTTCGAGCCATTCCCCTGCCTCAGCCTCCTGAGTAGCTGGGATTACAGGTGCCCACCACCATGCTTGGCTAATTTTTGTATTTTTAGTAGAGAGACAGGGTTTCGCCATGTTGGCCAGGCTGGTCTAGAACTCCTGACCTCAGGTAATCCATCCATCTCGGCGTCCCAAAGTGCTGGGATTACAGGTATGAGCCACCACGCCTGGCTTGTGTGCTTTTTGCTATGAATATTCATATTGTCTGATCCTTTTCCCCCCAGGAATAGTATTTTCCTCTGTCTTTGTCTTTCTGTCTTGTTCTGTCATAGACAAGGGCACCACAGGGTGGAACACAGACTTAAAACTCCTAGAAGTCCACTGTTCAAGCTGGCCCTGCATACTGGTCAGTTTTTGCTGTTCTGACCAGGTCAGCTTCTATTTAGACAAATCTTTTTTTTTTTTCTTTTTTTTGAGACAGAGTTTCGCTCTGTTGCCCAGGCTGGAGTGCAGTGGCTCGATCTCAGCTCACTGCAAGCTCCGCCTCCTGGGTGCACGCCATTCTTCTGCCTCAGCCTCCAGAGTAGCTGGGACTACAGGCGCCCGCCAACACGCCGGGCTAATTTTTTTTTGTATTTTTAGTAGAGACGGGGTTTCACCGTGTTAGCCAGGATGGTCTCGATCTCCTGACCTCGTGATCCGCCCGTCTCGGCCTCCCAAAGTTGCTGGGATTACAGGCGTGAGCCACTGTGCCCGGCCTATTTAGACGAATCTTGCTCAGGGTCCCCACAATAAAAACTGGATGAGATACTGTGTTAGGCAGTTCTTTTTTTTTTTTTTTTTTGAGACTGAGTTTTGCTCTTGTCCCCCAGGCTGGAGTGCAGTGGTGCAATCTCGGCTCACTGCAACCTTTGCCTTCTGGTTTCAAGCGATTCTCCTGCCTCTGCCTCCCGAGTAGCTGGGATTACAGGCACCCACCACCACCCCCAGCTAAGTTTTGTATTTTTAGTAGAGATGGGGTTTCACCATGTTGGCCAGGCTGGTCTCGAACTCCTGACCTCATGATTCACCCTCCTCGGCCTCCCAAAGTGCTGGGATTACAGGCGTGAGCCACTGCACCTGGCCTGCACAGTTCTTGCATTGCTGTAAAGAAATACCCGAGACGGCGGGGCGCGGTGGCTCACGCCTGTAATCCCAGCACTTTGGGAGGCCGAGGCGGGCGGATCACGAGGTCAGGAGATCGAGACCATCCTGGCTAACAGGGTGAAACCCCGTCTCTATGAAAAATACAAAAAATTAGCTGGGCGTGGTGGCGGAAGCCTGTAGTCCCAGCTATTCGGGAGGCTGAGGCAGGAGAATGGCGTGAACCGGAGGCGGAGCTTGCAGTGAGCCGAGATCGCACCACTGCACTCCAGCCTGGGGGACAAGAGCAAAACTCAGTCTCAAAAAAAAAAAGCATAACAAAGAAATACCTGAGACTGGGTAATTTATAAAGAAAAGAGGATTAATTGGCTCACGGTTCTGCAGGCTGTACAGGAAGCATGGTGCTGACATCCGCCTGGCTTCTGGGAGGCCTTAGGGAGCCTTTACTCATGCGGAAGGCAAGGTGGGAGCAGGCACAGCACATGACAAGAGCAGACACGGGTGGGAGAAGGTGCCGCATGAGATGTCACTCACTATCGCAAGGACAGCACCAAGGAGATGGCGCTAAACCATTTATGAGAAATCCACCCCATGATCCAGTCACCTCCCATCAGGCGCCACCTCCAGCATTGGCAATTACAATCCAGCAGGAGACTGGGGGACAAATAGCCAAACTATATCAGGCTCCCTCTTGTCTTGTTTTATGTCCTCGAGAGCTTGACTTGTGACAAGGGGGAGCACTCTCTCTTAGTCTTCACCATCTGGGGGCATGATTTTGGGATCACATCCAGTGTCCAATCTGAAAAGATGGGAACCCCAAGACACATGAGATTTTAGGCAGGTTACCCTTTGTTCCGAATGTGCAAGCTCTCAGGGGAGTTTGAGGAAGTCCCATCTATAAGGGGACTTTGTCATCTCAACTCATGCTGCTTGGTTAGTCCCGGGAAAATCCAACCCCAGGAGGACCTACCCAGTATCACAGAGTAATGCGCCTGTGACTGGCAGACACCCCAAAATGTGCAGGGTACTAGAAGTACCTTATATACAAACACCATCCTTAACTGTCTGTGGCAACAAGAGTCTTTTGCCACTCAGGCACAGTGGCTCACGCCTGTAATCCCAGCACTTTGGAATCCAAGGCAGGTAGATCACGTGAGGTCAGGAGTTCAAGACCAGCCTGACCAACATGGTGAAACCCCATCTCTACTAAAACTACAAAAAAATTAGCCGGGTGTGGTGGCGCATGCCTGTAATCCCAGCTACTGGGGAGGCTGAGGCAAGAGAAACACTTGAACCTGGGAGGCGGAGGTTGCCGTGAGCCAAGATCACGCCATCGCACTCCAGCCTGGGCGACATGAGCAAAAATCCATCTCAAAAAAAAAGAGTCTTTTGCCATCTTAGCCTATTCCTGGGAGTGATCATTGAGACTGCCTCTTCTATGCCTGTTCCGGAAAACACCTCTTGATTGTATGATAAAAACTTATTAATCCCAGCACTTTGGGAGGCTGAGGCGGGCAGATCATCTGAGGTCAGGAGTTCGCGACCAGTCTGACCAACGTGGAGAAACCCCGTCTCTACTAAAAATACAAAATTAGCTGGGCGTGTGTGGCGTGCCTGTAATCCCAGCTACTCTGGAGGCTGAAGCAGAAGAATCACTTGAACCCGGGAAGCAGAGGTTGCAATGAGCTGAGACCGTGCCATTGCACTCCAGCCTGGGCAACAAGAGCAAAACTCTGTCTCAAAAACAAACAAAAAAACAAAAAAACACAACTTATTGTTAACCTGGAAAATTACCTCCTGGGCTTTCCATGAAGAGGTGGATTGGACTGAGTCACTATTAGAATAAATACATCATTGAAATTTTAATTCTCCATGGCTAAAAGATGAATATTTTAAATTAGAAAGACTTCTATATTTGAAAAATATTTTAGACCTCTCTCATTCCAAACAATTGCTTATTTGAATTTATAGTGGTTGAAACTTTTTTTTTTTTTGAGACAGGATGGAGTGCAGTGGCACGATCACTGCTCACTGCAGCCTTGAACTGCTGGGCTCAGGCGAGCCTCCTACCTCAGCCTCCTGTGTAGCTGGGACTGCAGGGGCAGGCCACCACCCTCAACTTTTTAATTTTTTTAGAGGGTCTCAACTATGTTGCCCAGGCTGATCTTGAACTTGTGGGCTCAAGCAGTCCTCCTGCCTTGGCCTCTCAAAGTGCCGGGATTACAGTGTAAGCCACCATGCCCAGCCCAAACTTTTTAGAAAACACACATAATAACTGGGAGAGGTGGCTCATGCCTATAATCCCAGCGCTTTGGGAGGTCGAGGTGGGCGGATCACT	.	PASS	SVTYPE=INS;END=9623988;SVLEN=6472	GT:AD:DP:SAC	0/1:27,12:39:11,16,9,3
chr1	9702674	pbsv.INS.355	C	CTTTTTTTTTTTTTTTTTTTTTT	.	PASS	IMPRECISE;SVTYPE=INS;END=9702674;SVLEN=22;SVANN=TANDEM	GT:AD:DP:SAC	0/1:17,18:35:10,7,9,9
chr1	9768524	pbsv.INS.356	T	TTGGTGGCACACCATGGGGCGGGGGTTCTGTGC	.	PASS	SVTYPE=INS;END=9768524;SVLEN=32;SVANN=TANDEM	GT:AD:DP:SAC	0/1:28,9:37:14,14,5,4
chr1	9810141	pbsv.INS.357	A	AAGGGAAGGGGGGAGGGAGGGAAGGGGGCAGGGAGGGAGGGAAGGGGGAGGGAGGGAAGGGGGGTAGGGAGGGAGGGAAGGGAGGTAGGGAGGGAGGGAAGGGGGGTAGGGAGGGAGGGAAGGGGGGTAGGGAGGGAGGG	.	PASS	SVTYPE=INS;END=9810141;SVLEN=139;SVANN=TANDEM	GT:AD:DP:SAC	0/1:12,25:37:7,5,11,14
chr1	9968551	pbsv.INS.360	A	AAGGTCAGGAGTTTGAGACCAGCCTGGCCAACGTGGTGAAACCCCGACTCTACTAAAAAAAAAAAGAACAAAAATTAGGCCTGGCGCGGTGGCTCACGCCTGTAATCCCAGCACTTTGGGAGGCCGAGGCGGGCAGATCACG	.	PASS	SVTYPE=INS;END=9968551;SVLEN=141;SVANN=TANDEM	GT:AD:DP:SAC	1/1:8,36:44:1,7,20,16
chr1	10182104	pbsv.INS.361	T	TCAAAGCCTCCGATTGATATGC	.	PASS	IMPRECISE;SVTYPE=INS;END=10182104;SVLEN=21;SVANN=TANDEM	GT:AD:DP:SAC	0/1:10,5:15:3,7,1,4
chr1	10188092	pbsv.INS.362	A	ATATTATATAATTATATATATAATATTATATATATTATATAATTATATATAATATATATTATATAATTATATATAATACTATATATTATATAATTAATATTAATACTATATATTATATAATTTATATATATTATATATTATATAATATATATAATATATATTATATAATTATATATAATATATAATATATAATTATATATAATATATATTATATAATTATATAATATATATATATAATTATATATAATATATATTATATAATTATATATAATATATATTATATATATATATATAATATATATTATATAATTATATATAATATATATTATATAATTATATATAATATATATTATATAA	.	PASS	SVTYPE=INS;END=10188092;SVLEN=356;SVANN=TANDEM	GT:AD:DP:SAC	0/1:3,11:14:2,1,2,9
chr1	10198440	pbsv.INS.363	T	TTTAGTTTTGAAAAAAAAAAACCA	.	PASS	IMPRECISE;SVTYPE=INS;END=10198440;SVLEN=23;SVANN=TANDEM	GT:AD:DP:SAC	0/1:16,7:23:6,10,3,4
chr1	10499623	pbsv.DEL.358	ATTTTTAGTGGAGACAGGGTTTCACCATGTTGGCCAGGATGGTCTGGATCTCCTGACCTTGTGATCTGCCCACCTTGGCCTCCCAAAGTGCTGGGATTACAGGTGTGAGCCAACGTGCCTGGCCCCAAACTACAATTTTTTCTGTAACTGATGACAGCAATTTCTACTTTATCACCTTTTTCTGGGATTACTATTTTTTAGTATGCTGAATTCTTCAAAATAAAGATGCTCTGCAGTTGCAGATCTAGGTTGCGTCTCAGTAGTTTTGCTCTCCAAGTGCCAAAGTGCCCTCAGGTTTCTTCCTGAGGCTCAGATGGAACCTTGTCCAGGGGGTTCTACATCATGTATTTGATCTCAGTCCTGGGGAAGCTCATCCATCTTACCCCTGGGACACCCAAGATTTTCTCTTTGGTTTACAAGCCAATTAACCAGAGGCTGGTAATCAGAAGGCGTATTTTGATGGATTCAGGGAGCCAGTACTGTGATCTCTGTAAGAATAGGCAAGGCACGGTGCTCACGCCTGTAATCCCAGCACTGTGGGAGGCCGAGGCGGGTGGATCACCTGAGGTCAGGAGTTCGAGACTAGCCTGGCTAACATGGCAAAACCCCGTCTCTACTTAAAAAAAAAAAAAAATTAGCTGGGTGTAGTGGCAGGTACCTATAATCCTGGCTACTCAGGTGGCAGAGGTTGCAGTGAACCGAGATCGCGCTACTGCCCTGCAGCCTGGGCGACAGAGCCAGATTCTGTCTCAAAAAAAAAAAAAAAAAAAAAAAAAAAAAGAAAAGAAAAGAATAGCTACAGCCGGTTGCCTGTCTGCCAAAGACCTCTAACATGTATTCCTGGCACAGTCTCCTCAGCATTTGTGTCTTCTGTGACTTTTGTGGTTAGAATACTTTGGTGTACTTGTCGGCAGGTTCACTGTGGATAAGTGGTTCTCATTTTTTTTCCCACCAAAACATTTCTTTTTTTGAAGCGGTGTCTCGCTGTGTCACCCAGGCTGGAGTGCAGTGGTGCAATCTCCGCTCACTGCAACCTCTGTCTCCCGGGTTCAAGTGACTCTCTTGCCTTAGTCTCCTGAGTATCTGGGACTATAGGCGTGCACCACCACGGCCAGCTAATTTTTGTATTTTTAGCAAAGACGGGGTTTTGCCATGTTGGCCAGGTTGGTCTCGAACTCCTAGGCTCAAGTGATCCTCCTGCCTTGGCCTCCCAAAGTGCTGGGATTGCAGGCATGAGCCACCACGTCCGGCCCCACCAAAACATTTCTGAAGAATGACATTAACATGTTTCTTTGTGTGCACTCATGTATGCATGTGTATGACAATACATATATATTTTATAACATTTAAGCATTTTGTGGGGAAATAAAATTGATTTTGATGCTGTATTCATGAAAGTGTTTTACAAGCACATGGGTAATGAAACCAGCCATTTAGGGATTTCAGGAACTTGTCATTTTCCAGGAAAAATATATAAATATGACAAACCTAACTTTGAAGTATTAAACGTAATTATTTAAAAAGTCTGTAGTGGTTGATTTCTGTGCAGAGTTAGGTTTGCTGAAACTAGTTGTCACTTCCACCTCTTTTTCCTGCTCAGGAATGTCTGTCGGGATGCAAGTGATTGGGGGTGATATTATAGGGATAATTCAGAATCCGCCCTATCAGTTTATTTTTATTTTTATTTTTATTTTGAGATGCAGTCTCGCTTTTGCCCAGGCTAGAGTGCTGGAGTGCAGTGGCACGATCTCGGCTCACTGCAGGCTCTGCCCCCCAGGGTTCATGCCATTCTCCTGCCTCAGCCTCCCGAGTAGCTGGGACTACAGGCGCCCGCCACCTCGCCCGGCTTTTTGTAT	A	.	PASS	SVTYPE=DEL;END=10501478;SVLEN=-1855	GT:AD:DP:SAC	0/1:30,10:40:14,16,7,3
chr1	10577548	pbsv.DEL.359	ATATATATATATATATTTTTTTTTTTTTTTTTTTTTTTT	A	.	PASS	SVTYPE=DEL;END=10577586;SVLEN=-38;SVANN=TANDEM	GT:AD:DP:SAC	0/1:29,22:51:12,17,7,15
chr1	10700117	pbsv.INS.364	A	ACACACACACACACACACACACACA	.	PASS	SVTYPE=INS;END=10700117;SVLEN=24;SVANN=TANDEM	GT:AD:DP:SAC	0/1:16,19:35:4,12,11,8
chr1	10744430	pbsv.INS.365	G	GGCATGTCCTGGGCACCACGAGCAGGCATGTCCTGGGCACCACGAGCAGGCATGTCCTGGGCACCACGAGCAGGCATGTCCTGGGCACCACGAGCAGGCATGTCCTGGGCACCACGAGCAGGCATGTCCTGGGCACCACGAGCAGCAGCCTGGCCCACGAGCAGGCATGTCCTGGCACCACGAGCA	.	PASS	SVTYPE=INS;END=10744430;SVLEN=185;SVANN=TANDEM	GT:AD:DP:SAC	1/1:7,35:42:4,3,17,18
chr1	10785135	pbsv.INS.366	T	TCTTTCCTTCCTTCCTTCCTTCCTCCCTTCCTTCCTCCCTCCCTTCCTCCCTC	.	PASS	SVTYPE=INS;END=10785135;SVLEN=52;SVANN=TANDEM	GT:AD:DP:SAC	0/1:22,16:38:8,14,8,8
chr1	10792573	pbsv.INS.367	A	ACCCCCTCCCCCCACCCCCCCCC	.	PASS	IMPRECISE;SVTYPE=INS;END=10792573;SVLEN=22	GT:AD:DP:SAC	0/1:23,9:32:8,15,3,6
chr1	10817995	pbsv.INS.368	C	CCTTCCTTCCTTCCTTCCTTTCTTTCTTTCTTTCTT	.	PASS	SVTYPE=INS;END=10817995;SVLEN=35;SVANN=TANDEM	GT:AD:DP:SAC	0/1:13,24:37:8,5,14,10
chr1	10971075	pbsv.INS.373	A	AGAGGCAGAGGCTGCAGTGAGTCCAGCCTGGGGGACAGAGTGAGACCCTGTCTCAAAAAGAAAAAAAAAACAGCATAGGCACTGGTGTCAGTAGGCATCTGGGTTTGAATCCCACCTCTGTTGTGTGTATGTGTGTGTGTGTGTGTGTGTACCTGTTGCTTAGTTTCAGTTTATTTCTGTGAGTTGATTGTATGATAATGATGGTGATGATAGTAATAATAGTGATGGTAGTAGAGGGATGATATTGATGGTGATGGTGGTGATGATGATGTGAATGGTGGTGATGATAGTGATGGTGGTGATGGTGGTGATGATGATGGTGATGGTGACAATCATGGTAGTGATGGTCACAGTGATGATGGTGCTGGTGATGGTGGTGATGATGGTGTTAATGGTGGTGATGATAGAAATGATGGTGGTGATGATGGTGTTAATGGTGGTGATGATAGTAATGATGGTGGTGATGGTGGTGATCATGATGGTGATGGTGACAATCGTGGTAGTGATGGTCACAGTGATGATGGTGCTACTGATGGTGATGATGATGGTGTTAATGGTGGTGATGATAGTGATGGTGGTGATCATGATGGTGATGGTGATAATCGTGGTAGTGATGGTCACAGTGCTGATGGTGCTGGTGATGGTGGTGATGGTGTTATTTGTGGTAGTGATGATGGTGATAATAGTGATATGATGATGGTGATTATGGTGTCGGTGGTGGTATGATGGTGGTAGTGATGATGGTGGTATTGGTGCTAGTGACAGTGATGATGGCAATAATAGTGATGGTGACTATGGTGGTGATGGTGGTGGTGGTAATGGTGGTGATGATAGTAATGATGGTGGTGATGGTGGTGATCATGATGGTGATGGTGATAATCGTGGTAGTGATGGTCACAGTGATGATGGTGGTGATGATGGTGTTAATGGTGGTGATGATAGTAATGATGGTGTGATGGTGGTGATCATGATGGTGATGGTGATAATTGTAGTGATGGTCACAGTGATGATGGTGCTGGTGATGGTGTTATTCATGGTAGTGATTATGGCAATAATAGTGATATGATGATGGTGATTATGGTGTCGATGGTGGTGGTAATGATGGTGGTAGTGATGATGGTGGTACTGGTGCTAGTGACAGTGATGATGGCAATAATAGTGATGGTGACTATGGTGGTGATGGTGGTGGTGATGTGGTGGTGGTAATGGTGGTGATGGTGGTGACGATGGCAGTGATGGGACTTCATAAGATGTGAGACTTTAATGAGTTAACACATATAAAAGTCTTTACAGGGTGATCACTGCAGAGCACTTGCCTAAAGGTGACAGCTCTTATGATAATAATAATTACTGTCATCCAGAGATGAAAGGACTTATCCAGGAACAGAGCAGCAGGACCAGCGGCCCAAACTCCCCACCATCATTTTCCAGCCCATCACAGAGCCAGACGGAGTATTAGAGAAATCGAGTAAATGTTAGAATACACATGACACTGAATCAATAAGAACCCAATGTTGTGTTCCTCTGCAGGTATGAGACATATGTCTGACTCCTACAGGCCTCAGGGCTTCATTGTGGACACAGCCTCCCACTGTCTAGGAGAGCTGGTAGAGAAACTGGGAGGTCTCCCCTGAATCTGCTTGACATGGATTATGGGATACTCACGTGTACTTTAAAAAATACAGGCTGGGGCCGAGCACGGTGGGCTCACGCCTGTAACCCCAGCACTTTGGGAGGCCGAGGCGGGTGGATCACGAGGTCAGGAGTTCAAGACCAGCCTGGCCAACATGGCGAAACCCCATCTCTACTAAACATACAAAAATTAGCAGGGCATGGTGGTGTGTACCTGTAATCCCAGCTACCCAGGAGGCTGAGGCAGGAGAATCACTGGAACCCGG	.	PASS	SVTYPE=INS;END=10971075;SVLEN=1897	GT:AD:DP:SAC	0/1:16,25:41:11,5,13,12
chr1	11041736	pbsv.INS.374	T	TAGAAGAATGGGTGGATGGATAGATAGATGGCTGGAAGGATGGATTAATGGGTGGATTGATGGATGGGTAGGATTGGTAGGTAGAAGGATGGGTGGGTGGATAGATGGATAGCTGGAAGGAATGGATGGATGGATGCATGGATACATGGATGGATGGATGGATGGATAGATGGATAGATAGATAGATAGATAGATAGACAGACAGATATGTAGAAGGGTGGGTGATGGGTAGATAAATAGAAGGATGGGTGGATAGAGGATGAGTGGGTG	.	PASS	SVTYPE=INS;END=11041736;SVLEN=269;SVANN=TANDEM	GT:AD:DP:SAC	0/1:18,16:34:11,7,10,6
chr1	11042401	pbsv.DEL.369	TGGATGGATGGATGGATGGATG	T	.	PASS	SVTYPE=DEL;END=11042422;SVLEN=-21;SVANN=TANDEM	GT:AD:DP:SAC	0/1:7,23:30:3,4,12,11
chr1	11069233	pbsv.INS.DUP.372	G	<DUP>	.	PASS	SVTYPE=DUP;END=11069258;SVLEN=25	GT:AD:DP:SAC	0/1:30,9:39:15,15,5,4
chr1	11264879	pbsv.INS.375	T	TAAATAAATAAATAAATAAATAAATAAATAAACAAAC	.	PASS	SVTYPE=INS;END=11264879;SVLEN=36	GT:AD:DP:SAC	0/1:21,29:50:7,14,14,15
chr1	11310530	pbsv.INS.376	G	GCCCTTCCCACCTCCCTGCCCCTTCCCACCTCCCTGC	.	PASS	SVTYPE=INS;END=11310530;SVLEN=36;SVANN=TANDEM	GT:AD:DP:SAC	0/1:17,14:31:5,12,9,5
chr1	11338182	pbsv.INS.377	T	TCTCTCCCCCCCCTTCTCCTCCTTCTCCCCCCCTTCTCCTCCTTCTCCCCCCCTTCTCCTCCTTCTCCCCCCCTTCTCCTCCTTCTCCCCCCCTTCTCCTCCTTCTCCCCCCCCTTCTCCTCCTTCTCCCCCCCCCTTCTCCTCCTTCTCCCCCCCTTCTCCTCCTTCCTCCCCCCCCTCTCCTCCTTCTTCCCCCCCTTCTCTCCTCCTTCTCCCCCCCCTTCTCCTCCTTCTCCCCCCCTTCTCCTCCTTCTCCCCCCCTTCTCCTCCTTCTCCCCCCCCTTCTCCTCCTTCTCCCCCCCTTCTCCTCCTTCTCCCCCCCCTCTCCTCCTTCTCCCCCCCTTCTCCTCCTTCTCCCCCCCCTTCTCCTCCTTC	.	PASS	SVTYPE=INS;END=11338182;SVLEN=374;SVANN=TANDEM	GT:AD:DP:SAC	0/1:23,11:34:12,11,8,3
chr1	11373881	pbsv.INS.378	G	GGTGTATGTGGTGTGTGTGGTCTGCATGTGGTGTGTGTGTATGAGTGTGATGTGTGTGGTGTGTGGTCTGTGTGTATGAATGTGGTGTGTGTGTGTGGATAGGTGTGGTATGTATGAATGGGTGTGTGTGGTGTGTGTGAATGGGTGTAGTGTGTATGGATGGGTGTGTGTGGTGTGTATGGTGTGTGTGTGGATAGGTGTGTGTGGTGTGTGTGGATGTGTGTTTGGTGTGTGTGGTGTGTGTACGATGTGTGTGGTGTGTGTGTGGTGTGTGTGGCATGTGTGTGTTGTGTGTGCAGATGAGCGTGTGGGCTGTGTGCATGTGTGAATGAGCGTGCGGGCTGTGTGTGGATGGGTACGTATGGTGTGTGTGTATGTGTGTTTGGTGTGTTTGTGTGGTGTGTGTAATGTGTGTATGGTTTGTGTGGTGTGTGTGTGGCGTGTGTGTGTGTGTGTGTGTATGGACGTGTGTGGATGGGTATGTATGGTGTGTGTGTGTTGTGTTGTGTGGTGTGTGTGGTGTGTGTGTGTATGAGCGTGTGTGGTGTGTGTGTGTGAATGAGCGTGTGGGCTGTGTGTGGATGGGTATGTATGGTGTATGTGGTGTGTGTTGTGTGTGCAGATGAGCGTGTGGGCTGTGTGTGTGGTGTGTGCATGTGTGAATGAGCATGTGGGCTGTGTGTGGATGGGTACGTATGGTGTGTGTGGTGTGTGTGTGTATGTGTGTTTGGTGTGTTTGTGTGGTGTGTGTATGGTGTGTGTGTGGTGTGTGTGGCATGTGTGTGTTGTGTGTGCAGATGAGCGTATGGGCTGTGTGTGTGGTGTGTGTGTGTGAATGAACGTGTGGGCTGTGTGTGGATGGGTACGTATGGTGTGTGTGGTGTGTGTGTGGCGTGTGTGGATGGGTATGTATAGTGTGTGTGTGGTGTGTGCTGTGTTGTGTGGTATGTGTGTGTGTGGATGAGCGTGTGTGGTGTGGGTGTGTGTATGAGCGTGTGGGCTGCGTGTGGGAGTGTGGATGAGCAAGTAGGCTGTGTGTGGATGGGTATGTATGGTGTGTGTGGTGTGTGGATGAGTGTATGTGGTGTGTTGTGTGGTGTGTGTGGTATGTGGATGGATGTGTGTGGTGTGTTGTGTGCTGTGTGGTGTGTGGATGGGTGTGTGTGTTGTGTGGTGTGTGGATAGGTGTGTGTGTTGTGTGGTGTGTGTCGTGTGTGTGGTGTGTGGTGTGTGGATGGGCGTGTGTGGTGTGTGTT	.	PASS	SVTYPE=INS;END=11373881;SVLEN=1255;SVANN=TANDEM	GT:AD:DP:SAC	0/1:12,30:42:5,7,16,14
chr1	11404608	pbsv.INS.379	T	TTTTTTTCTTTCTTTTTCTTTCTTTCTTTCTCTCTCTTTCCTTCCTTCCTTCCTT	.	PASS	SVTYPE=INS;END=11404608;SVLEN=54;SVANN=TANDEM	GT:AD:DP:SAC	0/1:23,19:42:13,10,13,6
chr1	11431739	pbsv.INS.380	T	TCTTTCTTTCTTTCTTTCTTTCTTTCTTTCTTTCTTCTTCTTCCTTCCTTTCCTTC	.	PASS	SVTYPE=INS;END=11431739;SVLEN=55;SVANN=TANDEM	GT:AD:DP:SAC	0/1:24,11:35:13,11,5,6
chr1	11445742	pbsv.INS.381	G	GACAGAGAGACGCAGAGTCAGAA	.	PASS	SVTYPE=INS;END=11445742;SVLEN=22;SVANN=TANDEM	GT:AD:DP:SAC	0/1:19,20:39:7,12,10,10
chr1	11522727	pbsv.INS.382	G	GACCCAGCCAGAGCCCAGCCAGGGCCCAGCCAGAGCCCAGCCAGGACCCAGCCAGAGCCCAGCCAGGGCCCAGCCAGGACCCAGCCAGGACCCAGCCAGAGCCCAGCCAGAGCCCAGCCAGAGCCCAGCCAGGACCCAGCCAGGACCCAGCCAGAGCCCAGCCAGGACCCAGCCAGGCCCAGCCAGGGCCCAGCCAGGACCCAGCCAGGGCCCAGCCAGGACCCAGCCAGGGCCCAGCCAGAGCCCAGCCAGGACCCAGCCAGGGCCCAGCCAGAGCCCAGCCAGAGCCCAGCCAGGACCCAGCCAGAGCCCAGCCAGACCCAGCCAAGACCCAGCCAGGACCCAGCCAAGACCCAGCCAGGACCCAGCGAGAGCCCAGCCAGGGCCCAGCGAGAGCCCAGCCAGGACCCAGCCAGAGCCCAGCCAGGGCCCAGCCAGGACCCAGCCAGGACCCAGCCAGAGCCCAGCCAGAGCCCAGCCAGGACCCAGCCAGAGCCCAGCCAGGACCCAGCCAGAGCCCAGCCAGGGCCCAGCCAGGGCCCAGCCAGGACCCAGCCAGGGCCCAGCCAGGCCCAGCCAGGACCCAGCCAGGACCCAGCCAGAGCCCAGCCAGGACCCAGCCAGAGCCCAGCCAGGACCCAGCCAGGACCCCCAGAGCCCAGCCAGGACCCAGCCAGAGCCCAGCCAGGGCCCAGCGAGAGCCCAGCCAGGACCCAGCCAGAGCCCAGCCAGGGCCCAGCCAGGACCCAGCCAGGACCCAGCCAGAGCCCAGCCAGGACCCAGCCAGGGCCCAGCCAGGGCCCAGCCAGGACCCAGCCAGGACCCAGCCAGAGCCCAGCCAGGACCCAGCCAGGACCCAGCCAGAGCCCAGCCAGAGCCCAGCCAGGACCCAGCCAGAGCCCAGCCAGAGCCCAGCCAGAGCCCAGCCAGGACCCAGCCAGAGCCCAGCCAGGACCCAGCCAGGACCCAGCCAGGACCCAGCCAGGACCCAGCCAGAGCCCAGCCAGGACCCAGCCAGAGCCCAGCCAGAGCCCAGCCAGGACCCAGCCAGAGCCCAGCCAGGACCCAGCCAGGACCCAGCCAGGACCCAGCCAGGACCCAGCCAGAGCCCAGCCAGGACCCAGCCAGAGCCCAGCCAGGACCCAGCCAGGACCCAGCCAGAGCCCAGCCAGGACCCAGCCAGAGCCCAGCCAGGGCCCAGCGAGAGCCCAGCCAGGACCCAGCCAGGACCCAGCCAGGACCCAGCCAGAGCCCAGCCAGGACCCAGCCAGAGCCCAGCCAGGGCCCAGCGAGAGCCCAGCCAGG	.	PASS	SVTYPE=INS;END=11522727;SVLEN=1304;SVANN=TANDEM	GT:AD:DP:SAC	0/1:10,28:38:6,4,15,13
chr1	11622836	pbsv.DEL.370	GACAGGCAGGCTGCAGTTTCAGCTGCTGGTCCCAGCTGACTGGGGCCAGGTCAGGGACCCTTCTCCAGAGCAGACTCACCCAAGGACAGGCCATGACCACCGGTGGTGCTCCAGAACCCACTGTGGCTCCCTATCACCCCACCATTTAATCCAGCTTAGCCCTTCACCAACTTCCTGCCTTAGGATTTACTGACACACGCCTCTGCCATCCATCATTTGGGCATCCATTAAATGGCCATTGGCCTCAAATGTACAGGGTGGTGGAAGGGACGCATTTGACATGGGAAGGTTCTG	G	.	PASS	SVTYPE=DEL;END=11623129;SVLEN=-293	GT:AD:DP:SAC	1/1:0,39:39:0,0,22,17
chr1	11632067	pbsv.DEL.371	AAGGAAGGAAGGAAGGAAGGAAG	A	.	PASS	SVTYPE=DEL;END=11632089;SVLEN=-22;SVANN=TANDEM	GT:AD:DP:SAC	0/1:31,17:48:17,14,10,7
chr1	11641682	pbsv.INS.383	G	GCAGGGGAAGGTCCCAGGGGGCCTCGGATGGACATGGT	.	PASS	SVTYPE=INS;END=11641682;SVLEN=37;SVANN=TANDEM	GT:AD:DP:SAC	1/1:7,44:51:5,2,26,18
chr1	11727667	pbsv.INS.384	C	CGTGTGTGTGTGTGTGTGTGTGTGTGTGT	.	PASS	SVTYPE=INS;END=11727667;SVLEN=28	GT:AD:DP:SAC	0/1:28,15:43:11,17,9,6
chr1	11772904	pbsv.INS.385	A	ATTATTATTATTATTATTATTATTATTATT	.	PASS	SVTYPE=INS;END=11772904;SVLEN=29	GT:AD:DP:SAC	1/1:4,20:24:1,3,11,9
chr1	11882723	pbsv.INS.386	A	AAAAAAAAATATATATATATATATATATATATATATATATATATA	.	PASS	SVTYPE=INS;END=11882723;SVLEN=44	GT:AD:DP:SAC	0/1:24,28:52:14,10,8,20
chr1	11882743	pbsv.INS.387	A	ATATATATATATATATATATATATATATAATATATATATTATAAT	.	PASS	SVTYPE=INS;END=11882743;SVLEN=44	GT:AD:DP:SAC	0/1:30,22:52:9,21,13,9
chr1	11967615	pbsv.INS.392	A	ATATATATATATATATATATATATATA	.	PASS	SVTYPE=INS;END=11967615;SVLEN=26;SVANN=TANDEM	GT:AD:DP:SAC	0/1:16,31:47:11,5,17,14
chr1	12174165	pbsv.INS.393	T	TTCTTCTTCTTCTTTCTTCTTCTTCTCTCCTTCTCCTTC	.	PASS	SVTYPE=INS;END=12174165;SVLEN=38;SVANN=TANDEM	GT:AD:DP:SAC	0/1:27,7:34:13,14,3,4
chr1	12381980	pbsv.INS.394	T	TTCTTTTCTTTTCTTTCTTTCTTTCTTCTCTCTC	.	PASS	SVTYPE=INS;END=12381980;SVLEN=33;SVANN=TANDEM	GT:AD:DP:SAC	0/1:28,9:37:10,18,8,1
chr1	12585211	pbsv.INS.395	A	ATCTCTGTGTGTCTCTGTGAGTGTGTG	.	PASS	SVTYPE=INS;END=12585211;SVLEN=26;SVANN=TANDEM	GT:AD:DP:SAC	0/1:14,24:38:7,7,7,17
chr1	12615134	pbsv.DEL.388	ACAGAAGCCTCATTATAAAGTAGCTC	A	.	PASS	SVTYPE=DEL;END=12615159;SVLEN=-25;SVANN=TANDEM	GT:AD:DP:SAC	1/1:0,33:33:0,0,18,15
chr1	12638828	pbsv.INS.396	C	CCTTTCTTTCTTTTCTTCTCTTTCTTTCTTT	.	PASS	SVTYPE=INS;END=12638828;SVLEN=30;SVANN=TANDEM	GT:AD:DP:SAC	0/1:21,14:35:6,15,11,3
chr1	12723864	pbsv.DEL.389	ACTTCTGCCTCCTGGGTTCAAGGGATT	A	.	PASS	SVTYPE=DEL;END=12723890;SVLEN=-26;SVANN=TANDEM	GT:AD:DP:SAC	0/1:21,19:40:9,12,9,10
chr1	12762351	pbsv.INS.397	A	AGGGGGTGCAGAAGGTTGCACCTACCTTAGGGTCACTTTGGCACCTACTAAGTTCCTTCCTTAGTCATCCAAGTGTCCATGTAAGGATGCTGTCTTCCATCCCAACTGAAAGTCAGAGCCTGACACAGGCTAAGTCCTCTACGTTTGTTGGATGAGTGAATGACAGGAGTTGAACAAATGAGTTGAATGAATGAATGACAGGAGGAGGAGCC	.	PASS	SVTYPE=INS;END=12762351;SVLEN=211;SVANN=TANDEM	GT:AD:DP:SAC	0/1:30,23:53:13,17,13,10
chr1	12816074	pbsv.DEL.390	TAGTTCTTTCTTTTTTTTTTTTTTTTTTTTTTCCTTTCTTTTTTTTTTTTTTATTATACTCTAAGTTTTAGGGTACATGTGCACATTGTGCAGGTTAGTTACATATGTATACATGTGCCATGCTGGTGCACTGCACCCACTAATGTGTCATCTAGCATTAGGTATATCTCCCAATGCTATCCCTCCCCCCTCCCCCCGACCCCACCACAGTCCCCAGAGTGTGATATTCCCCTTCCTGTGTCCATGTGATCTCATTGTTCAATTCCCACCTATGAGTGAGA	T	.	PASS	SVTYPE=DEL;END=12816354;SVLEN=-280	GT:AD:DP:SAC	1/1:1,45:46:1,0,19,26
chr1	12867729	pbsv.DEL.391	TTCTCTTTCTTTCTTTCCTTCCTTCCTTCCTTCCTTCCATCTTTCTTTCTTT	T	.	PASS	SVTYPE=DEL;END=12867780;SVLEN=-51;SVANN=TANDEM	GT:AD:DP:SAC	0/1:16,17:33:14,2,3,14
chr1	12881888	pbsv.INS.398	A	AAACAGAGTTCAGGCCGGGCGCGGTGGCTCACGCCTGTAATCCCAGCACTTTGGGAGGCCGAGGCGGGCGGATCACGAGGTCAGGAGATCGAGACCATCCCGGCTAAAACGGTGAAACCCCGTCTCTACTAAAAATACAAAAAATTAGCCGGGCGTAGTGGCGGGCGCCTGTAGTCCCAGCTACTTGGGAGGCTGAGGCAGGAGAATGGCGTGAACCCGGAGGCGGAGCTTGCAGTGAGCCGAGATCCCGCCACTGCACTCCAGCATGGGCGACAGAGCGAGACTCCGTCTCAAAAAAAAAAAAAAAAAAAAAAAAAAAAGG	.	PASS	SVTYPE=INS;END=12881888;SVLEN=321;SVANN=ALU	GT:AD:DP:SAC	1/1:2,31:33:1,1,11,20
chr1	12915537	pbsv.INS.407	C	CTTTCTTTTTCTTTCATTCCCT	.	PASS	SVTYPE=INS;END=12915537;SVLEN=21;SVANN=TANDEM	GT:AD:DP:SAC	0/1:17,5:22:5,12,3,2
chr1	12936275	pbsv.INS.408	T	TTGCTGGAGGGTGGGGTTCCTCCAGGTGTTG	.	PASS	SVTYPE=INS;END=12936275;SVLEN=30;SVANN=TANDEM	GT:AD:DP:SAC	0/1:9,4:13:7,2,2,2
chr1	13101671	pbsv.INS.409	T	TAAGAAGAAAAAAGTAAGAAG	.	InsufficientStrandEvidence	IMPRECISE;SVTYPE=INS;END=13101671;SVLEN=20;SVANN=TANDEM	GT:AD:DP:SAC	0/1:3,3:6:3,0,0,3
chr1	13182851	pbsv.DEL.399	ACCTGCCTCGGCCTCCTAAATTGCTGGGAGTGAGCTCTTATAGGCATGAGCCACCGCACCCAGCCTTGAGTTTATTTATTTATTTATTTTGGAGATGGAGTCT	A	.	PASS	SVTYPE=DEL;END=13182953;SVLEN=-102;SVANN=TANDEM	GT:AD:DP:SAC	0/1:7,8:15:5,2,4,4
chr1	13327569	pbsv.INS.410	G	GTCTCCCTCTCCCTCTCCCGTCTCCCTCCCCTCTCCCGTCTCC	.	PASS	SVTYPE=INS;END=13327569;SVLEN=42;SVANN=TANDEM	GT:AD:DP:SAC	0/1:19,30:49:10,9,19,11
chr1	13336608	pbsv.DEL.400	GAAAGAAAGAAAGAAAGAAAGA	G	.	InsufficientStrandEvidence	SVTYPE=DEL;END=13336629;SVLEN=-21;SVANN=TANDEM	GT:AD:DP:SAC	0/1:34,13:47:11,23,13,0
chr1	13470159	pbsv.INS.411	C	CTGCCTCAGCCTGCTGAGTAGCTGGGACTACAGGCACCCGCCACCACGCCTGGCTAATTTTTTGTGTTTTTTAGTAGAGACGGGGTTTCACCATGTTAGCCAGGATGGTCTCGATCTCCTGACCTCATGATCCACCTGCCTTGGCCTCCCAAAGTGCCGGGATTACAGGCGTGAGCCACCACGCCCGGCCAATTAACTGTTAAAAAAAAAATGTTCTCGCCAGGCGCAGTGGCTCATGCCTGTAATCCCAGCACTTTGGGAGGCCAAGGCGGGCAGATCACGAGGTCAGGAGATCGAGACCATCTTGCTAACACGTGAAACCTGTCTCTACTAAAAATATAAAAAAATTAGCCGAGCGTGGTGGCGGGCGCCTGTAGTCCCAGCTACTCGGGAGGCTGAGGCAGCAGAATGGCGTGAACCTGGGAGGCGGAGCTTTCAGTGAGCTGAGATCGCGCCACTGCACTCCTGCCTGGGTGACAGAGCAAGACTCCATCTCAAAAAAAAAAAAAAAAAAAAAAAAAAGTTATATCCAGTTACCTTGACAAAAGTACCTTCTTTTTTTTTTTTTTTTTTGAGACAGAGTTTCGCTCTTGTTGCCCAGGCTGGAGTGCAGTGGTGCGATCTCGGCTCACTGCAACCTCTTCCTCCCAGGTTCAAGTGATTCTCT	.	PASS	SVTYPE=INS;END=13470159;SVLEN=666	GT:AD:DP:SAC	1/1:5,35:40:1,4,18,17
chr1	13501501	pbsv.DEL.401	TGGGTTCAAGCAATTCTCCTGCCTCAGCCTCCCTAGCAGCTGGGATTACAGGTGCACGCCACCATGCCCGACTAATTTTTGTGGAGTTTTTTGTTTTTTGTTTGTTTGTTTGAGATAGAGTCTCACTCTGTTGCCCAGGCTGGAGTGCAGTGGCACGATCTTGGCTCACTGCAACTTCCAACTCCCA	T	.	PASS	SVTYPE=DEL;END=13501687;SVLEN=-186;SVANN=TANDEM	GT:AD:DP:SAC	0/1:16,15:31:11,5,9,6
chr1	13567961	pbsv.DEL.402	GAGAGAGAGAGAGGGGAAAGAGAGGCAGAGGGGGGAAAGAGGCAGAGAGAGAGAGAGGGGAAAGAGAGGCAGAGGGGGGAAAGAGGCAGAGAGAGAGAGAGGGGAAAGAGAGGCAGAGGGGGGAAAGAGGC	G	.	PASS	SVTYPE=DEL;END=13568091;SVLEN=-130;SVANN=TANDEM	GT:AD:DP:SAC	1/1:1,43:44:1,0,25,18
chr1	13605150	pbsv.DEL.403	GGCTGTCTAAGCAGTGGGGAGAATAAGGTATCTTAAGGCAAGGAATGGATTGCTGATATAAGT	G	.	PASS	SVTYPE=DEL;END=13605212;SVLEN=-62;SVANN=TANDEM	GT:AD:DP:SAC	1/1:0,40:40:0,0,22,18
chr1	13658435	pbsv.INS.412	T	TGGGGGGGTCAGCCCCCCGCCCGCCAGCCGCCCCATCCGGCAGGTGAGGGGCGCCTCTGCCCGGCCGCCCCTACTGGGAAGTGAGGAGCCCCTCTGCCCGGCCCCGCCCCATCCGGGAGGAGGG	.	PASS	SVTYPE=INS;END=13658435;SVLEN=123;SVANN=TANDEM	GT:AD:DP:SAC	0/1:21,29:50:13,8,11,18
chr1	13694149	pbsv.INS.DUP.404	T	<DUP>	.	PASS	SVTYPE=DUP;END=13694175;SVLEN=26	GT:AD:DP:SAC	0/1:33,23:56:18,15,15,8
chr1	13845932	pbsv.INS.DUP.406	T	<DUP>	.	PASS	SVTYPE=DUP;END=13845960;SVLEN=28	GT:AD:DP:SAC	0/1:26,19:45:12,14,10,9
chr1	13845937	pbsv.INS.DUP.405	T	<DUP>	.	PASS	SVTYPE=DUP;END=13845962;SVLEN=25	GT:AD:DP:SAC	0/1:22,23:45:9,13,13,10
chr1	13869957	pbsv.INS.413	T	TTCTTTTCTTTCTTTTTCTTTC	.	PASS	SVTYPE=INS;END=13869957;SVLEN=21;SVANN=TANDEM	GT:AD:DP:SAC	0/1:21,11:32:8,13,10,1
chr1	13951623	pbsv.DEL.414	GATAATAATAATAATAATAATAATA	G	.	PASS	SVTYPE=DEL;END=13951647;SVLEN=-24	GT:AD:DP:SAC	1/1:3,56:59:3,0,30,26
chr1	13981094	pbsv.INS.DUP.420	T	<DUP>	.	PASS	SVTYPE=DUP;END=13981113;SVLEN=19	GT:AD:DP:SAC	1/1:3,47:50:2,1,22,25
chr1	14119923	pbsv.INS.421	T	TCCAATTTAATCTTCACAGCAGCC	.	PASS	SVTYPE=INS;END=14119923;SVLEN=23	GT:AD:DP:SAC	1/1:2,40:42:1,1,22,18
chr1	14128310	pbsv.DEL.415	TGAGTCATGCTGTGTTAGTTTGCTAAGAGG	T	.	PASS	SVTYPE=DEL;END=14128339;SVLEN=-29	GT:AD:DP:SAC	1/1:0,49:49:0,0,26,23
chr1	14133380	pbsv.DEL.416	AGAAAGAAAGAAAGAAAGAAAGAAAGAAAGAAAG	A	.	PASS	SVTYPE=DEL;END=14133413;SVLEN=-33;SVANN=TANDEM	GT:AD:DP:SAC	1/1:1,45:46:0,1,25,20
chr1	14139928	pbsv.DEL.417	TGTGTGTGTGTGTGTGTGTGT	T	.	PASS	SVTYPE=DEL;END=14139948;SVLEN=-20;SVANN=TANDEM	GT:AD:DP:SAC	1/1:2,39:41:1,1,20,19
chr1	14492697	pbsv.INS.422	A	ACCACACGCTACACACACCATGCACATACCACAAAACCACACACACACCACACACACACCACACATTACACACACCACACAGACACCACACACCACAAACATCACACACCACAGACACATCACACACCACACACACACCACACATACACAGCACACAGCTCACGCATACACAGCACACACATCACACATACACATACCACATACACACCACACACACACCACAAACCACATATACACAGCACACACATCACACAAACACATACCACATACACACCACACACCGTACATACACAGCATACACATTACACATACACACACGACACACCACACACAGACCACACACCACACAGATACAGCACAGAGACACTACACATACCACATACACACTACACACCACACACACACCACACATACACAGCGCACATACACACACCACACACACCACATACAAACCACATACCACATACACACCACACATATACCACACAGACACCATACATACATGCACCACACACCACACATACGCTACACACACCACACACCACACATCCATGTACCACATATATGCTACACACAGCACACACACACACCACACATCCATGTACCACATATATGCTACACACACCACACACACACCACACATGCCACACATATACAGCACACATACACACAACACACATATACCACACATACCATGCACACACCACACACACTGCACACACATACACCACACACACCACACACACTACATAACACACACACACACACATCACATGCATCACATACACCACACACACCACACACATACACCACATATACCACACACAGCACATATACAACACACACATACACACACACACCACGCACACCGCACACATACACCACACACACCACAGACATACACCACACACACCATACATACATCACACACAATATACACACCACACATACAATATACCCACCACACACACCACGCATATACACACACACACCACATAACACACTACACAAACCATATATACAGCACATACTACACATACACAGTGCAAACATTACACACACACCATACACCACACACCACACAAATACACCACACACACACCACACACATACACCACATACACCACACACACACTACATACCACACACACACACATACACCACACATACCACATACACCACACATACATTGCATACCACACACACCACACATACACCACACACACCACATATACACCACACACATACACCAACACACACTGTACATGCATCACACACAACATACACACCACATATACAATATACCCACCACACACACCACACATATACCACACACCACATAACACACTACACAAACCATATACATACCACACACTACACATACACAGCACAAACATTACACACACACCATATACACAC	.	PASS	SVTYPE=INS;END=14492697;SVLEN=1418;SVANN=TANDEM	GT:AD:DP:SAC	0/1:11,28:39:3,8,9,19
chr1	14514329	pbsv.INS.423	A	AAAAATATATATATATATTTATTATATATATTTATATATATTTATATATATATTATATATATATTTATATATAATATATATATTTATATATATTTATATATTATTATATATATTATATATATATTTATATATATTATATATATATATTATTATATATATTATATATATAATATATATATATTATATATAT	.	PASS	SVTYPE=INS;END=14514329;SVLEN=189;SVANN=TANDEM	GT:AD:DP:SAC	1/1:4,31:35:2,2,12,19
chr1	14514501	pbsv.INS.424	A	AATATTAAAATATATTTATATAAAATTTATATAATATATTTTATATATTTT	.	PASS	SVTYPE=INS;END=14514501;SVLEN=50;SVANN=TANDEM	GT:AD:DP:SAC	1/1:4,31:35:2,2,12,19
chr1	14652506	pbsv.INS.425	C	CCTATCCGCCTATCCATCCACCCACCCACCACCCATCCATCTGCCTATCATCCACCCACCACCCACCCACCCACTGTCCATCCACCCACCCACCCCCCATCCCCCTCTCCACACCCACCCACCCACCCACCCACCCATCCGCCCTGTCCATCCACCCACCCACCCACCCATCCACCTGTCCATCCATCCACCCACCCACCCATCCACCTATCCATCCACCCACCCACCCATCCACCTGTCCATCCACCCACCCACCCATTTACCTATCCAT	.	PASS	SVTYPE=INS;END=14652506;SVLEN=270;SVANN=TANDEM	GT:AD:DP:SAC	0/1:17,21:38:15,2,9,12
chr1	14681633	pbsv.DEL.418	ATATATATATATATATATATATATATTTTTTTTTTTTTTT	A	.	PASS	SVTYPE=DEL;END=14681672;SVLEN=-39;SVANN=TANDEM	GT:AD:DP:SAC	1/1:1,37:38:1,0,23,14
chr1	14695510	pbsv.INS.426	C	CTTTTTTTTTTTTTTTTTTTTTTTTTTTTTTTTT	.	PASS	SVTYPE=INS;END=14695510;SVLEN=33	GT:AD:DP:SAC	1/1:0,32:32:0,0,12,20
chr1	14873059	pbsv.DEL.419	GATGGATGGGTGGATGGATGGATGGATGGAAGGATGGATGGATGGACAGATAGATGA	G	.	PASS	SVTYPE=DEL;END=14873115;SVLEN=-56;SVANN=TANDEM	GT:AD:DP:SAC	0/1:14,12:26:7,7,6,6
chr1	14883340	pbsv.INS.427	G	GGAGAGAGAGAGAGAGAGAGAGAGAAGGAGAAAGAA	.	PASS	SVTYPE=INS;END=14883340;SVLEN=35;SVANN=TANDEM	GT:AD:DP:SAC	0/1:10,15:25:8,2,5,10
chr1	14906174	pbsv.DEL.428	TATTATAATAATAATAATAATA	T	.	PASS	SVTYPE=DEL;END=14906195;SVLEN=-21;SVANN=TANDEM	GT:AD:DP:SAC	1/1:1,29:30:0,1,14,15
chr1	14918694	pbsv.DEL.429	AAAAAAAAAAAAAAATATATATATATATATATATATAT	A	.	PASS	SVTYPE=DEL;END=14918731;SVLEN=-37;SVANN=TANDEM	GT:AD:DP:SAC	0/1:11,17:28:8,3,6,11
chr1	14918701	pbsv.DEL.430	AAAAAAAATATATATATATAT	A	.	PASS	SVTYPE=DEL;END=14918721;SVLEN=-20;SVANN=TANDEM	GT:AD:DP:SAC	0/1:17,11:28:6,11,8,3
chr1	14958361	pbsv.DEL.431	GGTACATGGAGCACTTCTTATATACATGGAGCACTTCCTGT	G	.	PASS	SVTYPE=DEL;END=14958401;SVLEN=-40;SVANN=TANDEM	GT:AD:DP:SAC	0/1:26,18:44:10,16,14,4
chr1	15036283	pbsv.INS.436	G	GCTCCCCCCGCCCTGCCCGCCCAGCCCCTGCCCCCTGCCCTCCCGCCCAGC	.	PASS	SVTYPE=INS;END=15036283;SVLEN=50;SVANN=TANDEM	GT:AD:DP:SAC	0/1:11,38:49:5,6,16,22
chr1	15050028	pbsv.DEL.432	GGGTAGGGTAGGGTAGGGTAGGGTAGGGTAGGGTAGGGT	G	.	PASS	SVTYPE=DEL;END=15050066;SVLEN=-38;SVANN=TANDEM	GT:AD:DP:SAC	0/1:25,20:45:13,12,9,11
chr1	15110282	pbsv.INS.437	T	TTTTTTGTTTGTGTTGTGTGT	.	PASS	IMPRECISE;SVTYPE=INS;END=15110282;SVLEN=20;SVANN=TANDEM	GT:AD:DP:SAC	0/1:16,25:41:8,8,10,15
chr1	15112587	pbsv.INS.438	A	AAGGTCTTTTTTTTTCTTCTCCCAGCGGC	.	PASS	SVTYPE=INS;END=15112587;SVLEN=28	GT:AD:DP:SAC	1/1:1,43:44:0,1,18,25
chr1	15192460	pbsv.INS.439	C	CTTTTTTTTTTTTTTTTTTTTTTTTTTTTTTTTTTTT	.	PASS	SVTYPE=INS;END=15192460;SVLEN=36	GT:AD:DP:SAC	0/1:17,21:38:7,10,11,10
chr1	15225218	pbsv.INS.440	G	GGGGGAGGTGGAGGATGGAGGGAGGGGGAGGGAGGGGGGAGGAGGGGAGGGAGAGGGAAGGGAGGGGAGGGAGGGGGAGGAAAGCAGAGGGGATGGGAGGAGGAGGGGGAGGGGGACAGGAGGGAAGTGAGGGGGAGGGGATGTGAGGGGGGAGGGAGAGGGGAGGGGGAAGGGGAGGGTGAGGGAGGGGGAGGGGAGGGAGGGAGTGGGGGGAGGGAGTGGGGAGGGGAGAGGGGGAGGGAGGGAGTGGGGGAGAGGGGGAGGGGGAGGGGA	.	PASS	SVTYPE=INS;END=15225218;SVLEN=272	GT:AD:DP:SAC	1/1:5,29:34:1,4,15,14
chr1	15314646	pbsv.INS.441	G	GGAGGGTGTGTGAGGGTGTGGATGTGTGTGGGTATGTGGGGGTGTGGGAGTGTGGAGATGTATGAGTGTGGGTGTGTGAGAGGGTGTGTGTGGGGGTGTATGGGTGTGTAAGCATAGGGGGTGTATGGGTGTGAGTATGGGGGGAGTATGTATGGGTGTGTGGGGTGTGTGTGGATGTGTGGGTGAGGGTGTTGGGAAGGGTGTGTGGGGTGTGGATATGTGTAGGTGTGTGTGGGTGTGTGTGGATATGGGTAGGTGTGTGTGTGAGTGTGGTGTGTGTGTGGGGTGTATGGGTGTGT	.	PASS	SVTYPE=INS;END=15314646;SVLEN=298;SVANN=TANDEM	GT:AD:DP:SAC	1/1:6,27:33:2,4,13,14
chr1	15376073	pbsv.DEL.433	ATTTATTTTTTTATTTATTTT	A	.	PASS	SVTYPE=DEL;END=15376093;SVLEN=-20;SVANN=TANDEM	GT:AD:DP:SAC	0/1:20,14:34:13,7,8,6
chr1	15388335	pbsv.INS.442	C	CCCCCCCTCCCCACCCCTGCCCCCACCTCCCTCCCTCCCTCCCTCCTTCCCTTCCCTCCCCAGTCCCTGTCCAACCTCCCTCCCTCCCTCCCTCCCTCCCTCCCTCCCTT	.	PASS	SVTYPE=INS;END=15388335;SVLEN=109;SVANN=TANDEM	GT:AD:DP:SAC	0/1:11,29:40:6,5,20,9
chr1	15389447	pbsv.INS.443	C	CAAAAAAAAAAAAAAAAAAAAAAAAAAAAA	.	PASS	SVTYPE=INS;END=15389447;SVLEN=29	GT:AD:DP:SAC	0/1:20,22:42:13,7,15,7
chr1	15408733	pbsv.DEL.434	AGCACCCTGGTTTTCGGCCCT	A	.	PASS	SVTYPE=DEL;END=15408753;SVLEN=-20	GT:AD:DP:SAC	0/1:17,18:35:11,6,10,8
chr1	15418534	pbsv.INS.444	T	TCCCCCACTAAAAAAAAAAAA	.	PASS	IMPRECISE;SVTYPE=INS;END=15418534;SVLEN=20;SVANN=TANDEM	GT:AD:DP:SAC	0/1:25,7:32:11,14,4,3
chr1	15458908	pbsv.DEL.435	TAAAAAAAAAAAAAAAAAAAAA	T	.	PASS	SVTYPE=DEL;END=15458929;SVLEN=-21;SVANN=TANDEM	GT:AD:DP:SAC	1/1:0,35:35:0,0,21,14
chr1	16002841	pbsv.INS.456	T	TATAAAATAAAATAGGCTCTCCTCCCTCTCCCCCTCCCCCTCCCCCTCCCCCTCCCCTCCCTCTCCCTCTCCGTCTCCGTCTCCCATGGTCTCCCTCTCATGCGGAGCCGAAGCTGGACTGTACTGCTGCCATCTCGGCTCACTGCAACCTCCCTGCCTGATTCTCCTGCCTCAGTCTGCCGAATGCCTGCGATTGCAGGCACGCACCGCCCGCCTGATTGGTTTTTGGTGGAGACGGGGTTTCGCTGTGTTGGCCGGGCCGGTCTCCAGCCCCTAACCGCGAGTGATCCGCCAACCTCGGCCTCCCGAGGTGCCGGGATTGCAGACGGAGTCTCGTTCACTCAGTGCTCAATGGTGCCCAGGCTGGAGTGCAGTGGCGTGATCTCGGCTCACTACAACCTACACCTCCCAGCCGCCTGCCTTGGCCTCCCAAAGTGCCGAGATTGCAGCCTCTGCCCGGCCGCCACCCCGTCTGGGAAGTGAGGAGCGTCTCTGCCTGGCCGCCCATCGTCTGGGATGTGAGGAGCCCCTCTGCCTGGCTGCCCAGTCTGGAAAGTGAGGAGCGTCTCCGCCCGGCCGCCATCCCATCTAGGAAGTAAGGAGCGCCTCTTCCCAGCCGCCATCACATCTAGGAAGTGAGGAGCGTCTCTGCCCGGCCGCCCATCGTCTGAGATGTGGGGAGCGCCTCTGCCCCGCCGCCCCATCTGGGATGTGAGGAGCGCCTCTGCCCGACCGAGACCCCGTCTGGGAGGTGAGGAGCGTCTCTGCCCGGCCGCCCCGTCTGAGAAGTGAGGAGACCCTCTGCCTGGCAACCACCCCGTCTGAGAAGTGAGGAGCCCCTCCGCCCGGCAGCCGCCCCGGCTGAGAAGTGAGGAGCCTCTCCGCCCAGCAGCCACACCCATCTGGGAAGTGAGGAGCGTCTCCGCCCGGCAGCCACCCCGTCCGGGAGGGAGGTGGGGGGGGGTCAGCCCCCCCGCCCGGCCAGCCGCCCCATCCGGGAGGGAGGTGGGGGGTCAGCCCCCCCGCCCGGCCAGCCGTGCCGTCCGGGAGGGAGGTGGGGGGGTCAGCCCCCCGCCTGGCCAGCCGTGCCGTCCGGGAGGGAGGTGGGGGGGGTCAGCCCCCGCCGGCCAGCCGCCCCGTCCGGGAGGTGAGGGGCGCCTCTGCCCGGCTGCCCCTACTGGGAAGTGAGGAGCCCCTCAGCCTGGCCAGCCACCCCGTCGGGAGGGAGATGGGGGGGTCAGCCCCCCCCACCCGGCCAGCCGCCCCGTCCGGGAGGGAGGTGGGGGGGTCAGCCCTCCCCCCGGCCAGCCGCCCCGTCTGGGAGGTGAGGGGCGCCTCTGCCCGGCGCCCCTACTGGGAAGTGAGGAGCCCCTCTGCCCGGCCAGCCGCCCCATCCGGGAGGGAGGTGGGGGGGGTCAGCCCCCTGCCCGGCCAGCCACCCTGTCTGGGAGGGGGGGGGGGGGTCAGCCCTCCGCCCGGCCAGCCGCCCCGTCTGGGAGGTGAGGGGCGCCTCTGCCCGGCCGCCCCTACTGGGAAGTGAGGAGCCCCTGCCCGGCCAGCCGCCCTGTCTGGGAGGGAGGTGGGGGGGTCGGCCCCCCGCCCGGCAGCCGCCCCATCCGGGAGGGAGGTGGGGGGGTCGGCCCCCTGCCCGGCCAGCCGCCCCGTCCGGGAGGGAGGGTGGGGGGGGGTCAGCCCCCCTGCCCGGCCAGCCACCCGTCCGGGAGGTGAGGGGCGCCTCTGCCCGGCCGCCCCTACTGGGAAGTGAGGAGCCCCTCTGCCCGGCCAGCCGCCCCGTCCGGGAGGGAGGGGGGGGGGGTCAGCCCCCCGCCCAGCCAGCCGCCCCGTCCGGGAGGGAGGTGGGGGGGGTCAGCCCCCCCGCCCGGCCAGCCGCCCCGTCCGGGAGGTGAGGGGCGCCTCTGCCCGGCCGCCCCTACTGGGAAGTGAGGAGCCCCTCTGCCCAGCCAGCCGCCCCGTCCGGGAGGGAGGTGGGGGGTTCAGCCCCCCGCCCGGCCAGCCGCCCCGTCCGGGAGGTGAGGGGCGCCTCTGCCCGGCCGCCCCTACTGGGAAGTGAGGAGCCCCTCTGCCCGCCACCGCCCCGTCTGGGAGGTGTGCCCAGTAGCTCATTGAGAACGGGCCAGGATGACAATGGCGGCTTTGTGGAATAGAAAGGCGGGAAAGGTGGGGGAAAAGATTGAGAGATCGGATGGTTGCCGTGTCTGTGTGGAAGGAAGTAGACATGGGAGACTTTTCATTTTGTTCTGCACTAAGAAAAATTCCTCTGCCTTGGGATCCTGTTGATCTGTGACCTTACCCCCAACCCTGTGCTCTCTGAAACATGTGCTGTGTCCACTCAGGGTTAAATGGATTAAGGGCGGTGCAAGATGTGCTTTGTTAAACAGATGCTTGAAGGCAGCATGCTCGTTAAGAGTCATCACCACTCCCTAATCTCAAGTACCCAGGGACACAAACACTGCGGAAGGCCGCAGGGACCTCTGCCTAGGAAAACCAGAGACCTTTGTTCACTTGTTTATCTGCTGACCTTCCCTCCACTATTGTCCTATGACCCTGCCTAATCCCCCTCTGCGAGAAACACCCAAGAATGAACAATAAAAAAATAAATAAATAAATAAATAATTAAAAAAAAAAATAA	.	PASS	SVTYPE=INS;END=16002841;SVLEN=2649;SVANN=TANDEM	GT:AD:DP:SAC	0/1:35,15:50:21,14,6,9
chr1	16002847	pbsv.BND.chr1:16002847-chr9:111642649	A	]chr9:111642649]A	.	PASS	SVTYPE=BND;CIPOS=-5,17;MATEID=pbsv.BND.chr9:111642649-chr1:16002847	GT:AD:DP	0/1:52,5:57
chr1	16002852	pbsv.BND.chr1:16002852-chr9:111639928	A	A[chr9:111639928[	.	PASS	SVTYPE=BND;CIPOS=-3,4;MATEID=pbsv.BND.chr9:111639928-chr1:16002852	GT:AD:DP	0/1:50,5:55
chr1	16050023	pbsv.INS.457	T	TGCCATTATTTTTTCCTGCCCAGACAATGCCCATGCAGTGATCTGGGCCCCCAAGGACCCAGCTTCACCCCCCACAGCACC	.	PASS	SVTYPE=INS;END=16050023;SVLEN=80	GT:AD:DP:SAC	0/1:12,17:29:9,3,10,7
chr1	16166181	pbsv.DEL.445	TCCATCCATCCATCCATCCAG	T	.	PASS	SVTYPE=DEL;END=16166201;SVLEN=-20;SVANN=TANDEM	GT:AD:DP:SAC	0/1:25,12:37:13,12,7,5
chr1	16192798	pbsv.INS.458	C	CTATCTATCTATATATATATATATATATATATATATATA	.	PASS	SVTYPE=INS;END=16192798;SVLEN=38;SVANN=TANDEM	GT:AD:DP:SAC	0/1:14,18:32:3,11,7,11
chr1	16311087	pbsv.INS.459	G	GAGGCCAAGGTGGGCGAATCACGAGGTCAGGAGATCGAGACCATCCTGGCTAACAAGGTGAAACCCCGTCTCTACTAAAAAATACAAAAAATTAGTCGGGCGTGGTGGCGGGCGCCTGTAGTCCCAGCTACTTGGGAGGCTGAGGCAGGA	.	PASS	SVTYPE=INS;END=16311087;SVLEN=149	GT:AD:DP:SAC	0/1:22,19:41:8,14,7,12
chr1	16326199	pbsv.INS.460	G	GGTATGTGTGTGTGTGTGTGTT	.	PASS	IMPRECISE;SVTYPE=INS;END=16326199;SVLEN=21;SVANN=TANDEM	GT:AD:DP:SAC	0/1:27,20:47:15,12,8,12
chr1	16424205	pbsv.INS.461	T	TGGGAGGCTGAGGCGGGCGGATCACGAGGTCAGGAGGTTGAGACCATCCTGGCTAACACGGTGAAACCCCGTCTCTACTAAAAATACAAAAAAATTAGCCGGGCATGGTGGCGGGTGCCTGTAGTCCCAGCTACTG	.	PASS	SVTYPE=INS;END=16424205;SVLEN=135	GT:AD:DP:SAC	1/1:0,36:36:0,0,20,16
chr1	16497162	pbsv.INS.DUP.454	T	<DUP>	.	PASS	SVTYPE=DUP;END=16497179;SVLEN=17	GT:AD:DP:SAC	1/1:1,36:37:0,1,19,17
chr1	16537449	pbsv.BND.chr1:16537449-chr1:16736079	T	[chr1:16736079[T	.	PASS	SVTYPE=BND;CIPOS=-2,2;MATEID=pbsv.BND.chr1:16736079-chr1:16537449;MATEDIST=198630	GT:AD:DP	0/1:49,2:51
chr1	16557780	pbsv.DEL.446	ATATGTATATGTATATGTGTATGTGTATGTG	A	.	PASS	SVTYPE=DEL;END=16557810;SVLEN=-30;SVANN=TANDEM	GT:AD:DP:SAC	0/1:60,16:76:28,32,6,10
chr1	16564659	pbsv.BND.chr1:16564659-chr1:146123744	A	]chr1:146123744]A	.	PASS	SVTYPE=BND;CIPOS=-248,248;MATEID=pbsv.BND.chr1:146123744-chr1:16564659;MATEDIST=129559085	GT:AD:DP	0/1:46,2:48
chr1	16565784	pbsv.INS.462	C	CTCCAGCAGCTCCCTGCTGAGCCTGGAAAAGGAGGAAAAAGTAAAGAATAAGCCAGGGGAAATCAGACACAACAGAGCCCCAACTAGGTTTCATGGGTAGCATAAGGAAGTGGTTGAAAAAGTAAAAGGAGAGATCCATTAATGAGGTAACAAATTATTGCCTTCATGTTGGGACAGAACAGGGCCAAATGGAAAAGAATGAAAAGAAAGAAAGAAAGACACACACACACACACACACACACACACACAGAGAGAGAAGAGCTCAGTGAATTGTCCAGGTGACACACTGATGAGGGAGTAACAGGACACTCTGAGTTAGTGCCCTCAGGACACACAGCATACAGTGATCAGGAAAGGACTGTGCTCAATAATTTTCCATAAAATGTGCTCAAGTTTCCATGCAGTCGCCATGAGAATACAGTTTTTTGAAGTCTGGTCCACCTACAGTAGGTTAGTAAATGATAAGGGGAGGAAGAAATGGAAACCTAAATATCTACTGCAATGAAAACCAACAGCAATGTTAGTAGGAATAATTCAGGCTCGGTTGAAAAGATGTAATCGATAATGTCAGCCCGCCCTGTTTTCCCTGAACCAGGAGTCTCCAGATGTCAACACAGAAGTAGCTGTTCACAATTGCTCAGTTACCTGGGGCATGGTGGGCCTTGGTCTTCTCCTCTTCCTGGTCCTTTTTAATTCCTGCAATACATTCAGACAGGGACAGACAAAATAAGCCAATTCACCTACACCCGTAACAGTCCACTGTCTAATCCCCACACAGGGATCTCAGGCTCCTCAGCAAGAGAACAGGACAATGTGAGAGATATACTTCAGGAGCCTGAAAGCTGGTCATGATATTCTTTGGTTTGCATCTCAGAACCAAGGGTGAAATATCCCTATTCTGGTAGATCGTTATCCCAAAATCATTTATCCCAAGTTTGTGCAAACAGTTATGCCTTATTGTTCCCATCAGTTCAAAGACAATGCCCCAGATGATTTCTAGGAGGAAAACTGCAGTATTCAGCCCTGTCTCATCAAATGCCCAGCTCGTTCATGGATGCAAGAATTTTAGACACTGAAATTAGAATGAGGGAGGAAATCTACAAACCCTTGAGTCCAAATCATAGTTCTGTGAATTTTTTACATCTGCCTGGGTCCAATGTGCTGAGAGCGGGCTCAGGTTGCCACAGGCATGGCTGGAGACTAGGAATAGAGCCTTGCTCACTGACCCATTTCATGTCTAGGCTTCCAGCGGAGACTACAGTTTCATTACAACCTATATGCGCCCATAGGTCCTGCCTGCGGCAATGACATCTCTCGGGTCAGTAAGGGCCACTGGAACAGGAATATCACCCCTATCTGGAAGACCAGGTGGAGGCTTATCACCTTCATAGTAAGGTACTCACTGTCCACGTCAAGAGCCAAGCCAAGGTACTGTTCCTCCAATGAGTAAACAGCACTTCTGTAGGGCTGGCCTAAGTCAGGCAGTTCAAGATAACCTGAAGGAGTCGAATAACATCTATCCAGTGAGTCCTGCAAGACTTCAGGCTCTTTCTCA	.	PASS	SVTYPE=INS;END=16565784;SVLEN=1554;SVANN=TANDEM	GT:AD:DP:SAC	0/1:28,23:51:7,21,17,6
chr1	16567523	pbsv.CNV.48118	A	<CNV>	.	NearReferenceGap	SVTYPE=cnv;END=16859632;SVLEN=292109;SHADOWED	CN	4
chr1	16567523	pbsv.BND.chr1:16567523-chr1:149549600	A	A]chr1:149549600]	.	PASS	SVTYPE=BND;CIPOS=-37,19;MATEID=pbsv.BND.chr1:149549600-chr1:16567523;MATEDIST=132982077	GT:AD:DP	0/1:41,3:44
chr1	16567562	pbsv.DEL.447	ACACACACACACACACACACA	A	.	PASS	SVTYPE=DEL;END=16567582;SVLEN=-20;SVANN=TANDEM	GT:AD:DP:SAC	0/1:17,19:36:11,6,11,8
chr1	16605111	pbsv.DEL.448	ATCCCAATTTCATGGTGGTGG	A	.	PASS	SVTYPE=DEL;END=16605131;SVLEN=-20	GT:AD:DP:SAC	0/1:94,40:134:52,42,24,16
chr1	16618965	pbsv.BND.chr1:16618965-chr1:16954359	C	C]chr1:16954359]	.	PASS	SVTYPE=BND;CIPOS=-2,2;MATEID=pbsv.BND.chr1:16954359-chr1:16618965;MATEDIST=335394	GT:AD:DP	0/1:145,3:148
chr1	16629370	pbsv.BND.chr1:16629370-chr1:16943374	T	T]chr1:16943374]	.	PASS	SVTYPE=BND;CIPOS=0,1;MATEID=pbsv.BND.chr1:16943374-chr1:16629370;MATEDIST=314004	GT:AD:DP	0/1:139,2:141
chr1	16656670	pbsv.BND.chr1:16656670-chr1_KI270713v1_random:17941	C	C[chr1_KI270713v1_random:17941[	.	PASS	SVTYPE=BND;CIPOS=-55,18;MATEID=pbsv.BND.chr1_KI270713v1_random:17941-chr1:16656670	GT:AD:DP	0/1:96,8:104
chr1	16656677	pbsv.BND.chr1:16656677-chr1:16744580	G	G]chr1:16744580]	.	PASS	SVTYPE=BND;CIPOS=-2,4;MATEID=pbsv.BND.chr1:16744580-chr1:16656677;MATEDIST=87903	GT:AD:DP	0/1:97,4:101
chr1	16671369	pbsv.BND.chr1:16671369-chr1:16877857	A	A]chr1:16877857]	.	PASS	SVTYPE=BND;CIPOS=-15,16;MATEID=pbsv.BND.chr1:16877857-chr1:16671369;MATEDIST=206488	GT:AD:DP	0/1:45,2:47
chr1	16671374	pbsv.BND.chr1:16671374-chr1_KI270713v1_random:26449	C	C[chr1_KI270713v1_random:26449[	.	PASS	SVTYPE=BND;CIPOS=-1,1;MATEID=pbsv.BND.chr1_KI270713v1_random:26449-chr1:16671374	GT:AD:DP	0/1:43,2:45
chr1	16677299	pbsv.INS.DUP.455	T	<DUP>	.	PASS	SVTYPE=DUP;END=16677317;SVLEN=18	GT:AD:DP:SAC	0/1:23,21:44:9,14,13,8
chr1	16680876	pbsv.BND.chr1:16680876-chr1_KI270714v1_random:9929	G	]chr1_KI270714v1_random:9929]G	.	PASS	SVTYPE=BND;CIPOS=-34,214;MATEID=pbsv.BND.chr1_KI270714v1_random:9929-chr1:16680876	GT:AD:DP	0/1:47,8:55
chr1	16682992	pbsv.BND.chr1:16682992-chr1_KI270714v1_random:12047	G	]chr1_KI270714v1_random:12047]G	.	PASS	SVTYPE=BND;CIPOS=-406,84;MATEID=pbsv.BND.chr1_KI270714v1_random:12047-chr1:16682992	GT:AD:DP	0/1:56,6:62
chr1	16725011	pbsv.BND.chr1:16725011-chr1:16859632	G	G[chr1:16859632[	.	PASS	SVTYPE=BND;CIPOS=-19,53;MATEID=pbsv.BND.chr1:16859632-chr1:16725011;MATEDIST=134621	GT:AD:DP	0/1:77,4:81
chr1	16725248	pbsv.BND.chr1:16725248-chr1:234776445	T	[chr1:234776445[T	.	PASS	SVTYPE=BND;CIPOS=-20,58;MATEID=pbsv.BND.chr1:234776445-chr1:16725248;MATEDIST=218051197	GT:AD:DP	0/1:60,78:138
chr1	16727933	pbsv.DEL.449	AGCGGCCGCGGCCTCCGCGTGCTTTGTGGGCCCATCGGTGTTCT	A	.	PASS	SVTYPE=DEL;END=16727976;SVLEN=-43	GT:AD:DP:SAC	0/1:56,124:180:23,33,57,67
chr1	16729123	pbsv.BND.chr1:16729123-chr1_KI270713v1_random:40724	G	G]chr1_KI270713v1_random:40724]	.	NearContigEnd	SVTYPE=BND;CIPOS=-20,289;MATEID=pbsv.BND.chr1_KI270713v1_random:40724-chr1:16729123	GT:AD:DP	0/1:105,37:142
chr1	16736067	pbsv.BND.chr1:16736067-chr1_KI270713v1_random:33809	G	G]chr1_KI270713v1_random:33809]	.	PASS	SVTYPE=BND;CIPOS=-119,14;MATEID=pbsv.BND.chr1_KI270713v1_random:33809-chr1:16736067	GT:AD:DP	0/1:62,15:77
chr1	16736079	pbsv.BND.chr1:16736079-chr1:16537449	A	[chr1:16537449[A	.	PASS	SVTYPE=BND;CIPOS=-2,3;MATEID=pbsv.BND.chr1:16537449-chr1:16736079;MATEDIST=198630	GT:AD:DP	0/1:69,2:71
chr1	16740753	pbsv.DEL.450	GTTAATCCTACAGTGGAGGCCTGG	G	.	PASS	SVTYPE=DEL;END=16740776;SVLEN=-23	GT:AD:DP:SAC	0/1:44,15:59:24,20,5,10
chr1	16744580	pbsv.BND.chr1:16744580-chr1:16656677	C	C]chr1:16656677]	.	PASS	SVTYPE=BND;CIPOS=-13,5;MATEID=pbsv.BND.chr1:16656677-chr1:16744580;MATEDIST=87903	GT:AD:DP	0/1:54,4:58
chr1	16798415	pbsv.DEL.451	TTTCTTTTTTCTTTTCTTTTCTTTTCTTTTC	T	.	NearReferenceGap;InsufficientStrandEvidence	SVTYPE=DEL;END=16798445;SVLEN=-30;SVANN=TANDEM	GT:AD:DP:SAC	0/1:3,2:5:1,2,0,2
chr1	16849960	pbsv.BND.chr1:16849960-chr1_KI270711v1_random:176	T	[chr1_KI270711v1_random:176[T	.	NearReferenceGap;NearContigEnd	SVTYPE=BND;CIPOS=-783,174;MATEID=pbsv.BND.chr1_KI270711v1_random:176-chr1:16849960	GT:AD:DP	1/1:0,6:6
chr1	16859632	pbsv.BND.chr1:16859632-chr1:16725011	G	]chr1:16725011]G	.	PASS	SVTYPE=BND;CIPOS=-19,52;MATEID=pbsv.BND.chr1:16725011-chr1:16859632;MATEDIST=134621	GT:AD:DP	0/1:22,4:26
chr1	16859950	pbsv.DEL.452	AGCCCGAAGCCCGGGTATGTGT	A	.	PASS	SVTYPE=DEL;END=16859971;SVLEN=-21	GT:AD:DP:SAC	0/1:22,6:28:13,9,4,2
chr1	16877857	pbsv.CNV.48119	A	<CNV>	.	PASS	SVTYPE=cnv;END=16954359;SVLEN=76502;SHADOWED	CN	4
chr1	16877857	pbsv.BND.chr1:16877857-chr1:16671369	A	A]chr1:16671369]	.	PASS	SVTYPE=BND;CIPOS=-15,15;MATEID=pbsv.BND.chr1:16671369-chr1:16877857;MATEDIST=206488	GT:AD:DP	0/1:79,2:81
chr1	16897728	pbsv.DEL.453	GTCTCTCTCTCTCTCTCTCTCTCTC	G	.	PASS	SVTYPE=DEL;END=16897752;SVLEN=-24	GT:AD:DP:SAC	0/1:32,45:77:19,13,25,20
chr1	16914056	pbsv.DEL.463	TCCCCGCCCCGTGGCGGGGACG	T	.	PASS	SVTYPE=DEL;END=16914077;SVLEN=-21	GT:AD:DP:SAC	0/1:42,42:84:22,20,25,17
chr1	16916183	pbsv.INS.471	C	CAAAAAAAAAAAAAAAAAAAAAAAAAAAA	.	PASS	SVTYPE=INS;END=16916183;SVLEN=28	GT:AD:DP:SAC	0/1:56,22:78:29,27,14,8
chr1	16943374	pbsv.BND.chr1:16943374-chr1:16629370	T	T]chr1:16629370]	.	PASS	SVTYPE=BND;CIPOS=0,0;MATEID=pbsv.BND.chr1:16629370-chr1:16943374;MATEDIST=314004	GT:AD:DP	0/1:57,2:59
chr1	16954359	pbsv.BND.chr1:16954359-chr1:16618965	T	T]chr1:16618965]	.	PASS	SVTYPE=BND;CIPOS=-2,3;MATEID=pbsv.BND.chr1:16618965-chr1:16954359;MATEDIST=335394	GT:AD:DP	0/1:47,3:50
chr1	17036686	pbsv.DEL.464	AAATATTTATATAAATATGAATATATAAATAT	A	.	PASS	SVTYPE=DEL;END=17036717;SVLEN=-31;SVANN=TANDEM	GT:AD:DP:SAC	0/1:28,23:51:14,14,12,11
chr1	17166218	pbsv.INS.472	C	CCATCCTCACTACCATCCCCACCACCATTTCCACCATTCCCACCACAGTCACCATCACCCCCACCATCCCCATCATCATCCGCACCATCCCCACCATCCCCACCACCATCTCCATTACCATCCCCACCACCATCCCCATTACCATCCCCACCACCATCCCCATTACCACCCCACCACCATTTCCACCATTCCCACCATCATCCCCACCACCATCCTCGTTACCATCCCCACCACCATCCCCATTACCATCCCCCACCACCATTTCCACCATTCCCACCATCATCCCCACCACCATCCCCATTACCATCCCCACCACCATCCCCATTACCATCCCCACCACCATTTCCACCATTCCCACCATCATCCCCACCACCATCCTCGTTACCATCCCCACCACCTTTTCCACCATTCCCACCATCATCCCCACCGCCATCCTCGTTACCATCCCCACCACCTTTTCCACCATTCCCACCATCTCCAACACCTCCCCCACCATCATCCCCACCATCCCCACCACCTTCTCCACCATCATTCTCACCATCCCCCACCACCATCTCCACCACCATTCTCACCATCTCCACCAACATCCCCACCATCCCCACCCCCATGCCCACCAACATCCCCACCATCCCCACCCCCATGCCCACCATCATCCCCACCATCCCCACCACCATCCTCACCATTCCCACCACCATTCCCTTCATCTCCACCCCCATGCCCACCATCATCCCCACCATCCCCATCACCATCCTTACCATTCCCACCACCATTCCCTTCATCTCCA	.	PASS	SVTYPE=INS;END=17166218;SVLEN=783;SVANN=TANDEM	GT:AD:DP:SAC	0/1:10,30:40:8,2,15,15
chr1	17191944	pbsv.INS.473	C	CTTCCTTTTCTTCTTCTTGTTCTTCTTCTTCTTCTTCTT	.	PASS	SVTYPE=INS;END=17191944;SVLEN=38;SVANN=TANDEM	GT:AD:DP:SAC	0/1:8,25:33:4,4,17,8
chr1	17208536	pbsv.INS.474	A	AGGCTAGCCCACCACCCTGTCCACCCCCGACCCCAGTG	.	PASS	SVTYPE=INS;END=17208536;SVLEN=37;SVANN=TANDEM	GT:AD:DP:SAC	0/1:14,17:31:8,6,6,11
chr1	17208595	pbsv.INS.475	A	ACCACCCACCCCAGTGGGCTAGCCCACCACCCTGTCCACCCCCGACTCCAGAGGGCTAGCTCACCACCCTGTCCAC	.	PASS	SVTYPE=INS;END=17208595;SVLEN=75;SVANN=TANDEM	GT:AD:DP:SAC	0/1:22,9:31:9,13,5,4
chr1	17235292	pbsv.INS.476	A	AAGGAAGGAAGGAAGGAAGGAAGGAAGGA	.	PASS	SVTYPE=INS;END=17235292;SVLEN=28;SVANN=TANDEM	GT:AD:DP:SAC	0/1:26,12:38:16,10,5,7
chr1	17241451	pbsv.INS.477	G	GAGGGTTGGAAGTGAATGTCGGAATCGGGATGGAATC	.	PASS	SVTYPE=INS;END=17241451;SVLEN=36;SVANN=TANDEM	GT:AD:DP:SAC	0/1:16,25:41:9,7,16,9
chr1	17241500	pbsv.INS.478	G	GAATGTCGGAATCGGGATGGAATCAGGGTTGGAAGTGA	.	PASS	SVTYPE=INS;END=17241500;SVLEN=37;SVANN=TANDEM	GT:AD:DP:SAC	0/1:32,9:41:19,13,6,3
chr1	17289303	pbsv.INS.479	T	TGACAGAGTGAGACTCCATCTCAAAAAAGAAAAAGAAAAAGAAAACGTGTGTACTCAGCATCTTCTCTTTAAGAAAGGGAACATTCCAAACTCCTCTGCAACCCTATGGGGGACACTTCCCACTCCCCCCATACCCAGGATTCGCGCTCATCTGAAATTTGCGTTTATCATTCCTTCGCTCCTCTTTATAATTTCCCATGTGAGTATCCCTGAACTGCATACTGTTTAGTTTTGCCTGTTAGAAAATTTTTTCACAGGGCCATGTTAATGGTGGTGTTCTGTGACTCTCTTCTTTCATTCAGCACCGTATTGGTGAGTTTCATTCACGTTGTATGTCACCATAATTCATTCCTTCTTATTGCTACAAAGCATTCCATTTTATGAATGGAATTTATTATATTATTATTTTGAGACAAGGTCTGGGTCTGTCACCTAGGCTGGAGTGCAGTGGCACGATCTCAACTCACTACAACCTCCGCCTCCTGAGCTTAAGTCATCCCCCTACCTCAGCTTCCCGAGTAGCTGGGATTAGAGGCGTGCACCACCACACATGACTAATTTTTGTATTTTTTGTGGAGATGGGGTTTCACTATGTTGCCCAAGCTGGTCTCGAACTCCTGAGCTCAAGCAATCCACCTGCCTTGGCCTCCCAAAGTGCTGGGATTACAGGTGTGAGCCACTGCCTGGCCAGATGAATGGAATTTATTATATACAATTTATTCATACTCTTTTGTCAACAGACACTTGGGTCGTTTCCATTTTTTTTTTTTTTTTTTTTTTTTTTTTTGCTGTAACAGTCAATGCTGCTGTCAACATTCTTAGGGATGTTCCTGGTGTGCACATTCACAAGTCTCTCTAGAATATATATCTAGATGCTTTCTGGCTTCATGAACAAGGAGAATGGTGGTGCCATGGAGAAAAAAGGCAAAGGATCAGTCTGGAGGAAACACTCAGGTAGGCTAGCTGCTCTAACAAATAGACTAAAACATGTATAATGGCTCAGCCACAGTATATGTTTATTTCTTGCTCGTATTGACACTTTAAGGTTGGTCAGGTCTGAATGGTAAGTATGCATGTGTGTCAGGGTGGGGTGGGGGATCTCTGCTCCGCACAGGCACTCAGGGACCCAGGCTAATAGAGGCTCTGCTGTTTTCCAAATGTGACTTCCCAGATCACCCTGGATGTTGACTTCAAGCCAGCAGAAAGGAGAAGAGAGAAGACGGAGAAAGCAAACCTGCTTCTTAATCACCTCGGGCCAGAAGAGACACAGGTGCCTTCCACTTACAGTCCATCAGCAAGAACAACTCAGTGGCCGTATCTGGATGCAAGGGGCTCTGGGTAACGTGGTCCTCGGCTGGGCAGCCGCCTCCCAGAGTCAAATCCATGCCGTAGAAGAGGAAGAAGGAGTTCTTTGCTGACTCAGAAGAGAAAAAGAATGGGCCAGGGAAAAAAAAATCTCTCCCCAAGGGAGGCATCCCAGGTCTGAGCCTTCAGTTTGTAGCTCCAGTTTGATTGCTGCTCACTTTGTGGTATCTTATCCTTAGGGATTGAGAGTCAGCCTTCCTCTCCTAGCTGTGGCCATACTGAGCTGGGCTTAGCCCCTGTAGGTTCCTCTCTGCCTGCCCTCTCATCCCACTCCAGCGCATTCATCCTGCAGTCCTGTGTCTCAACCGCTTATCAACAGCCACAGCGAGTAGTTTCCTGGAGAGACATGAATGAGTCAGTATAAGCAGAAAAAAAGGGCCCATCAAGGGTGACTGATGAAGCTGTTTGGAGAAATGTCTCTTTCCATATTTCCCGCTTCCCTGTCAGTGGTGATGAAGCAATGGAGATGCCAATGTGGAAGCAGGGTGAGGCTGATTGCCAGCCTGTACCTGCCCAATGCCCACAAATAAGAGCTTCGCAGATGGGAGGTGGAACCAGGAGCCAACTCTCGAGTACACTCCTATTAATTCATTAGATGTTTATTGAGCACGTAGTGTTTCCCCAGACAGTAAGTGGCAATGGCTGCAGCATAGTTGAAAGCATGGATTCTGAGGCCAGACTACCAGGGTGTGCTTCTTGGCTTTGCCACTTGTCAGCTGTGTGACGTTAGGGAGGTTACTTAACCTCTCTGAACTTTGCTTTCCTTGTCGGTAAGATGGGGCTAGTAATGGTACCTATCTCAGGGAGCCACTGTGAACAGCGTTAAGAGGTGGTCCAGGGAGGAGCTCAGCCTCATGTCTGGCAGTCAACAAACAGCAGGTATCTGTCAGGGAAGGACATAACTTGAAGCAGCTTGCCCAGGTAAACGAAAAAGACAGGTGTGCTTGGCTCTGAAGGCTCGGTTTTTCTGCACTGCCACCAAGGAGTCTCTTACCCACTTTTTCCTGGTAAGAAATATGTTTTTAGAAAGTTACAACTGGACACTTAGAAAGTCTGGCTGTAGTCCGGGTGTGGTGGCTCATGCCTGTAATCCCAGCACTTTGGGAGGTCAAGGCAGGCAGATCATGACGTCAAGAGATCCACACCATCCTGGCCGACATGGTGAAACCCCATCTCTACTAAAACACAAAAATTGGCTGATAGTGGTGGCGGGCACCTGTAGTCCCAGCTACTCGGAAGGCTGAGGCAAGAAAATCGCTTGAACCTGGGAGGCGGAGGTTGCAGTGAGCCGAGGTCGTGCCACTGCACTCCAGCCTGGGC	.	PASS	SVTYPE=INS;END=17289303;SVLEN=2684	GT:AD:DP:SAC	1/1:6,26:32:3,3,12,14
chr1	17292886	pbsv.INS.480	T	TGGGAGGGGAGGGGAGGGAAATGAGGGAGGGGAGGGGAAATGGGGAGGGGAGGGGAATGGGGAGGGGAGGGGAGGGGAATGGGGAGGGGAATGGGGGAGGGGAGGGGAGG	.	PASS	SVTYPE=INS;END=17292886;SVLEN=109;SVANN=TANDEM	GT:AD:DP:SAC	0/1:7,25:32:3,4,11,14
chr1	17351978	pbsv.INS.481	A	ATGGGAGGTGGGAGGAGAGGCGGCCAGGGAGGTGATGGGAGG	.	PASS	SVTYPE=INS;END=17351978;SVLEN=41;SVANN=TANDEM	GT:AD:DP:SAC	0/1:17,15:32:11,6,3,12
chr1	17352184	pbsv.DEL.465	CGGTCAGGGAGGAGATGGGAGGTGGTAAGAGGGGT	C	.	PASS	SVTYPE=DEL;END=17352218;SVLEN=-34;SVANN=TANDEM	GT:AD:DP:SAC	0/1:25,10:35:12,13,4,6
chr1	17358269	pbsv.DEL.466	TATAAAAATATATTTTAGGCCGGGCGCGGTGGCTCACGCCTGTAATCCCAGCACTTTGGGAGGCCGAGGCGGGCGGATCACGAGGTCAGGAGATCGAGACCATCCTGGGTAACACGGTGAAACCCCGTCTCTACTAAAAATACAAAAAATTAGCCGGGCGAGGTGGCGGGCGCCTGTAGTCCCAGCTACTCCGGAGGCTGAGGCAGGAGAATGGCGTGAACTCCAGGGGGCGGAGCCTGCAGTGAGCCGAGATTGCGCCACTGCACTCCAGCCTGGACGACAGCGAGACTCCGTCTCAAAAAAAAAAAAAAATAATAATAAAA	T	.	PASS	SVTYPE=DEL;END=17358591;SVLEN=-322;SVANN=TANDEM	GT:AD:DP:SAC	1/1:2,38:40:2,0,19,19
chr1	17367488	pbsv.INS.482	C	CTTTTGTGTGGGAGTCGACTTTCCCACTC	.	PASS	SVTYPE=INS;END=17367488;SVLEN=28	GT:AD:DP:SAC	0/1:26,20:46:10,16,11,9
chr1	17376491	pbsv.DEL.467	ATTTTTTTTATTTTTAGTGGGCTAATTTTTTTTATTTTTAGTGGGCTAT	A	.	PASS	SVTYPE=DEL;END=17376539;SVLEN=-48;SVANN=TANDEM	GT:AD:DP:SAC	0/1:32,17:49:18,14,11,6
chr1	17431357	pbsv.INS.483	A	ATAAAAATATATATATATATATATATATATATAATATAT	.	PASS	SVTYPE=INS;END=17431357;SVLEN=38	GT:AD:DP:SAC	1/1:6,38:44:3,3,20,18
chr1	17437673	pbsv.INS.484	A	AGCATGCGCCCTCGCACCCCGCCCCGGCGCCCGCCGCCCCCGCCTTCCCGGCGCGCGAGCCGGCGCAGGGCCGCACGGG	.	PASS	SVTYPE=INS;END=17437673;SVLEN=78	GT:AD:DP:SAC	1/1:2,42:44:0,2,25,17
chr1	17682651	pbsv.DEL.468	CTGGTGCAGGGTGAGCGCTCACCCAGTAAATAGCTGTGTCTGGATAATGGAGGCTGAGGGGGCAGGAAGCACTGGGCATTCCTGGTGGTGGGTGGGCAGGTGGCCTTTTTCAGGGATAAGGGGGCTAGAGGCCTCTTAGAGAGTAGGACAGCCCCTGACCCCACCAACCCCACACTTCTGGGCCTCCCAGACCAGCCAAGGATGAGGGCACAGGTCTGGAGGTGCTTGGCCTGGGATTGGGGTGCTGGGTGAGCAGGGTTTCACCCTTTT	C	.	PASS	SVTYPE=DEL;END=17682920;SVLEN=-269;SVANN=TANDEM	GT:AD:DP:SAC	0/1:16,6:22:11,5,3,3
chr1	17683227	pbsv.DEL.469	CCGGGTGCTCACTGCCCCCTGCTCTCACCCGGGTGCTCACTGCCCCCTGCTCTCACCGGGGTGCTCACTGCCCCCTGCTCTCACCCGGGTGCTCACTGCCCCCTGCTCTCACCGGGGTGCTCACTGCCCCCTGCTCTCACCGGGGTGCTCACTGCCCCCTGCTCTCACCGGGGTGCTCACTGCCTCCTGCTCTCACC	C	.	PASS	SVTYPE=DEL;END=17683423;SVLEN=-196;SVANN=TANDEM	GT:AD:DP:SAC	0/1:15,6:21:10,5,3,3
chr1	17689481	pbsv.INS.485	C	CCCCCTCCCTCCCTCCCTCCCTGCCTCCCTCCCCCTCCCTCTCTCCCTCCCTGCCTCCTTCCCCCTCCCTCCCTCCCTCCCTGCCTCCTTCCCCCTCCCTCCCTCCTCCCTGCCCTTCCCCCTCCCTCCCTCCCTCGCTGCCTCCTTCCCCCTCCCTCCCTCCCTCCCTGCCTCCTTCCCCCTCCCTCCTCCCTCCCTGCCTCCTTCCCCCTCCCTGCCCTCCTTCCCCCTCCCTCTCTCCCTCCGCCTCCCCCTCCCTCCCCCTCCCTCCCTCCCTCCTTCCCCCTCCTCTCTCCCTCCCTGCCTCCCTCCCTCCCTCTCTCCCTCCCTGCCTCCTCCCCCTCCCTCCCTCCCTCCCTGCCTCCCTCCCCCTCCCTCCTCCCTGCCTCCCTCCCCCTCCCTCCTCCCTCCTGCCTCCTTCCCCCTCCCTCTTCCCTCCCTGCCTCCCTCCCTCCCTCTCTCCCTCCCTGCCTCCTTCCCCCTCCCTCTCTCCCCTCCTGCCTCCCTCCTCCCTCTCTCCCTCCCTGCCTCCTTCCCCCTCCTCCCTCCCTCCCTGCCTCCCTCCCCCTCCCCTCCCTCCCTCCCTGCCTCCCTCCCCCTCCCTCTCTCCCTCCCTGCCTCCTTCCCCCTCCCTCTCTCCCTCCCTGCCTCCTTCCCCCTCCCTCTCTCCCTACCTGCCTCCCTCCCTCCCTCTCTCCCTCCCTGCCTCCTTCCCCCCCTCCCTCCCTCCCTGCCTCCTTCCCCCTCCCTCCTCCCTGCCTCCCTCCCCCTCCCTCTCTCCCTCCCTGCCCCCTCCCTCCCTCTCTCCCTCCCTGCCTCCTTCCCCCCCTCCTCCCTCCCTCCCTCCCCCCCCTCCTCTCCCCTCCCTGCCTCCCTCCCCCTCCCTCTCTCCCTCCCTGCCCCCTTCCCCCTCCCTCTCTCCCTCCCTGCCTCCTTCCCCTCCCTCTCTCCCTCCCTGCCTCCCTCCCCCTTCCTCCCTCCCTCCCTGCCTCCCTCCCCCTCCCTCCCTCCCTCCCTCTCTCCCTCCCGCCTCCTTCCCCCTCCCTCCTCCCTCCCTGCCTCCCTCCCTCCTTCTCTCCCTCCCTGCCCTCCTCCCCCTCCCTCCCTCCCTCCCTGTCTCCTTCCCCCTCCCTCTCTCCTCCCTGCCTCCTTCCCCTCCCTCTCTCCCTCCCTGCCTCCCTCCCTCCCTCTCTTCTTCTCCCTCCCCTCCTTCCCTCCCTCTCTTCTTCCTCCCTTCCTCCTTCCCTCCCTCCCTCTCTTCGCCCTCCCTCCCTCCTTCCT	.	PASS	SVTYPE=INS;END=17689481;SVLEN=1280;SVANN=TANDEM	GT:AD:DP:SAC	0/1:14,9:23:9,5,7,2
chr1	17716808	pbsv.INS.486	C	CTTTCTTTTCTTTCTTTCTTTCTTTTCTTCTTTCT	.	InsufficientStrandEvidence	SVTYPE=INS;END=17716808;SVLEN=34;SVANN=TANDEM	GT:AD:DP:SAC	0/1:27,11:38:15,12,11,0
chr1	17859665	pbsv.INS.487	T	TAGGGGAGGGGGACAGGAGAGGGAGAGGGAGAGAGAGAGAGATGGGGGAGGGGGAGAGGAGAGGAGAGAGAGGATGGGGAGGGGGAGGGGAGAGGGCGAGGGAGAGGGAGAGGAGAAGAGAGAGAGGGGGGAGAGAGACAGATGGGGAGGGGGAGGGGGGAGGGAGAGGAGGTGGAGAGGGGGAGAGAGAGATGGGGGA	.	PASS	SVTYPE=INS;END=17859665;SVLEN=198;SVANN=TANDEM	GT:AD:DP:SAC	0/1:11,22:33:4,7,14,8
chr1	17868629	pbsv.INS.488	T	TGGTGCAAAAGTAATTGTGGTTTTTGCAATTAATAATGCAATTAACAATGGCAAAAACCACAATTAC	.	PASS	SVTYPE=INS;END=17868629;SVLEN=66	GT:AD:DP:SAC	1/1:2,32:34:2,0,18,14
chr1	17897462	pbsv.DEL.470	GTCTTTCTTTCTTTCTTTCTTTCTTTCTTTCTTTCTTTCTT	G	.	PASS	SVTYPE=DEL;END=17897502;SVLEN=-40;SVANN=TANDEM	GT:AD:DP:SAC	0/1:21,14:35:12,9,2,12
chr1	18020865	pbsv.INS.500	T	TACACACACACACACACACACAC	.	PASS	SVTYPE=INS;END=18020865;SVLEN=22;SVANN=TANDEM	GT:AD:DP:SAC	0/1:11,34:45:5,6,18,16
chr1	18049636	pbsv.INS.501	G	GTGGTGATAGTGATGGTGATGGTGCTGGTGGTGTGGTGATGGTGCTAGTGGTGGTGATGTTGTGTGATGGTGCTGGTGGTGTTGGTGATGGTGATGGTGATAGTGATGCTGGTGATGGTGATGGGTGCTGGTGGTGGTGGTGCTGGTGCGTGGTAGTGATGATAATGGTGCTGGTTGTGATGCTGGTGATAGTGATGGTGCTGGTGCTGGTGGTAGTGATGCTGGTGATAGTGATGGTGATAGTGCTGTGTGGTGGAGGTGATAGTGATGGTGTTAGTGTTTGTTATGCTGGGTGATGGTGATGGTGATGGTGTTGGTGTTTGTGATGCTGGTGATGGTGATGGTGCTGGTGGTGGTGATGCTGGTGATGGTGATGGTGTCTGGTGGTGATGCTGGTGATGGTGGTAATGGTGATGGTGGTGATGATGCTGGTGATGATGGTGGTGCTTGGTGGTGTGGTGGTGATGCTAGTCCATAGTGATGGTGCTGGTGGTGATGGTGATGATGTGGTGGTGGTGTAAAGCTGGTGATAGTGATGGTGATGGTTCTGGTGGTGGTGATGCTGGTGATGGTGCTGGTGGTGGTGATGCTGGTGATAGTGACGGTGATGGTCCTGGTGGTAGTGATTCTGGTAATGGTGCTGGTGGTGATGTTGGTGATAGTGTGATGGTGCTGGTGCTGGTGGTGGTGATGCTGGTGATGGTGCTGGTGGGGGATGGTGATGGTGATAGTTTCAGTGGTAGTGGTGCTGGTGATAGTGATGGTGCTGGTGGTGATGGTGATGGTGCTGCTGCTGGTGATGGTGATGGGTTGTGTGGTGATACTGATGATGGTGATGGTGCTGGTGGTGATGGTGATGATGCTGGTGGTGGTGATGCTGGTGATGGTGATGCTGGGGATGGTGATGGTGACGGTGTTAGTGGTAGAGGTGCTGGTGATAGTGATAGTGCTGGAGGTGATGGTGCTGTTGCTCGTGGGTGGTGCTGGTGGTGACGGTGATGGTGATGGTGGTGGTGATACTGATGATGGTGATGGTGTTGGTGCTGGTGGTGATGGTGCTGGTGGTGGTGATGCTGGTGATGGTGATGGTGGGGATGGTGATGGTGCTGGTGGTAGTGGTGCTGGTGATAGTGATGGTGCTGGTGGTGATGGTGCTGTTGCTGGTGGTGCTGCTGCTGGTAATGGTGATGGTCATGGTGGTGGTGATACTGATGATGGTGATGGTGGTGATGGTGATGGTGCTGGTGGTGGTGATGCTGGGTAGTGATGGTGATGGTACTGGTGGTGATAGTGATGGTGATGGTGCTGGGTGGTGATGGTGAGGTGCTGGTGGTGGTGATGCTGGTGATGGTGATGGTACTGGTTGTGATAGTGATGGTGATGGTGCTGGTGGTAATGGTGATGGTGCTGCTGCTGGTGATGGTGATGGGGTGGGGGTGATGCTGGTGATAGTGATGGTACTGCTGGTGATGGTGATGGTGGTGGTGATACTGATGATGGTGATGGTGGTAATGGTAATGGTGCTGCGGTGGTGATGCTGGTGATGGTGATGGTACTGGGTGTTATGGTGATGGTGATGGTGGTGGTGATACTGATCATGGTGATGGTGATTGTGCTGCTGGTGGTGATGCTGGTGATGGTGATGGTACTGGTGGTGATGGTGATGGCGTGGAGTTGATGGTGATACTGCTGGTGCATGTGCTGGTGATGGTGCTGCTGGTGATAGTGATGATGTTGGTGGTGATGGCACTGGTGCTGATACTGATGGTGATGGTGATGGTGCTTGTGGCGGTGATGTTGGGATAGTGATGATGACGGTGATGGTAATGGTGATGATGATGGTGATGGTGATGCTGTGGTGTTGATGGTGATACTGCTGGTGCATGTGCTGGTGATGGTGCTGCTGGTGATAGTGATGATGTTGGTGGTGATGGCATTTCTGCTAGTACTGGTGGTGTGATGGTGATGGTGACGGTGATAGTGCTGGTGGTGATGGGTGATGGTGGTAGTGTTGGTGGTGATGGTGATGGTGATGACAGCACTGAAGTAGCTTCTGTGAGACTTATATTCATGCCCACCCCCTCGATGGCAACTCTTAACAGTTCTCTAAGTTTCCAGGCTAGGAATCCTATTGTATAGATGTAGAAACTGAGGTCAAGGAGAGCAGGAACTCTCATCCAGAGTTCAGGCCTGCTCCTGCTCTGTGACCCCACATTGCTGCTCTTGTGAGCCTGAGGAGAGATAGGGGCAGCCACACCCCCGTGCAAGGAATTGCCAAGGCTTGGGGGGTAGGCGTGGCTATGGGATCTTAGGTGGGGGCCTGCACATCCTACAGCCTCTGTTTGTCATCTGTACATTGGGGATGTTCACTTCTTACCTCACTGGGGAGGAGGAAATGAGCTAAGAGATGGACAGGGCCTGAGGCTGGCGTGAGCTAGGGGGTCTGTAAATGAGACCTATGGAAACCCAGGGTGGGACACTTAGAATCAGGATGCAGTGAGGCACCCAGGCCCAGGGGACGGGGATGTTTTTGGGGTGGGGACAGATGTGGCCAACTTAGTGCTGGCATAAAACACCTTTGCCATCTTCAGCCCCTGAACAAGGCAGCCCTGCTCAGCAGCGAGTCTCCCAACCCTGACAACTCGCCCCCTTCCTTCCCTTGTTCAATATTTCCATTTCCATGCTTATCTCTTCCGTGAGCGCCTCTCCTTCTCCCTCTGCTGCCCCTCGGCTTTTGTCTGCCAGGCTCTGGCTTCTCCATCTTTCTGCAGTACTGACAATCTCCTTTGCTCTCTCTCCCCAGGTGTGGGAGACTATTGTCCCTCCTGCTATCAGAGGCTGGCTCTGCCTTTCCCCATTTAAGACAACACTGCCCCTGCCTCTCCTTGCTCTCTCTGGAGCCCTGTGGGGGACTTGGACTCTGCCCACATCCAGTCCAAGCCTTAGTTGCTTGGGGAAGTCTCCCTTTGGTCTCCAGCCCAAAGCCCTAGGAAGCCTCCTTTAAGTGAAGAGGGAACTCCTGCCTCCCACACACCCCTTCATAGAGCCCTACCCCATCTACAGGGAGGGCTCAGTATGGAACCATCCCTGCTGCAGCACATCCACCCACTTTTTACAAATCTGTCCCCCTCCCGTCTCCCAGCAGGACAGGGCCAAGGGACCACACTTTGCTATCTTCTTCTCTGCCCAGTGCAGGCACTTAGGAAGGCATGTTTGCATGCATGAGACTCTCCGGTAAATGAGCCCTGACATAGGGGCCTCCGAGGTGGAGACAGTGCCAGCCCTGCCCCTACGCTCACCTCCGCCACTCCTCACCTCCTGCCCAGACTCAAAAACAAGTGCAACAAAGCACAAAGCAATGTCCTCTCAAACCCCTGTCCCCCCAAAACCTGCCAAAGGATGCTGTGGAAAGGAGAGGGTCCTGCCCTGTGTGAGATGGGGTGGGAGGGGAGCTTCCAGAAGCTTTTGTCTTATCACGTGTAACATGGAATCATAGAACTTACAGGGCTGCTGGGAGGCCCAAATTGAGTTCATAAATATAAAGCATTTGTAGCAGTGCTTGGCACATTGTAAATAAGCATAAGAGTGTAATACAATGTGTTTGCTACTGCCTTTTCTGGTAGTGGTGGTGGTGTTACTGGCAGTGATGGCAGTTGTTATTGGTGGTGGTATTATTGGCAGTGGTGGCAGTTGTTATTGGTGGTGGTGGTATTTATTGGCAGTAGTGGCAGGTGTTATTGGTGGTGGTGGTGGTGTTATTGATGGTAGTGGTAGTGGTGTTATTGGTGGTGGTGGTGTTATTGGTATGGTGGTGATGTTATTGGTGGTGATGGTGGTAGTGGTGTTAGTCGTGGTGGTGTTATTGTGGTGTGATGGTGGTGGTGATATTGGTGTTGGTGTTGGTGGTGGTGGTGTTATTGCTGGTGGTGGTGGTGGTGTTATTGTTGGTGGTAGTGGTGTTATTGGTGGTGATGGTGGTGGTGTTATTGGTGGTAGCATCTGTGTTATTGGTGGTGGTGGTGTTATTGGTGGTGATGGTGGTGGTGTGTTTATTGGTGGTAGCATCTGTGTTATTGGTGGTGTGGTGGTGTTATTGGTGGTGATGGTGGTGGTGTTATTGGTTGTGGTAGTGGTGTCATTGGTAGTGGTGGTGGTGGTTGTGTTATTGGTGATGGTGATGGTGTCGGTGTTGGTGGTGTAATTGGCGGTGATGGTGGTGTATTATGGTGATGGTAGCATCTGTGTTATTGATGGTGGTGATGGTGTTATTGGTAGTGTGGTGGTGTTATTGGTGGTGGTAGCATCTGTGTTATTGGTGTGGTGGTGATGGTGTTATTGGTAGTGATGGTGGTGTTATTGGTGGTGGTAGCAT	.	PASS	SVTYPE=INS;END=18049636;SVLEN=4371	GT:AD:DP:SAC	0/1:31,8:39:14,17,3,5
chr1	18049659	pbsv.INS.502	T	TGCTGGTGGTGGTGGTGATGGTGCTAGTGGTGGTGATGTTGGTGATGGTGCTGGTGGTGTTGGTGATGGTGATGGTGATAGTGATGCTGGTGATGGTGATGGTGCTGGTGGTGGTGGTGCTGGTGCTGGTGGTAGTGATGATAATGGTGCTGGTTGTGATGCTGGTGATAGTTGATGGTGCTGGTGCTGGTGGTAGTGATGCTGGTGATAGTGATGGTGATAGTGCTGGTGGTGATGGTGATAGTGATGGTGTTAGTGTTTGTTATGCTGGTGATGGTGATGGTGATGGTGTTGGTGTTTGTGATGCTGGTGATGGTGATGGTGCTGGTGGTGGTGATGCTGGTGATGGTGATGGTGCTGGTGGTGATGCTGGTGATGGTGGTAATGGTGATGGTGGTGATGATGCTGGTGATGATGGTGGTGCTGGTGGTGTGGTGGTGATGCTAGTCATAGTGATGGTGCTGGTGGTGATGGTGATGATGCTGGTGGTGGTAAAGCTGGTGATAGTGATGGTGATGGTTCTGGTGGTGGTGATGCTGGTGATGGTGCTGGTGGTGATGCTGGTGATAGTGACGGTGATGGTCCTGGTGGTAGTGATTCTGGTAATGGTGCTGGTGGTGATGTTGGTGATAGTGATGGTGCTGGTGCTGGTGGTGGTGATGCTGGTGATGGTGCTGGTGGGGATGGTGATGGTGATAGTTCTAGTGGTAGTGGTGCTGGTGATAGTGATGGTGCTGGTGGTGATGGTGATGGTGTGCTGCTGCTGGTGATGGTGATGGTGGTGGTGATACTGATGATGGTGATGGTGCTGGTGGTGATGGTGATGATGCTGGTGGTGGTGATGCTGGTGATGGTGATGCTGGGGGATGGTGATGGTGACGGTGTTAGTGGTAGAGGTGCTGGTGATAGTGATAGTGCTGGAGGTGATGGTGCTGTTGCTCGTGGTGGTGCTGGTGGTGACGGTGATGGTGATGGTGGTGGTGATACTGATGATGGTGATGGTGTTGGTGCTGGTGGTGATGGTGCTGGTGGTGGTGATGCTGGTGATGGTGATGGTGGGGATGGTGATGGTGCTGGTGGTAGTGGTGCTGGTGATAGTGATGGTGCTGGTGGTGATGGTGCTGTTGCTGGTGGTGCTGCTGCTGGTAATGGTGATGGTCATGGTGGTGGTGATACTGATGATGGTGATGGTGGTGATGGTGATGGTGCTGGTGGTGGTGATGCTGGTGGTAGTGATGGTGATGGTACTGGTGGTGATAGTGATGGTGATGGTGCTGGGTGGTGATGGTGATGGTGCTGGTGGTGGTGATGCTGGTGATGGTGATGGTACTGGTTGTGATAGTGATGGTGATGGTGCTGGTGGTAATGGTGATGGTGCTGCTGCTGGTGATGGTGATGGTGGTGGTGATGCGGTGATAGTGATGGTACTGCTGGTGATGGTGATGGTGGTGGTGATACTGATGATGGTGATGGTGGTAATGGTAATGGTGCTGCTGGTGGTGATGCTGGTGATGGTGATGGTACTGGTGGTTATGGTGATGGTGATGGTGGTGGTGATACTGATCATGGTGATGGTGATTGTGCTGCTGGTGGTGATGCTGGTGATGGTGATGGTACTGGTGGTGATGGTGATGGCGTGGAGTTGATGGTGATACTGCTGGTGCATGTGCTGGTGATGGTGCTGCTGGTGATATGATGATGTTGGTGGTGATGGCACTGCTGCTGATACTGATGGTGATGGTGATGGTGCTTGTGGCGGTGATGTTGGTGATAGTGATGATGACGGTGATGGTAATGGTGATGATGATGGTGATGGTGATGCTGTGGTGTTGATGGTGATACTGCTGGTGCATGTGCTGGTGTGATGGTGCTGCTGGTGATAGTGATGATGTTGGTGGTGATGGCATTTCTGCTAGTACTGGTGGTGATGGTGATGGTGACGGTGATAGTGCTGGTGGTGATGGTGATGGTGGTAGTGTTGGTGGTGATGGTGATGGTGATGACAGCACTGAAGTAGCTTCTGTGAGACTTATATTCATGCCCACCCCCTCGATGGCACCTCTTAACAGTCTCTAAGTTTTCCAGGCTAGGAATCCTATTGTATAGATGTAGAAACTGAGGTCAAGGAGAGCAGGAACTCTCATCCAGAGTTCAGGCCTGCTACCTGCTCTGTGACCCCACATTGCTGCTCTTGTGAGCCTGAGGAGAGATAGGGGCAGCCACACCCCCGTGCTAAGGAATTGCCAAGGCTTGGGGGGTAGGCGTGGCTATGGGATCTTAGGTGGGGGCCTGCACATCCTACAGCCTCTGTTTGTCATCTGTACATTGGGGATGTTCACTCTTACCTCACCTGGGGGGAGGAAATGAGCTAAGAGATGGACAGGGCCTGAGGGTCTGGCGTGAGCTAGGGGGTCTGTAAATGAGACCTATGGAAACCCAGGGTGGGACACTTAGAATCAGGATGCAGTGAGGCACCCAGGCCCAGGGGACAGGGGGATGTTTTTGGGTGGGGACAGATGTGGCCAACTTAGTGCTGGCATAAAAACACCTTTGCCATCTTCAGCCCCTGAACAGGCAGCCCTGCTCAGCAGCGAGTCTCCCAACCCTGACAACTCGCCCCCTTCCTTCCCTTGTTCAATATTTCCATTTCCATGCTTATCTCTTCCGTGAGCGCCTCTCCTTCTCCCTCTGCTGCCCCTCGGCTTTTGTCTGCCAGGCTCTGGCTTCTCCATCTTTCTGCAGTACTGACAATCTCCTTTGCTCTCTCTCCCCAGGTGTGGGAGACTATTGTCCCTCCTGCTATCAGAGGCTGGCTCTGCCTTTCCCCATTTAAGACAAACACTGCCCCTGCCTCTCCTTGCTCTCTCTGGAGCCCTGTGGGGGACTTGGACTCTGCCCACATCCAGTCCAAGCCTTAGTTGCTTGGGAAGTCTCCCTTTGGTCTCCAGCCCAAAGCCCTAGGAAGCTCCCTTTAAGTGAAGAGGGACTCCTGCCTCCCACACACCCTTCATAGAGCCCTACCCCATCTACAGGGAGGGCTCAGTATGGAACCATCCCTGCTGCAGCACATCCACCCACTTTTTACAAATCTGTCCCCCTCCCGTCTCCCAGCAGGACAGGGCCAAGGGACCACACTTTGCTATCTTCTTCTCTGCCCAGTGCAGGCACTTAGGAAGGCATGTTTGCATGCATGAGACTCTCCGGTAAATGAGCCCCTGACATAGGGGCCTCCGAGGTGGAGACAGTGCCAGCCCTGCCCCTACGCTCACCTCCGCCACTCCTCACCTCCTGCCCAGACTCAAAACAAGTGCAACAAAGCACAAAGCAATGTCCTCTCAAACCCCTGTCCCCAAAACCCTGCCAAAGGATGCTGTGGAAAGGAGAGGGTCCTGCCCTGTGTGAGATGGGGTGGGAGGGGAGCTTCCAGAAGCTTTTGTCTTATCACGTGTAACATGGAATCATAGAACTTACAGGGCTGCTGGGAGGCCCAAATGAGTTCATAAATATAAAGCATTTGTAGCAGTGCTTGGCACATTGTAAATAAGCATAAGAGTGTAATACAAGTGTTTGCTACTGCCTTTTCTGGTAGTGGTGGTGGTGTTACTGGCAGTGATGGCAGTTGTTATTGGTGGTGGTATTATTGGCAGTGGTGGCAGTTGTTATTGGTGGTGGTGGTATTATTGGCAGTAGTGGCAGGTGTTATTGGTGGTGGTGGTGGTGTTATTGATGGTAGTGGTAGTGGTGTTATTGGTGGTGGTGGTGTTATTGGTAGTGGTGGTGATGTTATTGGTGGTGATGGTGGTAGTGGTGTTAGTCGTGGTGGTGTTATTGGTGGTGATGGTGGTGGTGATATTGGTGTTGGTGTTGGTGGTGGTGGTGTTATTGCTGGTGGTGGTGGTGGTGTTATTGTGGTGGTAGTGGTGTTATTGGTGGTGATGGTGGTGTGTTATTGGTGGTAGCATCTGTGTTATTGGTGGTGGTGGTGTTATTGGTGGTGATGGTGGTGGTGTTATGGTGTGCATCTGTGTTATTGGTGGTGGTGGTGTTATTGGTGGTGATGGTGGTGGTGTTATTGGTGGTGGTAGTGGTGTCATGGTAGTGGTGGTGGTGGTGTGTTATTGGTGGTGGTGATGGTGTCGGTGTTGGTGGTGTAATTGGCGGTGATGGTGGTGGTATTATTGGTGATGGTAGCATCTGTGTTATTGATGGTGGTGATGGGTGTTATTGGTAGTGGTGGTGGTGTTATTGGTGGTGGTAGCATCTGTGTTATTGGTGGTGGTGATGGTGTTATTGGTAGTGATGGTGGTGTTATTGGTGGTGGTAGCATCTGTGTTATTGGTGGTGGTGGTGGTGTTATTGGTAGTGGTGGTGGTGTTATTGGTGGTGGTAGTGGTGTTATTGGTGGTGGTGGTAATGGTGTTATTGGTGGTGGTGTTATTGGTGGTGGTGGTAGTGGTGGTGGTGTTATTGGTGGTGGTGGTAGTGGTGGTGGTGGTAGTGGTGTTATTGGTGGTGGGTAGTGGTGGTGTATATTGGTAGTGGTGATGGTGTTATTGGTGGTGGTGGTGGTGTATTATTGGTGTGGTGGGGTGTTATTGGTGGTGGTGGTGGTGTTATTGGTGGTGGTGGTAGTTATTGGTGGTGGGTGGTGTTATTGGTGGTGGTGGTAGTGGTGGTGTTATTGGTATGTTTATGGTGGTGTGGTGTTATTGGTGTTGTGGTGGTTTATTGGTGTGGTGTGGTGTATGGGTGGTAGTGGTTTGGGTGGATGGTGTTTGTGTGGTGTTATGT	.	PASS	SVTYPE=INS;END=18049659;SVLEN=4790;SVANN=TANDEM	GT:AD:DP:SAC	0/1:21,16:37:10,11,7,9
chr1	18049701	pbsv.BND.chr1:18049701-chr21:43337226	T	T]chr21:43337226]	.	PASS	SVTYPE=BND;CIPOS=-42,42;MATEID=pbsv.BND.chr21:43337226-chr1:18049701	GT:AD:DP	0/1:39,2:41
chr1	18049832	pbsv.INS.503	G	GGATATTATGTGTGTGATGTT	.	PASS	SVTYPE=INS;END=18049832;SVLEN=20;SVANN=TANDEM	GT:AD:DP:SAC	0/1:21,16:37:10,11,7,9
chr1	18097638	pbsv.INS.504	C	CTCTCTCTTTCTTTTCTCTCTCT	.	PASS	SVTYPE=INS;END=18097638;SVLEN=22;SVANN=TANDEM	GT:AD:DP:SAC	0/1:20,11:31:11,9,7,4
chr1	18101339	pbsv.DEL.489	TTTCCTTCCTTCCTTTCTTCCTTTC	T	.	PASS	SVTYPE=DEL;END=18101363;SVLEN=-24;SVANN=TANDEM	GT:AD:DP:SAC	1/1:4,30:34:2,2,16,14
chr1	18106300	pbsv.INS.505	C	CAAAAAAAAAAAAAAAAAAAAAA	.	PASS	SVTYPE=INS;END=18106300;SVLEN=22;SVANN=TANDEM	GT:AD:DP:SAC	0/1:11,27:38:8,3,14,13
chr1	18177353	pbsv.INS.DUP.498	G	<DUP>	.	PASS	SVTYPE=DUP;END=18177381;SVLEN=28	GT:AD:DP:SAC	0/1:28,26:54:17,11,7,19
chr1	18208376	pbsv.INS.506	A	AATATTATTATATATATATATAATAT	.	PASS	SVTYPE=INS;END=18208376;SVLEN=25	GT:AD:DP:SAC	0/1:15,16:31:8,7,5,11
chr1	18225085	pbsv.INS.507	T	TCTCTCTCTCTCTCTCTCTCTCACACACACACACA	.	PASS	SVTYPE=INS;END=18225085;SVLEN=34;SVANN=TANDEM	GT:AD:DP:SAC	0/1:23,14:37:10,13,7,7
chr1	18273462	pbsv.INS.508	C	CTCTTCTTTCTTTCTTTTTCTTTTTCTTTCTT	.	PASS	SVTYPE=INS;END=18273462;SVLEN=31;SVANN=TANDEM	GT:AD:DP:SAC	0/1:15,13:28:5,10,9,4
chr1	18330584	pbsv.DEL.490	GAGACATGGCTGGAGGAAGGGGCAGGGGCGTGGGAGAAGGGAAGGTGGGAGACATGGCTGGAGGAAGGGGCAGGGACATGGGATAAGGGAAGGTGGA	G	.	PASS	SVTYPE=DEL;END=18330680;SVLEN=-96;SVANN=TANDEM	GT:AD:DP:SAC	1/1:0,31:31:0,0,12,19
chr1	18357435	pbsv.DEL.491	AGGGATGAGGTGGGCATGGGGATGGGAATGGAGATGG	A	.	PASS	SVTYPE=DEL;END=18357471;SVLEN=-36;SVANN=TANDEM	GT:AD:DP:SAC	0/1:24,16:40:12,12,5,11
chr1	18359365	pbsv.INS.509	A	AAAGAAAAGAAAGAAAAAGAAAAGAAAAGAAA	.	PASS	SVTYPE=INS;END=18359365;SVLEN=31;SVANN=TANDEM	GT:AD:DP:SAC	0/1:28,12:40:16,12,1,11
chr1	18363473	pbsv.DEL.492	ACAGGGATGCAGAGATACAGGTGAGGCAGTGGG	A	.	PASS	SVTYPE=DEL;END=18363505;SVLEN=-32;SVANN=TANDEM	GT:AD:DP:SAC	0/1:24,16:40:13,11,5,11
chr1	18372838	pbsv.DEL.493	ATGGATGGATGGATGGATGGATGGATGGG	A	.	PASS	SVTYPE=DEL;END=18372866;SVLEN=-28;SVANN=TANDEM	GT:AD:DP:SAC	0/1:22,17:39:8,14,7,10
chr1	18466065	pbsv.INS.DUP.499	A	<DUP>	.	PASS	SVTYPE=DUP;END=18466111;SVLEN=46	GT:AD:DP:SAC	1/1:1,22:23:1,0,13,9
chr1	18478600	pbsv.DEL.494	GGGAGGAAAGAAGGGAGGGAGGA	G	.	PASS	SVTYPE=DEL;END=18478622;SVLEN=-22;SVANN=TANDEM	GT:AD:DP:SAC	0/1:27,14:41:11,16,8,6
chr1	18502846	pbsv.DEL.495	ACGCTGTCTCAAAAAAAAAAAAAAAAAAAAAAAAAAAAAATAAAGAAAGAAAGAA	A	.	PASS	SVTYPE=DEL;END=18502900;SVLEN=-54;SVANN=TANDEM	GT:AD:DP:SAC	0/1:29,11:40:14,15,5,6
chr1	18502923	pbsv.INS.510	A	AGAAGAGAAAGAAAGAAAGAAAGAAAGAAAGAAAGAGAAGAGGAGAGAGAGAGAGAGAGA	.	PASS	SVTYPE=INS;END=18502923;SVLEN=59;SVANN=TANDEM	GT:AD:DP:SAC	0/1:28,12:40:16,12,3,9
chr1	18539855	pbsv.INS.511	A	AAAAAAAGAAAGAAGAAAGAAAGAAGAAAAAGAAAGAAAAGAAAAGAAAAG	.	PASS	SVTYPE=INS;END=18539855;SVLEN=50;SVANN=TANDEM	GT:AD:DP:SAC	0/1:33,10:43:20,13,2,8
chr1	18604849	pbsv.DEL.496	TGGCCTGAGCCACCATTCCCCGCCTGCGCCACCATTCCCCGCCTGAGCCACCATTCCCCGCCTGAGCCACCACGCCC	T	.	PASS	SVTYPE=DEL;END=18604925;SVLEN=-76;SVANN=TANDEM	GT:AD:DP:SAC	0/1:29,20:49:18,11,9,11
chr1	18744453	pbsv.INS.512	T	TGGATGGATGGATGGATGGATGATGGATGGGTGGATGAGGGATGGATAGAGGATGGATGGATAGAAGGATGGATGGATAGAA	.	PASS	SVTYPE=INS;END=18744453;SVLEN=81;SVANN=TANDEM	GT:AD:DP:SAC	1/1:3,34:37:2,1,21,13
chr1	18825392	pbsv.DEL.497	CCACCATCACCATCTCCAACATGGTAACCACCACCGCTATCACCACCTCAATACAAAAAACAACACCATCATCACTACCAACACCAATACCAATACTCTACCACCACCACCACATCACCATCGCCATGACCAACATCACCCCTACCACCGTCATTATCACCATCACCATCACCATTACCAACATCATCACTACCACCATCATTACCACCACCATCACCAACACCACTACTACCACTACCATCAACACTACCACCATCATTATCA	C	.	PASS	SVTYPE=DEL;END=18825655;SVLEN=-263;SVANN=TANDEM	GT:AD:DP:SAC	1/1:3,31:34:0,3,15,16
chr1	18925853	pbsv.INS.519	T	TGGATGGATGGATGGATGGATGGATGGTTGGATGGATGGATGGATGGATGGATGGATGGATGGATGGATGGATGGATTGGTTGGATGGATGGATGGATGGATGGATGGATGGATGGATGGATGGATTGGTTGGATGGATGGATGGATGGATGGATGGATGGATGGATGGATGGATGGATTGGTTGGTTGGATGGATGAGGATGGATGGATGATGGATGGATGGATGGTTGGATGGATGGTTGGATGGATGGATGGATGGATGGATGGATGGATGGATGGTGGATGGATGGATGGATGGATGGATGGATGGATTGGATGGATGGATGGATGGGATGGTTGGATGGATGGATGGATGGATGGTTGGATGGATGGATGGATGGATGGATGGATGGATGGATGGATTGGTTGGATGGATGGATGGATGGATGGATGGATGGATGGATGGATGGTTGGATGGATGGATGGATGGATGGAGGGATGGATTGGTTGGATGGATGGATGGATGGATGGATGGATGGATGGATGGTTGGATGGATGGATGGATGGATTGGTTGGATGGATGGATGGATGGATGGATGGATGGATGGATGGATGGATGGATTGGTTGGTTGGTTGGATGGATGGATGGATGGATGGATGGATGGATGGATGGATGGATGGATTGGTTGGATGGATGGATGGATGGATGGATGGATGGATGGATGATGGTTGGATGGATGGATGGATGGATGGATGGATGGATGGTTGGATGGATGGATGGATGGATGGATGGATGGATTGGTTGGATGGA	.	PASS	SVTYPE=INS;END=18925853;SVLEN=789;SVANN=TANDEM	GT:AD:DP:SAC	1/1:7,42:49:5,2,13,29
chr1	18981884	pbsv.INS.520	G	GAAAGAAAAGAAAGAAAGAAAAAGA	.	PASS	SVTYPE=INS;END=18981884;SVLEN=24;SVANN=TANDEM	GT:AD:DP:SAC	0/1:24,21:45:15,9,8,13
chr1	19030888	pbsv.INS.521	A	AAAAGAAAGAAGAGAAAGAAAA	.	PASS	IMPRECISE;SVTYPE=INS;END=19030888;SVLEN=21;SVANN=TANDEM	GT:AD:DP:SAC	0/1:25,14:39:15,10,4,10
chr1	19060344	pbsv.INS.522	C	CCCCCCCACCCCCATTCCACCACAGATCCCTGGATCACCATATTCCCCACCCCCACTCCACCACAGATCCCTGGACCACCATCCCCCCCCCCCCCCACTCCACCACAGATCCCTGGACCACCATATTCCCCACCCGCCACTCTACCTCAGGTCAGGACCACCACCCGCCACCCCACTCCACCACAGATCCCACCCC	.	PASS	SVTYPE=INS;END=19060344;SVLEN=195;SVANN=TANDEM	GT:AD:DP:SAC	0/1:9,28:37:5,4,16,12
chr1	19061417	pbsv.INS.524	A	ACCACCACCATCATCACCATCACCACCACCACCACAACCATCATCACCATCACCACCACCACCATCATCATCATCACCACCACCATCATCATCATCACCACCACCACCATCACCACCACCACCACCATCACCACCATCACCACCACCACCACCATCACCACCACCACCATCATTACCACCACCACCACCATCACCACCACCACCATCATCACCACCATCACCACCACCACCATCATCACCATCACCACCACCACCATCACCACCATCACCACCACCACCATCATCATCATCACCACCACCACCACCATCATCACCACACCACCATCACCACCACCACCATCACCACCATCACCACCATCACCACCACCACCACCACGACCATCATCATCACCACCATCACCACCACCACCACCATCATCATCACCACCACCATCATCATCACCACCACCACCACCATCATCATCATCACCACCACCATCATCATCACCACCACCATTCATCACCTCCACCACCATCACCACCATCACAACCACCACCACCATCACCATCACCACCACCACCACCACCATCATCACCACCATCACCACCACCATCATCATCATCATGATCACCACCACCACCACCACAATCATGATCATCACCACCACCACCATCACCACCACCACCATCACCACCATCACCACCACCACCATCAGCAGCATCACCACCATCACCACCACCACCACCACCGCCATCACCACCACCACCACCACCATCACCACCACCATCAGCATCACCACCAGCACCACCACCACCACCATCACCACACACCACCACCACCACCACCACCATCAGATATCACCACGACCACCACCACCATCACCACCACCACCATCACCACCACCACCACCACCACCATCACCACCACCACCACCCACCACCATCATGATCATCACCACCACCACCATCATCCACCACCCACCACCACCATAACCACCACCACCATCATCACCAGCACCACCACCATCATCATCACCACCGTCATCACCACCACCACCACCACCATCACCACCACCACCACCATCACCATCACCACCACCACCACCATCATCACCACCATCATCACCACCACCACCACCACCATCACCACCACCACCATCACCATCATCATCACCACCACCATCATCATCACCATCATCACCATCACCACCACCACCATCACCACCACCACCACCATCATCACCATCACCACCACCACAACCATGATCACCATCACCACCACCACCATCATCATCACCACCACCACCACCACCACCACCATCACCACCACCACCATCATCATCACCACACCACCACCACCATCACCACCACCATCATCACCACCATCACCACCACCACCACCATCACCCCCACCACCATCATCATCATCACCACCACCACCATCATCATCACCACCACCACCATCATCACCACCACCACCATCACCACCATCACCACCACCATCATCATCATCACCACCACCACCATCACCACCACCACCATCACCACCATCATCACCACCACCACCACCATCACGATCACCACCACCACCACCATCATCACCACCACCACCATCACGATCACCACCACCACCACCATCACCACCACCACCATCACCACCACCACCACCACCACCATCACGATCACCACCACCACCATCACCACCACCACCACCATCACGATCACCACCACCACCACCATCATCACCACCACCACCACCATCACGATCACCACACCACCACCATCACCACCACCACCATCATCATCATGATCACCACCACCACCACCACCACCATCATGATCATCACCACCACCAGCATCATCACCACCACCACCACCATCACCACCATAACCACCATCATCATCACCACCACCACCATCACCATCACCATCACCACCACCACCACCATCACCACCACCATCACCACCACCACCACCACCGCCACCACCACCATCATCACCACCACCACCACCGCCATCACCACCACCATCACCACCACCACCATCACCACCACCATCACCACCATCACCACCACCATCATCACCACCACCACCATCAGTATCACCACCACCACCACCACCACCACCATCAGTATCACCACCACCACCACCATCACCACCACCACCACCACCACCATCACCACCACCACCACCACCACCATCATGATCATCCCCACCACCACCACCATAACCACCACCCACCATCATCACCACCACCACCACCACCATCATCACCACCATCACCATCACCACCACCACCACCACCATCACCATCATCACCACCACCACCACCATCACCACCACCACCATCATCACCATCATCATCACCACCACCACCATCACCACCGTCATCACCATCACCACCACCACCATCACCACCACCACCACCACCATCATCATCATCACCACCACCACCACAACCATCACCATCACCACCACCACCATCATCATCACCACCACCATCATCATCATCACACTACCACCATCACACCACCATCATCACCACCATCACCATCACCACCACCACCACCACCATCACCACCACCACCATCATCATCACCACCATCACCACCACCACCATCACCACCATCACCACCACCACCACCACCACCATCACCACCACCACCATCACCACCACCACCATCATCATCACCACCACCACCACCATCACCACCACCACCACGATCACACACCACCACCATCACCACCATCATCACCACCATCACCACCACCATCATCATCATCACCACCACCACCATCACCACCACCACCATCACCACCATCATCACCACCACCACCACCATCAACATCACCACCACCACCACCACCATCATCACCACCATCACCACCACCATCATCATCATGATCACCACCACCACCATCATGATCATCACCACCACCACCATCATCACCACCACCACCACCATCACCACCATAACCACTATCACCATCATCACCACCACCACCATCACCACCATCACCATCACCACCACCACCACCATCACCACCACCACCACCACCACCACCATCACCACCACCACCATCATCACCACCACCACCACCATCACCACCATCACCACCACCATCATCATCATGATCACCACCACCACCATGATCATCACCACCACCACCCATCACCACCACCACCACCATCACCACCATAACCACCACCACCATCATCATCACCACCACCACCATCACCACCATCACCATCACCACCCACCACCACCATCTCACCACCACCACCACCATCACCACCACCATCATCAGCATCACCACCACCACCACCATCACCACCATCACCACCACCATCACCACCACCATCACCACCACCACCACCATCAGTATCACCACCACCACCACTATCACCACCACCATCACCACCACCACCATCACCACCACCACACCATCACCACCACCACCATCACCACCACCACCGCCACCATCACCGCCATCACCACCATCACCACCACCACCATCACCACCATCACCACTACCATCACCACCACCACCACCATCACCACCACCACCACCACCATCACCATCATCATCCACCACCACCACCATTACTGCCATCATCATCATAATCACCAACACCAGTACCATCATCATCACTTCCACCACCACCATCAAAATCACCAAGACCATCATCACATCGTCACTATCATCACCATCATCATCATCATCACTT	.	PASS	SVTYPE=INS;END=19061417;SVLEN=3708;SVANN=TANDEM	GT:AD:DP:SAC	0/1:26,10:36:16,10,5,5
chr1	19061417	pbsv.INS.523	A	ACCACCACCACCATCATCACCATCACCACCACCACCACAACCATCATCACCATCACCACCACCACCATCATCATCATCACCACCACCATCATCATCATCACCACCACCACCATCACCACCACCACCACCATCACCACCATCACCACCACCACCACCATCACCACCACCACCATCATTACCACCACCACCACCATCACCACCACCACCATCATCACCATCATCATCACCACCACCACCATCACCACCGTCATCACCATCACCACCACCACCATCACCACCACCACCACCACCACCATCATCATCACCACCACCACCACAACCATCACCATCACCACCACCACCATCATCATCACCACCACCATCATCATCATCACCACTACCACCATCACCACCATCATCACCACCATCACCATCACCACCACCACCACCACCATCACCACCACCACCATCACCACCACCACCATCATCATCACCACCATCACCACCACCACCATCACCACCATCACCACCACCACCACCACCACCATCACCACCACCACCACCACCATCACCACCACCACCATCATCATCACCACCACCACCACCATCATCACCACCACCACCACGATCACCACCACCACCATCACCACCATCATCACCACCATCACCACCACCATCATCATCATCACCACCACCATCACCACCACCACCATCACCACCATCATCACCACCACCACCACCATCAACATCACCACCACCACCACCACCATCATCACCACCATCACCACCACCATCATCATCATGATCACCACCACCACCATCATGATCATCACCACCACCACCATCATCACCACCACCACCACCATCACCACCATAACCACTATCACCATCATCACCACCACCACCATCACCACCATCACTATCACCACCACCACCACCACCACCACCACCATCACCACCACCACCATCATCACCACCACCACCACCATCACCACCATCACCACCACCATCATCATGATCACCACCACCACCACCATGATCATCACCACCACCACCATCACCACCACCACCACCATCACCACCATAACCACCACCATCATCATCCACCACCACCACCATCACCACCATCACCATCACCACCACCACCACCATCACCACCACCATCACCACCACCACCATCATCAGCATCACCACCACCACCACCATCACCACCATCACCACCACCACCATCACCACCACCATCACCACCACCACCACCATCAGTATCACCACCACCACCACTATCTACCACCACCATCACCACCACCACCATCACCACCACCACCACCATCACCACCACCATCACCACCACCACCGCCACCATCACCGCCATCACCACCATCACCACCACCACCATCACCACCATCACCACTACCATCACCACCACCACCACCATCACCACCACCACCACCACCATCACCATCATCATCCACCACCACCACCATTACTGCCATCATCATCATAATCACCAACACCAGTACCATCATCATCACTTCCACCACCACCATCAAAATCACCAAGACCATCATCACATCGTCACTATCATCACCATCATCATCATCACTT	.	PASS	SVTYPE=INS;END=19061417;SVLEN=1583;SVANN=TANDEM	GT:AD:DP:SAC	0/1:21,15:36:11,10,10,5
chr1	19072430	pbsv.DEL.513	GGAGCCCAGACCAGCCTCCACTCCTG	G	.	PASS	SVTYPE=DEL;END=19072455;SVLEN=-25;SVANN=TANDEM	GT:AD:DP:SAC	0/1:16,18:34:4,12,8,10
chr1	19166713	pbsv.DEL.514	CCAAAAAAAAAAAAAAAAAAA	C	.	PASS	SVTYPE=DEL;END=19166733;SVLEN=-20	GT:AD:DP:SAC	0/1:24,31:55:10,14,16,15
chr1	19392179	pbsv.DEL.515	TCTCAAGGTAAAAAAAAAAAA	T	.	PASS	SVTYPE=DEL;END=19392199;SVLEN=-20	GT:AD:DP:SAC	1/1:1,41:42:1,0,22,19
chr1	19471863	pbsv.DEL.516	CTCAAAAAAAAAAAAAAAAAAAAAAAAAAAAAAA	C	.	PASS	SVTYPE=DEL;END=19471896;SVLEN=-33	GT:AD:DP:SAC	1/1:1,46:47:1,0,24,22
chr1	19541218	pbsv.DEL.517	TATATATATAGAGAGAGAGAGAGAG	T	.	PASS	SVTYPE=DEL;END=19541242;SVLEN=-24;SVANN=TANDEM	GT:AD:DP:SAC	0/1:23,12:35:12,11,6,6
chr1	19561273	pbsv.INS.525	C	CAAAAAAAAAAAAAAAAAAAAAA	.	PASS	SVTYPE=INS;END=19561273;SVLEN=22;SVANN=TANDEM	GT:AD:DP:SAC	0/1:20,21:41:12,8,9,12
chr1	19628383	pbsv.DEL.518	GCTTTAAAAGTAATTTCCTGGCCGGATGCGGTGGCTCACACCTGTAATCCCAGCACTTTGGGAGGCC	G	.	PASS	SVTYPE=DEL;END=19628449;SVLEN=-66	GT:AD:DP:SAC	0/1:23,24:47:16,7,12,12
chr1	19769885	pbsv.INS.526	G	GGATGGTTTCGGGATGATTCAAGTGCATTACATTTATCGTGCACTTTATTTCTATTATTATTACACTGTGATATATAATGAGATAATTATACAAACACACAAAGGGTAGAATCAGTGGGAGCCCTGAGCTTGTTTTCCTGCAACTAGAAGGTCCCATCTGGGGGTGATGGGAGACAGTGACAGATCATCAGGTATTAGACTTTCATAAGGAGCACGCAACCTAGATCCCTTGCATGTGCAGTTTACAATAGAGTTCGCGCTCCTGCGAGAATCTAATGCCGCCGCTGATCTGAGAGGAGGTGGAGCTTAGGCAGCCATGCCAGCAATGGAGAGCGGCTGAAAATACAGATGAAGCTTCATTCACTTGCCCACTGCTCACTTCCTGCTTTTGTGGCCCAGTTTCTAACAGTCCATGAACTGGTACCAGTCCGTGGCCTGGGGGGTTGGGGAATCCTGGTATAGAGGGCTGAAGAGTGCACCACACCCCAACCCAACCAACACAAAAAAGATACATCTGTGTCCCAGAACCTGTGTATGTGACCTTATTTGGAAAAAGAGTCTTTGCAGATATAATTAAGTTAAAAATCTCGAAATGAGATTACCCTACACAAGAGTTCTCATAAAAGACACACAGAGGAGAGGAAAGGGGGAAGGACGAGGCCACAGGCAGAAGAAGGCAAAGACTGAAGTGAGGGAGCCACAAACCAGGCACACCTGGAGTCAACAGAAGCTAGAAGAGGCACAGTGGATTCTCCCTGCAGCCTTCAGAGGGGGTGTGATCCGCTGATGCCTTGATTCCAGACTCCTGGCCAAGAGCACTGTGAGGGAAGAGATTCCTGTTGCTTTAAGCTGCCCAGTTTGTGGGAATTTGTTACAGCAGTCCTAAGAAGCCAACATAGGGAGTCCCACACTGCCGTGTACTGAGCAACCTCAGGTAAATTGCCTAACCTCTTTGAACTGATTTCCTGATCCATAAGATGGGGCCATAAGATCTATTTCATTAATTCATTCAACAGATATTTACCAAGTGTGTGTGATGTGCCAGGTGCCGGGTCAAGCCCTGGAAGTGAACAAAACCAGACACAGACCCTGCCTAAATGGCACCGTGTGGTCTCGTGGGAAGCCAGTTACCAGTCAAAGAATCATGTAACTAGGGGCACAGCTGTGACCATGGTCGATGTGGTGCTGGGAGTGTGCAAGTCAGGAGACCCAGAAGCTTCCCCTGGGAGGTGATGACTGAGCGAAGGGATGAAGGAAAGGTCAAAAGTAAGTAGGCAAAGGGGGTCAAGAGATTTCCAGCCAGAGGAAGGGTGTGTGCAAAGATGCCGCTGTACACAAAGCACATGTGCCCAGGGGTGCATGCAAAGCCGCAAAGCATACGTGCCCTGGGGTGC	.	PASS	SVTYPE=INS;END=19769885;SVLEN=1393	GT:AD:DP:SAC	0/1:19,11:30:7,12,3,8
chr1	19769920	pbsv.INS.527	G	GTGCAAAGCCGCACTTTGCACACATGCTCAGGGGTGCA	.	PASS	SVTYPE=INS;END=19769920;SVLEN=37	GT:AD:DP:SAC	0/1:24,8:32:7,17,4,4
chr1	19932931	pbsv.INS.533	A	AGTTACCATCACCATAATTATCACCATCAACATCACCATCGGTGCCATCAACATCATCATCATCACCATCACCATCATCATCATCATTACCATTACCATCACCATCATCATCTTCACCATCACCATTGCACCATCACCATTATCATCATCATAATCACCATCAACATCACCATAATAATCATCACCATTATCATCATTATCACCATCACCATCATCATCATCATTACCATTACCATCACCATCATCATCTTCACCATCACCATCACCATTGCACCATCACCATTATCATCATCTTAATCACTATCAACATCACCATAATAATCACC	.	PASS	SVTYPE=INS;END=19932931;SVLEN=325;SVANN=TANDEM	GT:AD:DP:SAC	0/1:12,35:47:7,5,17,18
chr1	19945024	pbsv.DEL.528	TATATATATATATATATATAT	T	.	PASS	SVTYPE=DEL;END=19945044;SVLEN=-20;SVANN=TANDEM	GT:AD:DP:SAC	1/1:5,39:44:2,3,18,21
chr1	20069687	pbsv.DEL.529	GAAAGAAAGAAAGAAAGAAAGA	G	.	PASS	SVTYPE=DEL;END=20069708;SVLEN=-21;SVANN=TANDEM	GT:AD:DP:SAC	1/1:5,32:37:2,3,17,15
chr1	20262371	pbsv.DEL.530	TTTCCTTCCTTCCTTCCTTCCTTCC	T	.	PASS	SVTYPE=DEL;END=20262395;SVLEN=-24;SVANN=TANDEM	GT:AD:DP:SAC	0/1:20,17:37:13,7,6,11
chr1	20382468	pbsv.INS.534	A	ATGGTGGTGATGGTGGTGATGGTGGTGGTGGGGGGGTAGTGATGGTGGTAATGATTGTGGTGATGGTAGTGGTGATGTTGGTGGTGATGGTGGTGGGGGGTAGTGATGGTAATGATTGTGGTGATGTTGGTGGTGATGGTGGTGGTGGTGGGGTTAGTGATGGTGGCAATGATTGTGGTGATGGTGGTGATGGTGGTGGTGATGATGGTGTTGGTGGTAGTGATAGTGGTGGTGGTGGAGGTAGTGATGGTGGTAATGATTGTAGTGATGGTGGTGATGGTGGTGGTGATGATGGTGTTGGTGGTGGAGGTAGTGATGGTGGTAATGATTGTAGTGATGGTGGTGATGGTAGTGGTGATGTTGATGATGGTGGTGGTGATGGTGGTGGTGGGAGGTAGTGATGGTGGTAATGATTGTTGTGATGTTGGTGATGGTGGGGG	.	PASS	SVTYPE=INS;END=20382468;SVLEN=439;SVANN=TANDEM	GT:AD:DP:SAC	1/1:6,40:46:4,2,20,20
chr1	20463539	pbsv.INS.535	A	ACATTATTATCACCACCATCACCATCATCAGCATTACTGCTACAATCACCTTCATAGCCACCACCACCATCACCATCATCACCATCACCACTACCATCATCATCATTACCATCATTATCACCATCATCACCATCACCTCTACCATCATCATCATTACCATCAATATCACCATCATCACCATCACCACCACCAGCCTCATCACCATTACCACCACCAGCATCATCACCACCACCACCAACAACAACAACAATAATAACAACAGCATTCATCACCACCACCACCACTACCACCAACAGCATCATCACCACCACCACCACCACCACCAACAGCATCATCACCACCACCACCAACAACAGCATCATCACTGCTACCACCACCAACAACAGCAACAGCATCATCACCATCACCACCACCCACCACTACCACCAACAGCATCATCACCAACATCACCACCACCACCACTACCACCAATAACATCATCACCAACATCACCACCACCACCACCACTACCACCAACAGCATCATCACCAACATCATCATCACCACCATCAGCAGCAGCAGCATCACCATTACTATCACCATCATAACCACCACCACCATCATCATCACGACCACCACCATCACTACTATCATCATCATTATCACCATCACCACCATCACCACCACCACCATCATCATCACCACCACCATCACCACCAACAACAACATTGTCACCATCATCAGCATCACTGCTATCACCATCATAGCCACCACCACCACCACTACTATCATTATCATCATTACCATAATTATCACCACCATCACCATCACCCATCACCACCATCATCACCACTACTACCAATATTATCATCACCACCACCATCATTATCACCACCATCATCACCACCATCACCACCATCATCACCACCATCACCAT	.	PASS	SVTYPE=INS;END=20463539;SVLEN=915;SVANN=TANDEM	GT:AD:DP:SAC	1/1:6,34:40:3,3,11,23
chr1	20599642	pbsv.INS.536	T	TAAAATAAAATAAAATAAAATAAAATAAAATAAAATAAAATA	.	PASS	SVTYPE=INS;END=20599642;SVLEN=41;SVANN=TANDEM	GT:AD:DP:SAC	1/1:5,38:43:3,2,17,21
chr1	20608394	pbsv.INS.DUP.532	G	<DUP>	.	PASS	SVTYPE=DUP;END=20608426;SVLEN=32	GT:AD:DP:SAC	1/1:1,40:41:0,1,22,18
chr1	20623746	pbsv.INS.537	G	GAAGTGCTGGGATTACAGGCATAAGCCACCGCGCCTGGCCAAGCGTGTGTTCTATTGTCCAGCACTGTCTGTGATTTTTAGGACCCTAAAGCACAGTCCCAGATTCCCGTGGAAATTAACAGAAGCATGTATATGTCTGCTGCTCTGGCCAGCTGCTGCTAATTGCTCATGTAAACCATGTGACTCTTTAGTGTTTCCTTTTGGCAGGGAGGAGAGCACGGCTATAACTGACAGGTATTCGGGTACTTTGGATCTCTGTGTCTGAAATAAAGCCAGAGAACACTGTTCAAGAATAAATAATGGAGGCCGGGCGCGGTGGCTCACGCCTGTAATCCCAGCACTTTGGGAGGCCGAGGCGGGCGGATCACGAGGTCAGGAGATCGAGACCATCCTGGCTAACACAGTGAAACCCCGTCTCTACTAAAAAACACAAAAAAATTAGCCGGGCGGGTGGGGGGGCGCCTGTAGTCCCAGCTACGCGGGAGGCTGAGGCAGGAGAATGGCGTGAACCCGGGAGGCGGAGCTTGCAGTGAGCCTAGATCGCGCCACTGCACTCCAGCCTGGGCGACAGAGCGAGACTCCGTCTCAAAAAAAAAAAAAAAAAAAAAAAAAGAATAAATAATGGAGGCCGGGCGCAGTGGCTCACGCCTGTAATCCCAGCACTTTGGAAGGCCGAGGCGGGTGGATCATGAGGTCAGGAGATCGAGACCATCCTGGCTAACAAGGTGAAACCCCGTCTCTACTAAAAATACAAAAAATTAGCCAGGCGCGGTGGCGGGCGCCTGTAGTCCCAGCTACTCGGGAGGCTGAGGCAGGAGAATGGCGTGAACCCGGGAAGCGGAGCTTGCAGTGAGCCGAGATTGCGCCACTGCAGTCTGCAGTCCGGCCTGGGCGACAGAGCGAGACTCTGTCTCAAAAAAAAAAAAAAAAAAAAAAAGAATAAATAATGGAAAAAACAATGGAATGGCCTAATAAGTCTCTCATGTGTTTAATTTTTTTTTTTTTTTTTGAGACGGAGTCTTGCTCTGTCGCCCAGGCTGGAGTGCAGTGGCGAGATCTTGGCTCACTACAAGCTCCGCCTCCTGGGTTCATGCCATTCTCCTGCCTCAGCCTCCCGAGTAGCTGGGACTACAGGCGCCTGCCACCACACCCAGCTAATTGTTTGTATTTTTTAGTAGAGACGGGGTTTCACCATGTTAGCCAGGATGGTCTCGATCTCCTAACCTCGTGATCCACCCACCTTGGCCTCCCA	.	PASS	SVTYPE=INS;END=20623746;SVLEN=1251;SVANN=ALU	GT:AD:DP:SAC	0/1:14,30:44:7,7,17,13
chr1	20626004	pbsv.DEL.531	GAAGGAAGGGAGGAAGGAAGGAAGGAAGGAAGGAAGGGAGGAAGGAAGGAAGGAAGGAAGGAAGGAAGGAAGGAAGGGAGGAAGG	G	.	PASS	SVTYPE=DEL;END=20626088;SVLEN=-84;SVANN=TANDEM	GT:AD:DP:SAC	1/1:4,41:45:2,2,24,17
chr1	20712856	pbsv.INS.538	A	ATCTATATATAAAATTATATTATATCTATATATAATATAGATAATATTATCTATATATAATATAGATAATATTATCTATATATATAATATAGATAATATTATCTATATATATAAAATTATATTATATCTATATATAATATTAGATAATATCTATATATAAATAGATAATATCTATATCTATAATATAGATATTATCTATATTATAGATATTATCTATATTATAGATATAGATATTTATATCTATAATATAGATATAGATATTATCTATATCTATAATATAGATAATATTATCTATATCTATAATATAGATAATATTATCTATATCTATAATATAGATAATATTATCTATATCTATAATATAGATAATATTATCTATATCTATAATATAGATAATATTATCTATATCTATAATATAGATAATATTATCTATATTATAGATATTATCTATATATAATATAGATAATAT	.	PASS	SVTYPE=INS;END=20712856;SVLEN=465;SVANN=TANDEM	GT:AD:DP:SAC	1/1:4,27:31:3,1,11,16
chr1	20981555	pbsv.DEL.539	CATACATACATGTATACGCACATACTGTATGTATACATACATGTATACGCACATACTGTATGT	C	.	PASS	SVTYPE=DEL;END=20981617;SVLEN=-62;SVANN=TANDEM	GT:AD:DP:SAC	1/1:6,43:49:4,2,21,22
chr1	20989065	pbsv.INS.550	G	GGGGAGGGGAGGGGAGGGGAGGGGAGGGGAGGGGAGGGGAGGGGAGGGGAGGGGAGGGGAGGGGGA	.	PASS	SVTYPE=INS;END=20989065;SVLEN=65;SVANN=TANDEM	GT:AD:DP:SAC	1/1:6,35:41:1,5,21,14
chr1	21117740	pbsv.INS.DUP.549	A	<DUP>	.	PASS	SVTYPE=DUP;END=21117757;SVLEN=17	GT:AD:DP:SAC	1/1:3,43:46:0,3,21,22
chr1	21180027	pbsv.INS.551	A	ATATTATATATTTATATATAATATATATTACATAATATATTACATATATTATGTAATATATGTTTATATATTACATATAATATATTATATGTAATATATAATATATTATATATTATATATTATACATAATATATAATATATAATATATAATATATATATTATGTATAATATATATAATATATTATACATAATATATAATATATATTACG	.	PASS	SVTYPE=INS;END=21180027;SVLEN=208;SVANN=TANDEM	GT:AD:DP:SAC	1/1:5,30:35:2,3,14,16
chr1	21348511	pbsv.INS.552	C	CAAAAAAAAAAAAAAAAAAAAA	.	PASS	SVTYPE=INS;END=21348511;SVLEN=21;SVANN=TANDEM	GT:AD:DP:SAC	0/1:21,23:44:12,9,13,10
chr1	21364232	pbsv.DEL.540	ATATATATATATATATATATATATATATTTTTTTTT	A	.	PASS	SVTYPE=DEL;END=21364267;SVLEN=-35;SVANN=TANDEM	GT:AD:DP:SAC	0/1:23,22:45:13,10,13,9
chr1	21388482	pbsv.DEL.543	GGGCGCCTCTGCCTGGCCACCCCTACTGGGAAGTGGGGAGCCCCTCTGCCCGGCCAGCCGCCCCGTCCGGGAGGGAGGTGGGGGGGTCAGCCCCCTGCCCGGCCAGCCGCCCCGTCCGGGAGGTGAGGGGCGCCTCTGCCCGGCCGCCCCTACTGGGAAGTGAGGAGCCCCTCTGCCCGGCCACCACCCCGTCCGGCCAGCCGCCCCGTCCGGGAGGTGAGGGGCGCCTCTGCCTGGCCACCCCTACTGGGAAGTGGGGAGCCCCTCTGCCCGGCCAGCCGCCCCGTCCGGGAGGGAGGTGGGGGGGTCAGCCCCCTGCCCGGCCAGCCGCCCCGTCCGGGAGGTGAGGGGCGCCTCTGCCTGGCCACCCCTACTGGGAAGTGGGGAGCCCCTCTGCCCGGCCAGCCGCCCCGTCCGGGAGGGAGGTGGGGGGGTCAGCCCCCTGCCCGGCCAGCCGCCCCGTCCGGGAGGTGAGGGGCGCCTCTGCCCGGCCACCCCTACTGGGAAGTGAGGAGCCCCTC	G	.	PASS	SVTYPE=DEL;END=21389002;SVLEN=-520;SVANN=TANDEM	GT:AD:DP:SAC	0/1:21,7:28:7,14,4,3
chr1	21388482	pbsv.DEL.541	GGGCGCCTCTGCCTGGCCACCCCTACTGGGAAGTGGGGAGCCCCTCTGCCCGGCCAGCCGCCCCGTCCGGGAGGGAGGTGGGGGGGTCAGCCCCCTGCCCGGCCAGCCGCCCCGTCCGGGAGGTGAGGGGCGCCTCTGCCCGGCCGCCCCTACTGGGAAGTGAGGAGCCCCTCTGCCCGGCCACCACCCCGTCCGGCCAGCCGCCCCGTCCGGGAGGTGAGGGGCGCCTCTGCCTGGCCACCCCTACTGGG	G	.	PASS	SVTYPE=DEL;END=21388732;SVLEN=-250;SVANN=TANDEM	GT:AD:DP:SAC	0/1:10,17:27:6,4,4,13
chr1	21388669	pbsv.DEL.542	CCCGTCCGGCCAGCCGCCCCGTCCGGGAGGTGAGGGGCGCCTCTGCCTGGCCACCCCTACTGGGAAGTGGGGAGCCCCTCTGCCCGGCCAGCCGCCCCGTCCGGGAGGGAGGTGGGGGGGTCAGCCCCCTGCCCGGCCAGCCGCCCCGTCCGGGAGGTGAGGGGCGCCTCTGCCTGGCCACCCCTACTGGGAAGTGGGGAGCCCCTCTGCCCGGCCAGCCGCCCCGTCCGGGAGGGAGGTGGGGGGGTCAGCCCCCTGCCCGGCCAGCCGCCCCGTCCGGGAGGTGAGGGGCGCCTCTGCCCGGCCACCCCTACTGGGAAGTGAGGAGCCCCTCTGCCCGGCCAGCCGCCCCGTCCGGCCAGCCGCCCCGTCCGGGAGGTGAGGGGCGCCTCTGCCCGGCCGCCCCTACTGGGAAGTGAGGAGCCCCTCTGCCCGGCTAGCCGCCCCGTCCGGGAGGGAGGTGGGGGGGTCAGCCCCCTGCCCGGCCAGCCGCCCCGTCCGGGAGGTGAGGGGCGCCTCTGCCCGGCCGCCCCTACTGGGAAGTGAGGAGCCCCTCTGCCCGGCCACCA	C	.	PASS	SVTYPE=DEL;END=21389237;SVLEN=-568;SVANN=TANDEM	GT:AD:DP:SAC	0/1:22,7:29:8,14,4,3
chr1	21418529	pbsv.INS.553	A	ATGTATATGTATATGTATATGTATGTGTATGTGT	.	PASS	SVTYPE=INS;END=21418529;SVLEN=33;SVANN=TANDEM	GT:AD:DP:SAC	0/1:9,24:33:5,4,12,12
chr1	21447850	pbsv.BND.chr1:21447850-chr1:145413806	T	T]chr1:145413806]	.	PASS	SVTYPE=BND;CIPOS=0,1;MATEID=pbsv.BND.chr1:145413806-chr1:21447850;MATEDIST=123965956	GT:AD:DP	0/1:46,2:48
chr1	21459925	pbsv.DEL.544	TGCCAACCAGGACACCAACCTTAGCTGGCGTGATGTTCACGAAGGTTTTTCCCTGGGACGGCGGCCCAGATGGAGGGTGAGTCCTTGTTGCCCACGATGGCCGCGAACCTAACAGGTCCCATCCGCCACGAGGCTGTAGATAGAGGCGTCCACCTGGCCGTTGCGCGGCTGCGGGGGCTCCTCTGGTCGCTGCTGCTGGGGCCGCCTGGGCTGGCGGGCAGGGGAGGCGGAGAGCTGCGTGCAGGCACTGCCGTCCTCACCACGGCTCTGCTG	T	.	PASS	SVTYPE=DEL;END=21460197;SVLEN=-272	GT:AD:DP:SAC	0/1:19,24:43:11,8,13,11
chr1	21461252	pbsv.DEL.545	TTATATGAGAATATTCATAGTTACTTACGCACAGTAGCCAACAAGTAAACCTGTCTCCCGTCAGA	T	.	PASS	SVTYPE=DEL;END=21461316;SVLEN=-64	GT:AD:DP:SAC	0/1:19,26:45:12,7,13,13
chr1	21552114	pbsv.INS.554	T	TCCCCCCTCCCCTTCCCTTCCCTCCCCTCCCCTCCC	.	PASS	SVTYPE=INS;END=21552114;SVLEN=35;SVANN=TANDEM	GT:AD:DP:SAC	0/1:29,14:43:14,15,8,6
chr1	21554788	pbsv.DEL.546	CCTGTCTGTCTGTCTGTCTGTCTGTCTGTCTTT	C	.	PASS	SVTYPE=DEL;END=21554820;SVLEN=-32;SVANN=TANDEM	GT:AD:DP:SAC	0/1:13,20:33:11,2,6,14
chr1	21660339	pbsv.INS.555	C	CTATATATATATATATATATATATATATATATATATATATATATATATATA	.	PASS	SVTYPE=INS;END=21660339;SVLEN=50	GT:AD:DP:SAC	0/1:13,27:40:9,4,15,12
chr1	21765901	pbsv.DEL.547	CAAAAAAAAAAAAAAAAAAAA	C	.	PASS	SVTYPE=DEL;END=21765921;SVLEN=-20	GT:AD:DP:SAC	0/1:11,23:34:6,5,8,15
chr1	21818126	pbsv.DEL.548	CTTGGCCTCCCAAAGTGCTGGGATTACAGGTGCACACCACCACGCTCAGCTAATTTTTGTATTTTTAGTAGAGACGGGATTTCTCCATGTTGGACAGGCTGGTCTCAAACTCCTGACCTCAAGTGATCCACCCGCCT	C	.	PASS	SVTYPE=DEL;END=21818262;SVLEN=-136;SVANN=TANDEM	GT:AD:DP:SAC	1/1:1,33:34:1,0,16,17
chr1	21959836	pbsv.DEL.556	ACGGTGGCCCATGCCTGTAATCCCAGCATTTCAGGAGGCCATGGCAGGATG	A	.	PASS	SVTYPE=DEL;END=21959886;SVLEN=-50;SVANN=TANDEM	GT:AD:DP:SAC	0/1:23,24:47:12,11,16,8
chr1	22012146	pbsv.DEL.557	CAAATACGTATATATATACACACACACATAT	C	.	PASS	SVTYPE=DEL;END=22012176;SVLEN=-30;SVANN=TANDEM	GT:AD:DP:SAC	0/1:28,14:42:16,12,5,9
chr1	22054915	pbsv.DEL.558	ATATATATTTTTTTTTTTTTT	A	.	PASS	SVTYPE=DEL;END=22054935;SVLEN=-20;SVANN=TANDEM	GT:AD:DP:SAC	0/1:9,31:40:4,5,16,15
chr1	22099893	pbsv.DEL.559	AAGCTTGTCCAAGAATTCAGAGCT	A	.	PASS	SVTYPE=DEL;END=22099916;SVLEN=-23	GT:AD:DP:SAC	1/1:5,33:38:3,2,15,18
chr1	22227547	pbsv.INS.564	C	CTTTTCTTTTCTTTTCTTTCTTCT	.	InsufficientStrandEvidence	SVTYPE=INS;END=22227547;SVLEN=23;SVANN=TANDEM	GT:AD:DP:SAC	0/1:23,7:30:12,11,7,0
chr1	22394254	pbsv.INS.565	A	AAGAAAGAAAGAAAGAAAGAAAGAAAG	.	PASS	SVTYPE=INS;END=22394254;SVLEN=26;SVANN=TANDEM	GT:AD:DP:SAC	0/1:13,28:41:6,7,15,13
chr1	22411804	pbsv.DEL.560	GGATGGATGAATGGATGGATA	G	.	PASS	SVTYPE=DEL;END=22411824;SVLEN=-20;SVANN=TANDEM	GT:AD:DP:SAC	0/1:23,10:33:12,11,5,5
chr1	22431245	pbsv.INS.566	C	CATATACAATATTGTATATATTGAATATATACAATATTGTATATATTCAATATATACAATATTGTATATATTCAATATATACAATATTGTATATATTGAATATATACAATATTGTATATATTCAAT	.	PASS	SVTYPE=INS;END=22431245;SVLEN=125;SVANN=TANDEM	GT:AD:DP:SAC	0/1:24,20:44:12,12,9,11
chr1	22433432	pbsv.INS.567	C	CAAAAAAACAAAAAAAAAAACAA	.	PASS	SVTYPE=INS;END=22433432;SVLEN=22	GT:AD:DP:SAC	1/1:5,38:43:4,1,16,22
chr1	22570495	pbsv.INS.568	G	GGATAATAATATTAATAATGATGATGATAACGACACCAACATACTTGAGTTCTTTCATGTCCACGTTCAGCTTCTATGGCTCTGAGGACAGAAGG	.	PASS	SVTYPE=INS;END=22570495;SVLEN=94;SVANN=TANDEM	GT:AD:DP:SAC	0/1:21,13:34:9,12,6,7
chr1	22577990	pbsv.INS.569	C	CATGTGTGCGTGTGTATGTGTGCATGTGTGCGTGAGTGTATGTATGCATGTGTGTGCATGTGCGTAAGTAGTGTGCATGTGTGTGCATGTGTGCGTGAGTGTATGTGTATGTATGCGTGTGTGTGCATGTGTGCGTGAGTATGTGCATTGAGTGCATGCACATGTGTGCATGAGTATGTATGCGTGTATTCATGTGTGTGCATGTGCGTGAGTGTATGTGCATGTGTGCATGTATGCGTATGTATTATGCATGCGTGTGCATGTGTGTGACTATGTATGCATGTGTGTATGTGCATGTGTGTGAGCGTATGTATGCATGTGTGTGCCTGTGTGCGAGTGTACGCATATGTGCGCATGTGTGCGTGAATGTGCATGTGTGCATGTGTGCATTTTTGTATGCATGTGTTTGCGCATGTGTGCGTTGAGTATTGTGCATGTGTGCATGAGTGTATATGTGCATGTGTACGTGTGCATGTGTGCGTGGGTGTATGCATGTGCGTGTGCATGAGTGTATGTGTGCGTTTGTGTGCGTGTGCGTGGTGAGTGTACCAATGTGTGTGCATGAGTGTGTGCATATGTGTGCATGAGTGTATGTGTATGTGCATCTGTGCAGTTGTGTGCATCTGCGTGAGTATGTGCATGTGTGCGTGAGTGTATGTATGCATGTCTATGTATACGTGTGCATGTGTGTATGTGTGCGTGTGTGCATATGTGCGTGAGTGTGCATGTGTGCATGTGTGCATGAGTGTATGTATGCATGTATGTGTGTGCCTGTGTGCATGTGTATGTGTGCCTGTGTGTGTGCTGTGTGCATGTGCGTGAGTGATGTGCGTGCGTGTGTGTGTGCAATGTGCGTGTGCATGTGTGTGAGTGTATGCATGTGTGCGTGCACATGTGTGCGAGTGTATGTGTGCATGTGTGCATGAGTGTTCATGTGTGTGCATGTGCATGAGTGTATATATGCGTGAGTGTATGCATGTGTGCGTGTGTGCATGTATGTGCATGTGTGCGTGAGTGTACGCATGTGTGCATGAATGTGTGCATGTGTGCATTTTTGTATGCATGTTTGCGCATGTGTGCGTTGAGTATTGTGCATGTGTGCATGTTTTGTGTGCATGTGTATGTGTGCATGTGTGCGTGAGTGTATGCATGTGTGTGCATGTGCCAGTGTAGTGTGCTTGTGTGTGCATGTGTGCATGTGTGATGGTGTGCATGTGTGTATGTGTGCATATGTATGCATGTGCATGTGTGCATCTGTGTGTGTGCATGTGTGTGCATGTGTGCGTATGTATGCATGTGTGCGTGAATGT	.	PASS	SVTYPE=INS;END=22577990;SVLEN=1309;SVANN=TANDEM	GT:AD:DP:SAC	0/1:10,18:28:4,6,8,10
chr1	22599628	pbsv.DEL.561	AGGAAGGAAGGGAGGGAGGGAAGGAAGGAAAGGAGGGAGGGAGGAAGGAGGGAAGGAAGGAAAGGAGGGAGGGAGGAAGGAGGGAAGGAAG	A	.	PASS	SVTYPE=DEL;END=22599718;SVLEN=-90;SVANN=TANDEM	GT:AD:DP:SAC	1/1:5,25:30:4,1,12,13
chr1	22658897	pbsv.DEL.562	GGATGGATGGATGGATGCAGGGATGGAGGGGTAGAGA	G	.	PASS	SVTYPE=DEL;END=22658933;SVLEN=-36;SVANN=TANDEM	GT:AD:DP:SAC	0/1:26,21:47:13,13,14,7
chr1	22754856	pbsv.INS.570	G	GGGAGGGGAGGTGAGGGGCAGGGGAGGGGAGGTGAGGGGCAGGGGAGGGGAGGGGCAAGGGAGGTGAGGTGAGGGGCAGGGGAGGTGAGGTGAGGGGCAGGGGAGATAAGAGGCAGGTGAGGTGAGATGAGGGGCAGGTGAGATGAGATGAGGGGCAGGGAAGGTGAGATGAGGGACAGGGGAGTGGGTGAGGGACAGGGGAGGTGAGGTGAGGGTCAGGGAGGTGAAGGGCAGGTGAGGTGAGATGAGGGGCAGGGGAGATGAGATGAGGGGCAGAGAAGGTGAGATGAGGGATGGGGAGGTGAGGTGAGGGGCAGGGGAGGTGAGGTGAGGGGCAGGGGAGGTGAGGGGAGGTGAGATGAGGGGCAGGTGAGATGAGGGGCAAGGGAGGTGAGATGAGGGGCAGGTGAGGTGAGATGAGGGGCAGGTGAGGTGAGACGAGGGGCAGGTGAGGTGAGACGTGGGGCAGGTGAGGTGAGGGACGGGAGGTGAGGTGAGGGGCAGGGGAGGTGAGGTGAGGGACAGGTGAGGTGAGGGGCAGGGGAGGTGAGGCAAGGGTCAGGGAAGCTGAGGCAGAGGGGCAGGGGAGGTGAGGTGAGGGGCAGGGGAGGTGAGGGGCAGGGGAGGTGAGGTGAGGGACAGGTGAGGTGAGGCAAGGGGCAGGTGAGGTGAGGCGAGGGGCAGA	.	PASS	SVTYPE=INS;END=22754856;SVLEN=684;SVANN=TANDEM	GT:AD:DP:SAC	0/1:10,26:36:6,4,15,11
chr1	22803646	pbsv.DEL.563	TATATATATATATGTGTATATATATGTGTG	T	.	PASS	SVTYPE=DEL;END=22803675;SVLEN=-29;SVANN=TANDEM	GT:AD:DP:SAC	1/1:6,31:37:3,3,13,18
chr1	22950447	pbsv.INS.576	G	GTGCAGTGGTGCAATCACAGCTCACTGCAGCCTCGACCTCCGAGTTCAAGCAATCCTCCCACCTCAGCCTCCCCAGTAGCTGGGATTATAGGCACACACACCAAACCTCTAATTTTTGTATTAGAGATGTATTAGAGATGAGGGCTCACTCTACAGAAGATACAAAAGTTAGCCAGGTTTGGTGGTGTGTGACTATAATCCCAGCTACTGGGGAGGCTGAGGTGGGAGGATTGCTTGAACTCCGGAGGTCGAGGC	.	PASS	SVTYPE=INS;END=22950447;SVLEN=254	GT:AD:DP:SAC	1/1:5,37:42:3,2,19,18
chr1	23017175	pbsv.DEL.571	TTTTATATATATATATATATATATATATATATATATATA	T	.	PASS	SVTYPE=DEL;END=23017213;SVLEN=-38;SVANN=TANDEM	GT:AD:DP:SAC	0/1:24,15:39:14,10,8,7
chr1	23277272	pbsv.INS.577	G	GTTGCAGTGAGCCAGGAGCACACCACTGCACTCCAGCCTGGGCAATAGAGCAAGACTCAGTCTTTTTTAAAAAAAAAAAAAAAAAAAGCATTATATCTTCTCAAACGTAAGAGTCACACTTTTTGGACCACAGGTGAATAATTCTGCAGACTATACCATAATGGCACTCATCATAGGTCCTCCTGAGGACTGAATCTGGATGAAGATGTTAGTAACTGTGAATGTGTGAGTTCTATGAAAGACACAGGAAAGTCCAGGGTTGTGAGTAGACTTTCCCCCCTCACTGCCAGTTTCTCATTTATAGGGTTTTCCCCCAACAAAATATGCAGGTATCATCTGTTTCAGAGAATCATACTTCAGATAATCCCCAAGGTCCCTTTCAGCTCTAGACTGACACCCCATTTTCAGGAAGAAGAAAGCAGCTCAGAAAGAATAAATGAATTGTGTAAGGGACACACCAGGAGAGCTAGGAAACAGGAAAACTTGGAGTCTATCTTAGCCACCAGAAACCACCTGCCCCAGCCCCCAGCTTCTCACTCAGCAGCTCATCACTGTATTCCAGAAGCTCCCCAGAGGACAAAAGCACAGAAGTTATCTCATCTGAAAATAAAACATTTTACCCTATTATTCTCCAGGGACAATTATGGAGCATTTCTTGCTATCATTCTGCAACTCCAAATAAGTTTAGGTTCCCATAGCAACACTCTGCTCTGGAAACTGGCATTGTTCCCCAGTCCATGTGGGAAGAAACAAGAGCTTCTCCTAGAACACTCACAGCAGGTGGGAGAGGCCATGGCATGGAGTGTGGAGACAGTTGCTGAGGACTTTGTCCAGCCAAAGATAAGGAACCTACTTTAGTCACCCGTGAGTGACTAATGCTTGATCATCCTGGATGGACCCCAACAAGGGAAGTCTGCCAAGAAAGTCTCCGCATTGCAGGAAGCATTGAGCCCAAGCAAGAAATTAAGACCCTAAGCTCCATCGAGTCAAAGAAACGTAGACTAAACTTTGCTAAAGTACACAGTGTTTTCATAGCAAAGGTGTTGCAAACACAAAGGTTTAGTTGGTAGACAAATTTAGAGGCCGATCACATGCTGATGATTTGGGGCTTGTGTACTGATGTCTATAACTTACTCTAGAAGAAAACTGTTCCTCTATTCACAAACGCTTCTGACACCAAATGTAAGGGTTTTTTTTTTTTCCACACTAATAATCAATTCCCCAAATCTCTGGACTCTAACTGAGTGTCCAGAGATTCAGTTCAGTTCTGACACTGACTGCCCAGAGTGGGCGCAGACCCCACAGGTTAAGGGCTCAGTCCTGCAGCACTACCCCCAGTTGCAAGGCCTGGCCTCCTCCTATATTTCTGATGGAGCAGCTATAAATGGGAGTTTCCATAACCCCCTTCATAGGTTCAATAATTTGCTAGAACAGCTCACAGAAATCAGGGAAACTCTTCAGTAGCTTTTTTTTTTTTTTTTAAGATGGAGTCTCATTTTGTCACCCAGGCTGGAGTGCAGTGGTGCTATCTCAACTAATTGCAACCTCCGCCTCCTGGGTTCAAGCAATTCTCCTGCCTCAGCCTCCCGAGTAGCTGGGACTACAGGCGTGTGCCACCAAGCCCGGATAATTTTAGTATTTTTAGTAAAGACAGGGTTTCCCCATGTTGGTCAGGCTGGTCTTGAACTCCTGACATCAGGTGATCTGCCTGCCTCAGCCTCCCAAAGTGCTGGGATTACAGGTGTGAGCCATGGCGCCCAGCCAACACTTTAGTTTTTATAGAGGATACAACTCAAGAACAGCCAAATAGAAGAGATGCACAGGGCAGGGTAGGATATGAGGGGCGGAGCCTCCCTGTCTTCTCCAGCGGTGCCACCTCCCAGCACCCGGTTGTGCTCACCAACCCAGAAGCTCATCAGATCTCATTGATAAGTTTTTATAGAGCTTAATCTCTGGCTCCCTCTTCCCTTCCTGGAGGTTTGTGGTTGGGGCTAAAAGTTCCAACCCTCTAATCATTTTTTTTTTTTTTTTTTTTTTTGGTAGAGCCAGGTCTCACTATGTTGCCCAGGCTGATCTTGAGCTCCTCATCTCAATCAATCCTCCTGCTTTGGCATCCCAAAGTGCTGGGATTACAGGAATGAGTAACCTCACCTGTCCCATCCCGAGACTAAATTTAGAGTCCCTACAGTAAGTCACCTCATTAGCATAAACTGAGGTGTATAAGGAGGGTCCTTACGAATAACAAAATACACTCTTACCAGGAAATTCTCAGGGTTTTAGGAGTTCTGTGCCAAGAACCTGAGCAAAACCAAAATATCTCATCATACCACATTTATTTTGAGATGGATCACAGGAACATTTTCAGAGGGGTATAAACCAAAGCAACTCCATCTTGAATAGGAGCTGGGTAAAATAAGGCTGAGACCTACTGGACTGCATTTCCAGTGGACGGTGAAAGCGTTTTAAGTCGCGGGATGAGACAGGAGGTCAGCACAAAATATAGGTCATAAAGACCTTGCTCATAAAACAGGTTGCAGTAAAGAAGACGGCCAAAACCACCAAAAACAAGATGGCCATGAGAGTGACCTCTAGTCATCCTCACTGCTACATTCCCACCAGCGCCATGAAAATTTACAAATGCCGTGGCAACGTCAGGACTCTATATGGTCTAAAAAGAGGAGACATAAATATTCCACCCCTTGTTTAGCATATCATCAAAAATAACAATAAAAATAAGCAAACAGCAGCCCTCGGGGCTGCTCTGTCTATGGAGTAGCCATTCTTTTATTCTTTTACTTTCTTAATAAACTTGCTTTCATTTTACTCTACGGACTCACCCTGAATTCTTTCTTGCATGAGATCCAAGAACCCTCTCTTGGGGTCTGGATCAGGACCCCTTTCCTGTAACAATATGACGAATTGATTGATGGGGGGATGGATAGACACATACTACAGTAAAATATTAATTGTAGCACCTAGGTGGTTGGTATAAGTAGTCACTGTAAATTTTTTTTAAGAGACGAGATCTCACTCTGTCACCAGGCTGGAGTGCAGTGGCCCAAAGATTTCGATTGAATTAGGTTGAAATTATTGAAATATATCTTGGTGTTAAAAGGAACCAAAGGAATTTTTTTAAAATACCAAATTAAATGTCAGTTATTGTTTTGGAATTGGTTACTGTTACCCTATCATACATTTATGTAAAATAAGCACTTATAAAGGGCAGGGTAGAATTAAACAAGTGTATTTTAGCCAGGAAGTTGAATATCCCAAAAATGGAATCTCAAGCTGGCAGTTTTTGAATGCTAGAGCCTATCACTCAAGTCCCGGGCTGGTGGAATATATAGTTAGAAAATTTAAGCTTGATGCTCCTTCTTTTACAGTGTTCAAAACAAGTGAGGGTCAGGGTAAAACAAAAAAAATTTAAGGCCAGTCATGGTGGCTCCCACCTATAATTCCAGGTCTTTGGGAGGCTGAGGAAGGAGGATCAATTGAACCCAGGAGTTGGAGACCAGCCTGAGCAATATAGGGAAACCCATCTCTGCAAAAAATTAGAAGAGTTAAAACCACTGGTGTGTACAGTGTATTTGTGAAACGCAGAGTAGCTCACAAAAAAAATTTATCTTCAAATTTCAAAGATCATTTTATCTCAAAGATTAAAATTTGAAGATAAAATTTTTTTGTGAGCTACTCTGCGTTTCACAAATACACTGTACACACCAGTGGTTTTAACTGTTCTAGAAAGCAACCAAGACTTATAACCTGTGAAAATGGGGCCACCTGGTGGTCAGAGTTAGGAACAGTCTAATAACGTCTTTCCAGCCGGGCGCGGTGGCTCATGCCTGTAATCCCAGCACTTTGGGAGGCCGAGGCGGGGAGATCACAAGGTCAGAATTTCGAGACCATTCTGGCCAACATGGTGAAACCCCGTCTCTACTAAAATGCAAAAAAGTAGCCGGACGTGGTGGCACGCGCCTGTAGTCCCAGCTACTCGGGATCCCAGCTGAGGTAGGGGAATCGCTTAAACCTGGGAGGCGGAGGTTGCAGTGAGCCGAGATCATGCCACTGCACTCCAGCCTGGCGACAGAGCAAGACTCCGCCTCAAAAAAATAGAAATAAAAATAACGTCTTCCCTACTAACTTCCTCCCATCCCACCCTACTCCTTTTCTGAACACTATCTGCTAGTCCCTTTTCCCACCATTTCTAGTTGTTCAACATTTATAAGGAACCTGATATACTAGAAAGCATAGGAGCTGGAGCCAGAACTGATCACCATACTTCTATTTCTTTTATATCCCCCCATGCACCTAGTGTTAGTTTTGAACATAAGTTCTCACAAAGACTTGCTCATTATCCAAAAGACTCAGAGACCAAACTGTTTTCCATTCAGTGCCTTCATATACTTAAGATGATTGTTGTCATCTTGTCTAATATGGGAAATCCCAATATTAAATGATTTCTTTCTTAGGGTCTGAAAGATTTTCTCACAATCTTCTAATTGAAACAGGAAATACCCACAGGAGTGGTAACTTAAATGCAAAGGCTTGGGTTCTGATATTTCCTGTCAGTTTCCTAATTATGTGATTTAGGGAAATCACTCCCTTTGAGTCTGCTTTTCTTAGATGTCATCTGCTGCCCTCCTTCTAGGTTGTTGCTTTTTTTTTTTTTTTTGAGACAGAGCTCTGTTGTCCAGATCGGAGTGCAGTGGCGCAGCCTCAGCTCACTGCAACCTCCACCTCCTGGGTTCGAGTGATTCTTATGCCTCAGCCTCCAAATTTGCTGGGATTATGACATGCACCACCATGCCCAGCTAATTGTTGTATTTTTAGTAGAGATGGGGTTTTTGCCATGTTGACCAGGCTGTTCCTCAACTCCTGGTCTCAAGTGATCTGCCTACCTCAGCCTCTCAAAGTGCTGGGATTACAGGCGTCAGCCACTGCCTCTGGCCTGTGTTCTTATATCTCATGTCCTTCAGTAGCACCCATCTGTGGCATCAGCAGCTCAGGTCTGGCTTGACTCTCTTCTCTTCTTGCCTCAGCAGGGAGGGCTCTGCCTCAACTCCCTCCAGGGTACAGCAGCAGCTGTAACAGCAGGGAGTTAAGGCAGAAACAAATAGAATATGCCTTAAAAAGCTGATAAAGACAAAATGAAAGCTGGTAAATAAAAAAAAAACAAAACTGGCCAAGGCTATTAAAATTGTTGAATTCACTATGAGTTATTATAAACTCTATAAAGAAGTAAATCTAGTGAGTTAGCCATTAAATAAATAGGCTTGAAACCACCTCCCTGGGCCTTGATCTATAAAATGAAAACATAATAGCATCAATCTCATAGGGAAGTTCTAAGAATTAGATCTTTGCACAATGCTGGTACTTGGAAAATACGTTACTATTGCTATTCCTAGGACCATCAGGCACTATGATAGTTTGCTTCAATAACCTTCACAATACCTCAAGGATGTTAATTATTTTGCTCAAGATCACAAAGTTCCGACATAGATCAGACTCCAAAGCCCATAAAACACACACACACACGCGCGCGCGCACACACCTTTATTGCGATACGTAACACCAATAAAGTGCATGATGTTGCTCAGAGGCCTGCAGAAAAAAAGTGCATGAAACATACAGATTCATGAATAATTAGAATGCAAACATCCATGGAATCACCATTTGACTAAAAATAAAAACTCTGGCCGTCCTGTGTCTCTTCCACCTTCCATACCACACGCCCGTCTCTCTCGTCTTTGAGTTCACCACTAGCCTGACGCGTGGAAATCAGTTTCTAGCTTTTCCTTTGTGTCCCATGTGGAATCATACTGTTATTTTTGTCTGGCTTCTTTGGTCAACATTATGTTCTTAAGATTCATCTACGTAGCATAAATTAACTTTGTATACAAATACACAATTATTGCATTATTTCTTGCAGGGTCTGGAGCAACATCTATAGTCAAACATACTGATATTTCTACAGGAAGCATGGTCAATAAAAACTACGTGTAGCCTCATGTTCAGGTTTTGCCTCCAAATGAATTTTGTCTCAAACATGAATCTATGTTTGGGACTTCCTGACACCTGAGATATCAACAATCAGTATATTCCTCTTCTAGTGGACTTTTAAGAAACTTAATTCCTGAAAAAAAATTCAATATTTAAAACAAACAAGTTTCAAAAATGTTCAAACCACCCTTTCTCACCTTGCAAACTTACATATTCTTGTCTCCTGTCTCAGAGGATGTTTTCTTTTCCAAGGTCAACTGGTTCTTCAGGGCCTTCCGTCTCATTCATTCCCATCTTCTCTGGAGCCTTGGTACAAGCCATCATCCCCTCTCCCGTATCTTCAACATTTCCATTGGCCCTCCCGGTTTTTTTTTTAAAGCCCCCCCACCCAGTCCCTTGTGGTTATCCTTATTTCCTCTCCTTCCTTTCTAAGCAAGTTTTAAAAAATTTTGAGCCAGGGTCTTGATCTGTTGCCCAGGCTGGAGTGCACTGGCACCATCACTGCTCACTGCGGCCTCAAATTCCTGAGCTCAAGCAACCCTCCCACCTCAGCTTCCTAAAGGGCTGGGATTACAGGCATGAGCCACCGTGCCCAGCCACAAGCTTCTTAAGAGTAGCCCTCACTACTCCACTTTCTCACCTCCCACTTACTGAATTCATTAGCATTCTGCTTTCCCCTACCATGGTTCCTTTGAAATTGCCTGGCAAAGGACCATCATATTGCAAAATACTGTGGACACATCTCAATCACCTTTCTCACACTCTGCTGTATTTGGTACTGTTAACCATTCCCCTCCTTGAATCTTCTCTCCTGTGGATTTATTGTTGTTGTTCCTGTTTCCCAACTTTCTTGGAGTTTTATCTATTGCCTTGACCTCTCACTGGAGCTTCAGAATACATGTACATGGACAGATTTCCAAATCCAACTTTCCAGTAACTCGAGACACATCTAATTGTGCTCAAATTTCTTAGTCACCTCTCTTGGGCCTAGGCCTGTTCCTGCATTCTTTATCAGTGAATAGTTACTATCTACCAGATAATCTAACTAGAAACCCGGTAGTGATGCCATACTCTTACCCTGCCTCCAAATCCAAATTACGTGCCTGTAATTCCAACTACTCTGGAGGCTGAGGCAGGAGAATCACTTGAACCTGGGAGGCGGAGGTTGCAGGGTTGCAGCAAGCTGAGATTGCACCATTGCACTCCAGCCTGGGCAACAAGGGCGAAACTCCGTCTCAAAAAAAAAAAGGCCGGGCGCGGTGGCTCACGCCTGTAATCCCAGTACTTTGGGAGGCCAAGGCGGGTGGATCACAAGGTCATGAGATCGAGACCATCCTGGCTAACACAGTGAAACCCCGTCTCTACTAAAAATACAAAAAAATTAGCTGGGCATTGTAGCGGGCGCCTGCAGTCCCAGCTACTCGGGAGGCTGAGGCAGGAGAGAACGGCATGAACCGGGAGGTGTAGC	.	PASS	SVTYPE=INS;END=23277272;SVLEN=7467	GT:AD:DP:SAC	0/1:49,20:69:25,24,9,11
chr1	23392445	pbsv.INS.578	A	AAAACACACTCCACACATCATACACACACACTCCCACACATCATACACACACACACTCCACACATCATACACACACACTCCACACATCATACATAAAACACACTCCACACATCATACACACCACACACACTCCACACATCGTACACAAAACACACTCCACACATCATACACAAAACACACTCCACACATCATACACACCACATACACTCCACACATCATACACACACACTCCACACATCATACACACACACTCCACACGTCATACACACACACACACTCCACACATCATACACAATACACACTCCACACATCATACACAATACACACTCCACACATCATACACACACACTCCACACATCATACACAATACACACTCCACACATCATACACAAAACACACTCCACACATCATACACACACACTCCACACATCATGCACAATACACACACACTCCACACATCATGCACAATACACACACACTCCACACATCATGCACAATACACACACACTCCACACATCATACACACACACTCCACACATCATACACACACACACACTCCACACATCGTACACACACACATTCCACACATCATACACACACTCCACACACACTATACACACCATACACACATTCCTTACATCATACGCACCACACACACTCCACACATCATACACACACACATACTCCACACATCATACACACACACTCCACACATCATACACACACACTCCACACATCATACACAATACACACATACTCCACACATCATACACACTGCACACACACTCCACACATCATACACACCACGCACACTCCACACATCATACACACACTCCATACATCACACACTCCACACATCACACACTCCACACATCATACACACATACTCCATAAATCATACACAATACACACACACTGCACACATCATACACACCACAAACACTCCACACATCAGACAACACACTCCACACATCATACACAATACATACATACTCCACACATCATACACAGTGCACACACACTCCACACATCATACACACACACTCCACACGTCATACACAAACACACTCCACACATCATACACACACACACTCCACACATCATACACACACTCCATACATTATACTCACCACACATACTCCACACATCATACACACACTCCATACATTATACTCACCACACATACTCCACACATCATACACACACACTCCACACATCATACACAATACACACACACTCCACACATCATACACACCCACTCCACACATCATACACACACACACACTCCACACATCATACACACACACGCACTCCACACATCATACACACATACACACACTCCACACCTCATACACATACTCCATACATC	.	PASS	SVTYPE=INS;END=23392445;SVLEN=1368;SVANN=TANDEM	GT:AD:DP:SAC	0/1:14,23:37:5,9,11,12
chr1	23495229	pbsv.INS.579	A	AGAGTAACAGGCTTAGGACAATTACGATGTGAGGAGTAATAGGCCTAGGACAATTACGATGTGAG	.	PASS	SVTYPE=INS;END=23495229;SVLEN=64;SVANN=TANDEM	GT:AD:DP:SAC	0/1:10,21:31:2,8,13,8
chr1	23628771	pbsv.INS.580	A	ATTTTTATTATTATTATTATAATA	.	PASS	IMPRECISE;SVTYPE=INS;END=23628771;SVLEN=23;SVANN=TANDEM	GT:AD:DP:SAC	0/1:15,21:36:9,6,10,11
chr1	23654637	pbsv.INS.581	C	CAACAGATGGGGCATCGCCGGGCGCGGTGGCTCACGCCTGTAATCCCAGCACTTTGGGAGGCCGAGGCGGGCGGATCACGAGGTCAGGAGATCGAGACCATCCCGGCTAAAACGGTGAAACCCCGACTCTACTAAAAATACAAAAAATTAGCCGGGCGTAGTGGCGGGCGCCTGTAGTCCCAGCTACTTGGGAGGCTGAGGCAGGAGAATGGCGTGAACCCAGGAGGCGGAGCTTGCAGTGAGCCGAGATCGCGCCACTGCACTCCAGCCTGGGCGACAGAGCGAGACTCCGTCTCAAAAAAAAAAAAAAAAAAAAAAAAAAAAACAAAA	.	PASS	SVTYPE=INS;END=23654637;SVLEN=329;SVANN=ALU	GT:AD:DP:SAC	1/1:1,23:24:1,0,15,8
chr1	23703702	pbsv.DEL.572	TATATTACATAAATACATATGTAATATATAAATATATATTAC	T	.	PASS	SVTYPE=DEL;END=23703743;SVLEN=-41;SVANN=TANDEM	GT:AD:DP:SAC	0/1:16,19:35:9,7,10,9
chr1	23703888	pbsv.INS.582	A	ATATATAATATATAAATATATATTATATAAATACATATATAATATATAAATATATATTATATAAATAC	.	PASS	SVTYPE=INS;END=23703888;SVLEN=67;SVANN=TANDEM	GT:AD:DP:SAC	0/1:21,15:36:10,11,9,6
chr1	23710981	pbsv.INS.583	G	GAACTGTGTTAGACTATATACATCCCTCCTGGATTCAGGTTCGTGAAGGA	.	PASS	SVTYPE=INS;END=23710981;SVLEN=49;SVANN=TANDEM	GT:AD:DP:SAC	0/1:8,31:39:2,6,18,13
chr1	23730252	pbsv.DEL.573	GTTATTATTATTATTATTATTATTA	G	.	PASS	SVTYPE=DEL;END=23730276;SVLEN=-24;SVANN=TANDEM	GT:AD:DP:SAC	0/1:23,16:39:14,9,9,7
chr1	23830114	pbsv.DEL.574	TATATATATATATATATATATAT	T	.	PASS	SVTYPE=DEL;END=23830136;SVLEN=-22;SVANN=TANDEM	GT:AD:DP:SAC	0/1:25,25:50:8,17,19,6
chr1	23837510	pbsv.INS.584	G	GGGAAGGGAAGAGCGTGGTCCCTATAAATGATAAGGAAAGGAGGGAAGGAAGTGCTGGGAAGGGAAGAGCGTGGTCCCTATAAACGATAAGGAAAGGAGGGAAGGAAGTGCT	.	PASS	SVTYPE=INS;END=23837510;SVLEN=111;SVANN=TANDEM	GT:AD:DP:SAC	0/1:14,35:49:3,11,26,9
chr1	23884345	pbsv.INS.585	T	TTAGAGGCGTGAGCCACTACACCTGGCTATGTATACTTTAGTGATTATTTTTCCTCAAAACATTAAATATTAAAACACTAAAGTAGTTACAATTGAAAAATTGAAAGTTAAGTGTATTAAAACTTAAAATATTACTTTACTATTATTATTTAAAATAGAGGCCGGATATGGTAGCTCACACCTATAATCCCAGCACTTTGGGAGGCCAACGCTGGCAGATCACTTGAGGTCAGGAGTTTGAGATCAGCCTGGCCAACATGGTGAAACCCAGTCTCTACTAAAAGTACAAAAAAAGAAAAAACAATTAGCTGAGAATGGTGGCTCATGTCCGTATTCCCAGCTATTCCAGAGTCTGAGGCACGAGAATCACTGGAATGTGGAAGGGGGAGGTTGCAGTGAGCCAAGATCGAGCCACTGCACTCCAGCCTGGGCGACAAAAACTGTCTCAAAAAAACAAACAAACAAACAAACAAAAACTGACATTTAAAATAGAGACAGGGTCTTGCTTGTTTGTTGCCCAGAAGGCTGGCCTCAAGCAGTCCTCCCTCCTCAGTCTCTGAAATTGCTAGTATTACAGGCATGAGCCACCATGCCTGGCCCACAGTATTATTTTATAAAGTATAAAGATATACGTATTTTTAAAACTTCTTTTAAAATAAAAAGAATATATATACAAATAGATTTTTTCTTTTGAAGACAGGGTGTGGCTGTCGCCTAGGCTGGAGTCCAGTGGTGCAATCATAGCTCACTGCAGCCTCGAACTCCTGGCCTCAAGTGATCCTCCTTCCTCGCCATCCCAAAGCTCTGGGATTACAAGTATGAACCACTTGCACCTGGTCTGATCTAGTTTTTTAAGCATGAGAACTGGGCTGTGCTGTAAATGTGGCTTCTCTGAATTGAGATGGGCTATAGGTAGAAAATACACACTGAATTTCAAAGGTTACGTGAGCAGAAGAATATAAAATATCTCAATTTTTTATATCGATGACAAGTTGAGATGACAATATTTTGGAATATATTGGGTTAAATAAAAATTTGTTTCACCAGTTTCTTTTTATTTTTATTTTATTTTTTTGAGATGGAGTCTCGCTCTTGTTGGCCAGGCTGGAGTACAGTGGCACTATCTCGGCTCACTGTAACCTCCGCCTCCTGGGTTTAAGTGATTCTCCTGCCTCAGCCTCCTGAGTAGCTGGGATTGCAGGCATATACCACCATGCCCGGCTAATTTTTGTATTTTTAGTACAGACGGGGTTTCACCATGTTGGTCAGGCTGGTCTCGGACTCTTGACCTCAGGTGATCCGCCCCCTCAGCCTCCCAAAGTGCTGGATTACAGGGGTGAGCCACCATGCCCAGCCTATTTTAAAATGTTTAGATGTGTCTATGGAAAATTTTATTTTATTTTATTTTATTTATTTATTTATTTTTGAGACAGAGTCTCGCTCTGTCACCCGGGCTGGAGTGCAGTGGCCTGATCTCAGCTCACTACAAGCTCTGCTTCCCGGGTTCACGCCATTCTCTCTCGCCTCACCTCCCAAGTAGCTGGGACTACATGTGCCCGCCACCACGCCCGGCTAATTTTTTGTTTGTTTGTTTTGTAATTTTTAGTAGAGACAGGGTTTCACTGTGTTAGCCAGGATAGTCTTGATCTCCTGACCTCGTGATCCACCCGCCTCAGCCTCCCAAAGTGCTGGGATTATAGGCGTGAGCCACCGCACCGGCTGGAAAATTTTTAAATCATCCACGTGTCTCATAGTTTTGCGGGACATCTGTAGACCCCAGGAGAGCTGCCTGCTGATCAGAACTCATTCCCCAGCCTGGCTCAGCTGGATGCCTCACAGTTCCCAAACAGTCCTGTTTTCTTGCCTCCACGCCTTTGCACCAGGGGTCCTTTCCCTGGCGCACTTCCCTCCTGACCTTTCCTCTGGGCTCATCTCCTGCCCAGTGAAGCCTTCCCTGATCCTGCAGTCACATCTGAAGCACCCGGCCCGCTCTGCGTGTGTGGTAACTGGTGCTGCACTGGTCTTTCCCCTCGACTAGATCACTAACCACGCTGACCAACATTTGAATGGAATTTAAATTCCACAAAATATTTTTCACAGCCACCATCTAGTTTTGTTGTTGTTGTTGTTTTGAGATAGGGTCTCCCTCTGTCA	.	PASS	SVTYPE=INS;END=23884345;SVLEN=2153;SVANN=TANDEM	GT:AD:DP:SAC	0/1:13,20:33:6,7,13,7
chr1	23894449	pbsv.DEL.575	GAAGGAAGGAAGGAAGGAAGC	G	.	PASS	SVTYPE=DEL;END=23894469;SVLEN=-20;SVANN=TANDEM	GT:AD:DP:SAC	1/1:7,28:35:3,4,15,13
chr1	23899941	pbsv.INS.586	G	GAAAGAAAGAAAGGAGGAAGGAAGGAAGGAAGGAAGGAAGGAAGGAAGGAAGGAAGGAAGGAAGGAAGGAAGGAAGAGAAGGAAAGAAGGAAAGAAGGAAAGAAAAGAAAGAAAGAAAGAAAGAAAAGAAAGAAAAAAAAAAAAAAAGAAAGAAAAGAAAGAAAGAGGGAAGGAAGGAAAGAGA	.	PASS	SVTYPE=INS;END=23899941;SVLEN=183;SVANN=TANDEM	GT:AD:DP:SAC	1/1:7,28:35:4,3,13,15
chr1	23935785	pbsv.DEL.587	GCAGCCACCCCGTCCGGGAGGGAGGTGGGGGGGTCAGCCCCCCGCCCGGC	G	.	PASS	SVTYPE=DEL;END=23935834;SVLEN=-49;SVANN=TANDEM	GT:AD:DP:SAC	1/1:1,34:35:1,0,18,16
chr1	23993596	pbsv.DEL.588	GGGGCGGCCGGGCAGAGGCGCCCCTCACCTCCCGGACGGGGAGGCTGGCCGGGCGGGGGGGCTGACCCCCCCCACCTCCCTCCCGGACGGGGCGGCTGGCCGGGCGGGGGGCCGACCCCCCCACCTCCCTCCCGGACGGGGCGGCTGGCCGGGCGGGGGGCCGACCCCCCCACCTCCCTCCCGGACGGGGCGGCTGGCCGGGCGGGGGGCCGACCCCCCCACCTCCCTCCCGGACGGGGCGGCTGGCCGGGCGGGGGGCCGACCTCCCCACCTCCCTCCCGGACGGGGCGGCTGGCCGGGCGGGGGGCCGACCCCCCCACCTCCCTCCCGGACGGGGCGGCTGGCCGGGCAGAGGGGCTCCTCACTTCCCAGTA	G	.	PASS	SVTYPE=DEL;END=23993969;SVLEN=-373;SVANN=TANDEM	GT:AD:DP:SAC	1/1:5,43:48:1,4,14,29
chr1	24011012	pbsv.INS.597	C	CCTCTCCTCCCCTCCCCTCCCTTCTCCTCTCCTCCCCTCCCCTCCCCTCTCCTCCCCTACTCCTCCCCTCCCCTCCCTCCCTTCTCCTCTCCTCCCCTCCCCTCTCCTCCCCTCCCCTCCCCTCTCCTCTCCCTCCCCTCTCTCCT	.	PASS	SVTYPE=INS;END=24011012;SVLEN=145;SVANN=TANDEM	GT:AD:DP:SAC	0/1:7,26:33:4,3,11,15
chr1	24113307	pbsv.DEL.589	TCTTTCTTTCTTTCTTTCTTTCTTTCTTTC	T	.	PASS	SVTYPE=DEL;END=24113336;SVLEN=-29;SVANN=TANDEM	GT:AD:DP:SAC	0/1:33,21:54:22,11,4,17
chr1	24189194	pbsv.INS.598	T	TTTCTTTCTTTTCTTCTTCCTTCCTTCCTTCC	.	PASS	SVTYPE=INS;END=24189194;SVLEN=31;SVANN=TANDEM	GT:AD:DP:SAC	0/1:16,18:34:5,11,13,5
chr1	24204887	pbsv.DEL.590	CCTGCCTTGGCCTCCCAAAGTG	C	.	PASS	SVTYPE=DEL;END=24204908;SVLEN=-21;SVANN=TANDEM	GT:AD:DP:SAC	0/1:17,19:36:9,8,12,7
chr1	24212234	pbsv.INS.599	T	TGGTGACGGAGGTGGTGAGGGTGATGGAGGTGGTGACGGAGGTGGTGAG	.	PASS	SVTYPE=INS;END=24212234;SVLEN=48;SVANN=TANDEM	GT:AD:DP:SAC	0/1:22,16:38:12,10,9,7
chr1	24212305	pbsv.INS.600	G	GTGGTGACGGAGGTGGTGAGGGTGATGGAGGTGGTGATGGAGGTGGTGTGAGTGATGGAGGCAGTGATAGAGGTGGTGATGGAGGTGGTGAGGGTGATGGAGGTGGTGACGGAGGTGGTGAGGGTGATGGAGGTGGTGACGGAGGTGGTGAGGGTGATGGAGGTGGTGACGGAGGTGGTGAGGGTGATGGAGGTGGTGACGGAGGTGGTGAGGGTGATGGAGGTGGTGATGGAGGTGGTGAGGGTGATGAAGGTGGTGACGGAGGTGGTGAGGGTGATGGAGGTGGTGACGGAGGTGGTGAGGGTGATGGAGGTGGTGATGGAGGTGGTGAGGGTGATGAAGGTGGTGACGGAGGTGGTGAGGGTGATGGAGGTGGTGACGGAGGTGGTGAGGGTGATGGAGGTGGTGATGGAGGTGGTGAGGGTGATGAAGGTGGTGACGGAGGTGGTGA	.	PASS	SVTYPE=INS;END=24212305;SVLEN=450;SVANN=TANDEM	GT:AD:DP:SAC	0/1:20,18:38:11,9,10,8
chr1	24219170	pbsv.INS.601	C	CTTTTCTCTTTCTTTCTTTCTTCTCTCTTTCTTCTTT	.	PASS	SVTYPE=INS;END=24219170;SVLEN=36;SVANN=TANDEM	GT:AD:DP:SAC	0/1:18,21:39:10,8,13,8
chr1	24345008	pbsv.INS.602	C	CCCTCACACCTGTGCCCCCTACACCTGTGCCCCTCCACACCTGTGCCCCTCCACACCTGTGTCCCCTCCACACCTGTGCCCTCCACACCTGTGCCCCCTCCATACCTGTGCCCCCTCTAACACCTGTGCCCCTCCACACCTGTGCCCCCCCACACCTGTGCACCTCCACACCTGTGCCCCTCCACACCTGTGCCCCCTCTACACCTGTGCCTCCACACCTGTGCCCCCTTTACACCTGTGCCCCTCCACACCTGTGCCCCCTCTACACCTGTGCCCCCTCCACACCTGTGCCCCCTCTACACCTGTGC	.	PASS	SVTYPE=INS;END=24345008;SVLEN=307;SVANN=TANDEM	GT:AD:DP:SAC	0/1:13,31:44:10,3,14,17
chr1	24573953	pbsv.INS.DUP.595	A	<DUP>	.	PASS	SVTYPE=DUP;END=24573970;SVLEN=17	GT:AD:DP:SAC	0/1:24,6:30:9,15,4,2
chr1	24573955	pbsv.INS.DUP.596	A	<DUP>	.	PASS	SVTYPE=DUP;END=24573977;SVLEN=22	GT:AD:DP:SAC	0/1:24,6:30:10,14,3,3
chr1	24597652	pbsv.INS.603	A	AAAAGAAAGAAAGAAAAGAAAGAAAG	.	PASS	SVTYPE=INS;END=24597652;SVLEN=25;SVANN=TANDEM	GT:AD:DP:SAC	0/1:17,17:34:11,6,7,10
chr1	24634837	pbsv.INS.604	G	GTCTGTAATCCCAGCACTTTGGGAGGCCAAGACGGGAATATCACTTGAGGTCAGGAGTTCAGACCAGCCTGGCCAACATGGTGAAACCCCATCTCTAATAAAAATACAAAAATTAGCCTGGCATAATGCCGCATGCCTGTAATCCCAGCTTTGCTCGGGAGGCTGTGGCAGGAGAATTGCTTGAACCCGGGAGCCGGAGGTTGCAGTGAGCCGAGATCATGCCACTGCACTCCAGCCTGGGCAACAGAGTGAGACTCCATCTAAAAAAAAAAAAGAAAAGAAAAAAATGCAGCCAGGCACGGTGGCTTACA	.	PASS	SVTYPE=INS;END=24634837;SVLEN=310;SVANN=TANDEM	GT:AD:DP:SAC	1/1:4,37:41:1,3,16,21
chr1	24709373	pbsv.INS.605	T	TTATATATATATATATATATATATATATATATATATATA	.	PASS	SVTYPE=INS;END=24709373;SVLEN=38	GT:AD:DP:SAC	0/1:8,25:33:4,4,13,12
chr1	24730354	pbsv.INS.606	A	AGGGGGAGGGGGGAGGAGGGGAGGAGGGGAGGGGGAGGGGGAAGGAGAGGAGGGGAGGGGGAAGGGGGGAGGAGGGGAGGGGGAGGGGGAAGGGGAGGAGGGGAGGGGGAAGGGGAGGAGGGGGAGGGGAGGGGAGGGGGAAGGGGAGGGGAGGAGGGAGGGGAGGAGGGGGGAGGGGGAGGGAGGAGGGGAGGGGGAGGGAGGGGGGAGGGGGAGGGGAGGGGGAGGGGGGGGAGGGGAGGGGGAGGGGAGGGGGGAGGGGAGGGGGGAG	.	PASS	SVTYPE=INS;END=24730354;SVLEN=270;SVANN=TANDEM	GT:AD:DP:SAC	0/1:11,26:37:7,4,10,16
chr1	24776788	pbsv.DEL.591	TGTAGTCCCAGCTACTCGGGAG	T	.	PASS	SVTYPE=DEL;END=24776809;SVLEN=-21	GT:AD:DP:SAC	1/1:3,30:33:2,1,15,15
chr1	24799915	pbsv.DEL.592	GGGGGGGGGGTCAGCCCCCCCACCTGGCCAGCCGCCCCGTCTGGGAGGTGAGGGGCGCCTCTGCCCGGCCGCCCCTACTGGGAAGTGAGGAGCCCCTCTGCCCGGCCAGCCGCCCCGTCCGGGAGGGAGGTGGGGGGGTCAGCCCCCTGCCCGGCCAGCTGCCCCGTCTGGGAGGTGAGGGGCGCCTCTGCCCGGCCGCCCCTACTGGGAAGTGAGGAGCCCCTCTGCCCGGCCAGCCGCCCCGTCCGGGAGGGAGGTGGGGGGGGTCAGCCCCCCGCCCGGCCAGCCACCCCGTCC	G	.	PASS	SVTYPE=DEL;END=24800211;SVLEN=-296;SVANN=TANDEM	GT:AD:DP:SAC	1/1:3,31:34:2,1,16,15
chr1	24820067	pbsv.INS.607	G	GTGTATATATAATATATAAATATATA	.	PASS	SVTYPE=INS;END=24820067;SVLEN=25;SVANN=TANDEM	GT:AD:DP:SAC	0/1:15,28:43:7,8,17,11
chr1	24832196	pbsv.DEL.593	TTTGATTTTTTATTTTTTTTATTTTTTATTTTTTTTTTCTTTTGAGCAGTAACGTTTTATTTTTTATTTTTTTATTTTTTATTTTTTTTATTTTTTATTTTTATTGATCATTCTTGGGTGTTTCTCGCAGAGGGGGATTTGGCAGGGTCATAGGACAATAGTGGAGGGAAGGTCAGCAGATAAACAAGTGAACAAAGGTCTCTGGTTTTCCTAGGCAGAGGACCCTGCTGCCTTCCGCAGTGTTTGTGTCCCTGGGTACTTAAGATTAGGGAGTGGTGATGACTCTTAACGAGCATGCTGCCTTCAAGCATCTGTTTAACAAAGCACATCTTGCACCGCCCTTAATCCATTTAACCCTGAGTGGACACAGCACATGTCTCAGAGAGCACAGGGTTGGGGATAAGGTCACAGATCAACAGGATCCCAAGGCAGAAGAATTTTTCTTAGTACAGAACAAAATGAAAAGTCTCCCATGTCTACTTCTATCCACACAGACCCAGCAACCATCCGATTTCTCAATTTTTTCCCCACCCTTCCCGCCTTTCTATTCCACAAAACCGCCATTGTCATCATGGCCCATCCCCAATGAGCCGCTGGGCACACCTCCCAGACGGGGTCGTGGCCGGGCAGAGGGGCTCCTCACTTCCCAGTAGGGGCGGCCCGGCAGAAGTGCCCCTCACCTCCCAGATGGGGCGGCTGGCCGGGCGGGGGGCTGACCCCCCCACCGCCCTCCCGGACGGGGCGGCTGGCCAGGCAGAGGGGCTCCTCACTTCCCAGTAGGGGCGGCCGGGCAGAGGCGCCCCTCACCTCCTGGATAGGGCGGCTGGCCGGGCGGGGGGCTGTTCCCCCCACCTCCCTCCCGGACGGGGCGGCTGGCCGGGCAGAGGGGTCCTCACTTCCCAGTAGGGGCGGCCGGGCAGAGGCGCCCCTCACCTCCCGGACGGGGCGGCTGGCCAGGCAGGGGGCTGATCCCCCCACCTCCCTCCCGGACGGGGCGGCTGGCCGGGCGGGGGGCTGACCCCCCCCACCTCCCTCCCGGACGGGGCGGCTGGCTGGGCAGAGGGGTCCTCACTTCCCAGTAGGGGCGGCCGGGCAGAGGCGCCCCTCACCTCCCGGACGGGGCGGCTGGCCAGGCAGGGGGCTGATCCCCCCACCTCCCTCCCGGACGGGGCGGCTGGCCGGGCAGGGGGCTGACCCCCCCACCTCCCTCCCGGACGGGGCGGCTGGCCGGGCAGGGGGCTGACCCCCCCTCCCCCCTCCCGGACGGGGCGGCTGGCCGGGCGGGGGGCTGACCCCCCCACCTCCCTCCCGGATGGGGCGGCTGGCCAGGCGGGGGGCTGACCCCCCCACCTCCCTCCTGGGCGGGGCGGCTGGCCGGGCAGAGGGGCTCCTCACTTCCCAGTAGGGGCGGCCGGGCAGAGGCGCCCCTCACCTCCCGGACGGGGCGGCTGGCCAGGCGGGGGGCTGACCCCCCACCTCCCTCCCGGACTGGGCGGCTGGCCGGGCGGGGGGTTGACCCCCCCACCTCCCTCCTGGACGGGGCGACTGGCCGGGCAGAGGGGCTCCTCACTTCCCAGTAGGGGCGGCCGGGCAGAGGAGCCCCTCACCTCCCGGCCGGGGCGGCTGGCCGACCCCCCCCCCCCCCCCCCGCCTCCCTCCCGGACGGGGCGGCTGGCCGGGCAGAGGGGCTCCTCACTTCCCAGTAGGGGCGGCCGGGCAGAGGAGCCCCTCACCTCCCGGACGGGGCGGCTGGCCGGGCAGGGGGCTGACCCCCCCCACCTCCCTCCCGGACGGGGTGGCTGCCGGGCGGAGACGCTCCTCACTTCCCAGACGGGGTGGTTGCCAGACGGAGGGGCTCCTCACTTCTCAGACGGGGCGGTTGCCAGGCAGAGGGTTTCCTCACTTCTCAGACGGAGCGGCCGGGCAGAGACACTCCTCACCTCCCAGACAGGGTTGCGGCCCAGCAGAGGCGCTCCTCACATCCCAGACAGGGCGGTGGGGCAGAGGTGCTCCCCACATCTCAGACGATGGGCGGCCGGGCAGAGACGCTCCTCACTTCCTAGATGGGATGGCGGCGGGGAAGAGGCGCTTCTCGCTTCCTAGATGGGATGGCGGCCGGGCAGAGACGCTCCTCACTTTCCACACTGGGCAGCCAGGCAGAGGGGCTCCTCACATCCCAGACGATGGGTGGCCAAGCAGAGACGCTCCTCACTTCCCAGACGGGGTGGCGGCCGGGCAGAGGCTGCAATCTCGGCTCTTTGGGAGGCCAAGGCAGGCGGCTGGGAGGTGGTTGTAGCGAGCCGAGATCACGCCACTGCACTCCAGCCTGGGCACCATTGAGCACTGAGTGAACGAGACTCCATCTGCAATCCCGGCACCTCGGGAGGCCGAGGCTGGCGGATCACTCGCGGTTAGGAGCTGGAGACCAGCCCGGCCAACACAGCGAAACCCCATCTCCACCAAAAAAAAACGAAAACCAGTCAGGCGTGGCGGCGCGCGCCTGCAATCGCAGGCACTCGGCAGGCTGAGGCAGGAGAATCAGGCAGGGAGGTTGCAGTGAGCCGAGATGGCAGCAGTACCGTCCAGCTTTGGCTCGGCATGAGAGGGAGAGGGAGACGGGAGAGGGAGAGGGAGACGGGAGAGGGAGAGGGAGACGGGAGAGGGAGAGGGAGACGGGAGAGGGAGACGGGAGAGGGAGAGGGAGACGGGAGAGGGAGACGGGAGAGGGAGAGGGAGAGGGAGACGGGAGAGGGAGAGGGAGACGGGAGAGGGAGACGGGAGAGGGAGAGGGAGACGGGAGAGGGCGAGCAGTAACGTTTTATA	T	.	PASS	SVTYPE=DEL;END=24835018;SVLEN=-2822	GT:AD:DP:SAC	1/1:0,41:41:0,0,21,20
chr1	24876336	pbsv.DEL.594	TGGGGTGGGGTGGGGCGGGGCGGGGA	T	.	PASS	SVTYPE=DEL;END=24876361;SVLEN=-25;SVANN=TANDEM	GT:AD:DP:SAC	0/1:23,10:33:10,13,5,5
chr1	25035974	pbsv.DEL.608	CACCACCATTATCATCAGCACTACCATA	C	.	PASS	SVTYPE=DEL;END=25036001;SVLEN=-27;SVANN=TANDEM	GT:AD:DP:SAC	0/1:18,11:29:11,7,6,5
chr1	25044970	pbsv.INS.612	G	GGAAGAGAAGAAGGAAGGGAGGGAGGAAGGAAGGAAGAAAGGAAGGAAAGGAGGGAAGGAGGGAGGAGGGAGGGGAGAGGGAGGGAGGGAAGGAGGGAGGGGGGAGGGAGG	.	PASS	SVTYPE=INS;END=25044970;SVLEN=110;SVANN=TANDEM	GT:AD:DP:SAC	1/1:3,24:27:2,1,17,7
chr1	25054265	pbsv.INS.613	T	TCTTCTTCCTTCCTTCCTCTCTCCCTCCCTCCCTCCCTTACTTCCTCTCTCCTCCCTCCCTCCCTTCCTTCCTCCCTCCCCTCTCCCTCCTTCCTCTCTCCCTCCTTTTTTTCCTCTCCTCTCCTCCCTCCCTTCCTCCCTCCCTTCCTCCCTCCCTTCCTCCCTCCCTTCCTCCTCCTTCCTCCTTTCCCTTTCCTCCCCTTCCTCTCCCCCCTCCTCCTTTCTCCTTCCTTCCTTCCTCCATCCTTCCCTTCCTCTCTTCCCTTTCCTCCCCTCCTCTCCCCCTCTCCTCCCTTCTC	.	PASS	SVTYPE=INS;END=25054265;SVLEN=298;SVANN=TANDEM	GT:AD:DP:SAC	1/1:2,22:24:1,1,15,7
chr1	25093763	pbsv.INS.614	C	CAAAAAAAAAAAAAAAAAAAAAAAAA	.	PASS	SVTYPE=INS;END=25093763;SVLEN=25	GT:AD:DP:SAC	0/1:20,10:30:9,11,5,5
chr1	25108872	pbsv.INS.615	A	AAAGATGGAAGGAAGGACGGAAGGAAGGATGGAAGGGCGGGGGGAGGGAGAGAGGGAGGGAGAGAGGG	.	PASS	SVTYPE=INS;END=25108872;SVLEN=67;SVANN=TANDEM	GT:AD:DP:SAC	1/1:5,22:27:4,1,12,10
chr1	25111832	pbsv.INS.616	T	TATTGATTTCTCTGGAGCAGTTCATTCATAAAGGCCA	.	PASS	SVTYPE=INS;END=25111832;SVLEN=36	GT:AD:DP:SAC	0/1:20,12:32:10,10,7,5
chr1	25166887	pbsv.INS.617	A	AAGGAAGGAAGGAGGGAAGGGAGGGAGGAGGGAGGAAGGAAGGAAGGAGGGAAGGGAGGGAGGGAGGGAGGG	.	PASS	SVTYPE=INS;END=25166887;SVLEN=71;SVANN=TANDEM	GT:AD:DP:SAC	0/1:22,16:38:11,11,11,5
chr1	25258887	pbsv.BND.chr1:25258887-chr1:25329032	A	A[chr1:25329032[	.	PASS	SVTYPE=BND;CIPOS=-6,25;MATEID=pbsv.BND.chr1:25329032-chr1:25258887;MATEDIST=70145	GT:AD:DP	0/1:31,5:36
chr1	25268003	pbsv.CNV.48120	G	<CNV>	.	PASS	SVTYPE=cnv;END=25329032;SVLEN=61029;SHADOWED	CN	0
chr1	25268003	pbsv.BND.chr1:25268003-chr1:25338333	G	G[chr1:25338333[	.	PASS	SVTYPE=BND;CIPOS=-43,22;MATEID=pbsv.BND.chr1:25338333-chr1:25268003;MATEDIST=70330	GT:AD:DP	0/1:4,5:9
chr1	25329032	pbsv.BND.chr1:25329032-chr1:25258887	G	]chr1:25258887]G	.	PASS	SVTYPE=BND;CIPOS=-6,25;MATEID=pbsv.BND.chr1:25258887-chr1:25329032;MATEDIST=70145	GT:AD:DP	0/1:5,5:10
chr1	25331703	pbsv.DEL.609	GACTACAGGCGTCCGCCAAGATGCCCAGCTAATTTTTTTTTTTTTTTTTTTTTTTGAGACGGAGTCTCGCTCTGTTACCCAGGCTGGAGTGCAGTGGCGCGATCTCGGCTCACTGCAAGCTCCGCCTCCCGGGTTCACGCCATTCTCCTGCCTCAGCCTCCGGAGTAGCTGGG	G	.	PASS	SVTYPE=DEL;END=25331875;SVLEN=-172;SVANN=TANDEM	GT:AD:DP:SAC	1/1:1,20:21:0,1,11,9
chr1	25338333	pbsv.BND.chr1:25338333-chr1:25268003	T	]chr1:25268003]T	.	PASS	SVTYPE=BND;CIPOS=-42,22;MATEID=pbsv.BND.chr1:25268003-chr1:25338333;MATEDIST=70330	GT:AD:DP	0/1:34,5:39
chr1	25529499	pbsv.INS.618	A	ATGTTTGTATTGTGTGTATGAGGGTTGTGTGCTGTGTGTTGTGTATATATTGTATGTGTTATGTGTATGTATGTCGTATGAGTGTATTCTGTATATGTGTTTTGTGTGGTCTATTATGTGTGTGGCATGTGTTGTGTATGTGTGTTGTGTGTGATGTGTTGTATGTGTGTTGTGCATATATGTTGTTTCTGTGTATGTATGTTATGTGTATGTGTATGTTGTGTTGTATGTATGGGTTGTGCCTATGTGCTGTGTTGTGTGCTGCATGCATGTTTGTGTGGTGTGTGTATTTAGGTTGTGTGCTATTTATGTGTCTATATTGTATGTGTTGTATGTGTGTTGTATGTATGTGTAGTGTATGTGTGTTGTGTGTGATGTGTATATGTGGTGTGTGTATGTCTGTTATGTGTATGTATGAGTGTATGTGTGTTGTGTGTGTGTTGTGTATATGTGTTGTGTGTGTTGTGTATGTGTGTTGTGAGTTGTGTTGTGTATATGTGGTGTGAGTTGTGTTGTGTCATGTATGTGTGCATTGTGTATAGGTGTTGCATGTGTGTTGTGTTGTGTGTATGTGTTGTGTTGTGTATATGTGGTATGTGAATGTGTATGTTGTATGTTGTGTTGTATGTATATGTGTTATGTATATGTGATGTGTGTGTTGTGTATATGCTGGGTGTGTGTGTACATGTGTGTATGTGTGTTGTATGTGTGTATGCATGTGTGTTGCGTATATGTGGTATGTGTGCATGTGTGTTGTCATGTGTATGTGTGTTGTGTATATGTGTGTGTTGTGTATATGTGTTGTGTGTATGTGTATCGTGTTGTGTGTATGTGTTATGTTGTGTATATGTGGTGTGTGAATGTGTGTGTGTGTGTATGTGTATGTTGTCTGTTTTGTGTGTGTATACGTGGTGTGTGTGTGTTGTGTTGTGTATATGTGTTGTGTGTGTTGCGTGTATGTGTTGTG	.	PASS	SVTYPE=INS;END=25529499;SVLEN=966;SVANN=TANDEM	GT:AD:DP:SAC	0/1:13,21:34:7,6,9,12
chr1	25719395	pbsv.DEL.610	TTTTATTTATTTATTTATTTA	T	.	PASS	SVTYPE=DEL;END=25719415;SVLEN=-20;SVANN=TANDEM	GT:AD:DP:SAC	0/1:25,21:46:12,13,10,11
chr1	25751258	pbsv.INS.619	C	CTTTTCTCCTTCCATCCATCCTTCCATCATTCTCCTTCCATCCACCTTTTCTTCTGTCT	.	PASS	SVTYPE=INS;END=25751258;SVLEN=58;SVANN=TANDEM	GT:AD:DP:SAC	0/1:8,30:38:5,3,23,7
chr1	25768267	pbsv.INS.620	A	ATCCACACTCCCCTCACACACACCCCACACACATTACATACACTCTCCCTACACACACTCCCCTCACACACACAGACCCACACACCCACACTCCCC	.	PASS	SVTYPE=INS;END=25768267;SVLEN=95;SVANN=TANDEM	GT:AD:DP:SAC	0/1:26,17:43:21,5,6,11
chr1	25808297	pbsv.DEL.611	CGCCTGGGTGGGCTGTGCCTGGGTGGGCTGTGCCTGGGTGGGCTGT	C	.	PASS	SVTYPE=DEL;END=25808342;SVLEN=-45;SVANN=TANDEM	GT:AD:DP:SAC	1/1:3,29:32:0,3,20,9
chr1	26163321	pbsv.DEL.621	CTCTTCCTTCTCTTTTTTTTTTTTTTTTTTTTTTTTTTTTTTGAGACGGAGTCTCGCTCTGTCGCCCAGGCTGGAGTGCAGTGGCGGGATCTCGGCTCACTGCAAGCTCCGCCTCCCGGGTTCACGCCATTCTCCTGCCTCAGCCTCCCAAGTAGCTGGGACTACAGGCGCCCGCCACTACGCCCGGCTAATTTTTTGTATTTTTAGTAGAGACGGGGTTTCACCGTTTTAGCCGGGATGGTCTCGATCTCCTGACCTCGTGATCCGCCCGCCTCGGCCTCCCAAAGTGCTGGGATTACAGGCGTGAGCCACCGCGCCCGGCCCCCT	C	.	PASS	SVTYPE=DEL;END=26163647;SVLEN=-326;SVANN=ALU	GT:AD:DP:SAC	1/1:1,35:36:1,0,22,13
chr1	26206481	pbsv.INS.631	A	AAAAAAGAAAGAAAGAAAGAAAAAGAAAGAAAAGAAAGAAAAGAAGAAAAAAGAAAAGAAAGAAAGAAAGAAAGAAAAATGAAAAAGAAAAG	.	PASS	SVTYPE=INS;END=26206481;SVLEN=91;SVANN=TANDEM	GT:AD:DP:SAC	0/1:23,8:31:14,9,1,7
chr1	26206498	pbsv.INS.632	A	AAAGAAAGAAAAGAAAGAAAAGAAAGAAAGAAAGAAAGAAAGAAAGAAAGAAAG	.	PASS	SVTYPE=INS;END=26206498;SVLEN=53;SVANN=TANDEM	GT:AD:DP:SAC	0/1:15,16:31:5,10,10,6
chr1	26208891	pbsv.DEL.622	ATATATGTATATATAATATATATT	A	.	PASS	SVTYPE=DEL;END=26208914;SVLEN=-23;SVANN=TANDEM	GT:AD:DP:SAC	1/1:2,29:31:1,1,12,17
chr1	26257166	pbsv.INS.633	T	TTGTGTGTGTGTGTTGTGTGTG	.	PASS	IMPRECISE;SVTYPE=INS;END=26257166;SVLEN=21;SVANN=TANDEM	GT:AD:DP:SAC	0/1:7,25:32:1,6,9,16
chr1	26282336	pbsv.DEL.623	GGGCCGGGACCGGGACCGGGACTGG	G	.	PASS	SVTYPE=DEL;END=26282360;SVLEN=-24;SVANN=TANDEM	GT:AD:DP:SAC	1/1:6,36:42:4,2,19,17
chr1	26345030	pbsv.DEL.624	GGAAATGAGGCATCAGGAGCACCGGGGCCCTTCACGACCTCTTTCCAGGT	G	.	PASS	SVTYPE=DEL;END=26345079;SVLEN=-49;SVANN=TANDEM	GT:AD:DP:SAC	1/1:1,38:39:0,1,21,17
chr1	26399819	pbsv.INS.634	A	ATGATATATATATGTTTATATATGTATATATAAATTATATATGTATTATAATGTATATATATAATTGTATAATATAATATATAATAATATAATATATAATTATTTATTATAATATATAATTATTATTATATATATATATTATTATAATTAATATATATAATTATATATAATTATATATATAATTAATATATAATTAATTATATTTATATATTATATATAATTATATGTAAATATATAATTATATATATTATATATAATATATAATAAATATAATTATATATATAATAATTATATTATATATATATTATATATATTATATATATTTTATATTATATAATATATAATATACATAATTTTATATATAGTATATATTATATATATATATAATATATAATAATATATATAATATATTATATTAATAATATATAATTATATATATAAAATTATAT	.	PASS	SVTYPE=INS;END=26399819;SVLEN=448;SVANN=TANDEM	GT:AD:DP:SAC	0/1:14,19:33:8,6,9,10
chr1	26415685	pbsv.DEL.625	GCTGGGCACAACATAGAATATGGC	G	.	PASS	SVTYPE=DEL;END=26415708;SVLEN=-23	GT:AD:DP:SAC	0/1:26,15:41:12,14,9,6
chr1	26512394	pbsv.INS.635	C	CAAACACACACACACACACACACACACAA	.	PASS	SVTYPE=INS;END=26512394;SVLEN=28;SVANN=TANDEM	GT:AD:DP:SAC	0/1:22,13:35:9,13,3,10
chr1	26596363	pbsv.DEL.626	GCCCGGCCAGCCGCCCCGTCCGGGAGGGAGGTGGGGGGGTCAGCCCCCCGT	G	.	PASS	SVTYPE=DEL;END=26596413;SVLEN=-50;SVANN=TANDEM	GT:AD:DP:SAC	0/1:19,21:40:7,12,9,12
chr1	26638982	pbsv.DEL.627	GAGGCCAAGGTGGGAGAATCTCCTGAGCCC	G	.	PASS	SVTYPE=DEL;END=26639011;SVLEN=-29	GT:AD:DP:SAC	0/1:32,15:47:19,13,6,9
chr1	26638985	pbsv.DEL.628	GCCAAGGTGGGAGAATCTCCTGAGCCCAGGAGTTTGAGACCAGCTTGGGCA	G	.	PASS	SVTYPE=DEL;END=26639035;SVLEN=-50;SVANN=TANDEM	GT:AD:DP:SAC	0/1:32,15:47:19,13,6,9
chr1	26639318	pbsv.INS.636	T	TTGAAATATCTCTTTTTTTTTTTTTTTGAGACGGAGTTTCTCTGTCGCCCAGGTTGGAGTGCAGTGGCGCGATCTCGGCTCTCTGCAGGCTCCGCCCCCGGGTTCACGCCATTCTCCTGCCTCAGCCTCTGGAGTAGCTGGGACTACAGGCGCCCACCACCTCGCCCGGCTGATTTTTTGTATTTTTAGTAGAGACGGGGTTTCACCGTGTTAGCCAGGATGGTCTCGATCTCCTGACCTCGTGATCCACCCGCGCCTCGGCCTCCCAAAGTGCTGGGATTACAGGCGTGAGCCACTGCGCCCGGCCT	.	PASS	SVTYPE=INS;END=26639318;SVLEN=307	GT:AD:DP:SAC	0/1:32,15:47:19,13,6,9
chr1	26673728	pbsv.INS.637	C	CCTCTTTCTCTTTTTTTTTTTCTTCT	.	PASS	IMPRECISE;SVTYPE=INS;END=26673728;SVLEN=25;SVANN=TANDEM	GT:AD:DP:SAC	0/1:22,25:47:9,13,13,12
chr1	26818226	pbsv.DEL.629	ACCCCGTCCGGGAGGGAGATGGGGGGGTCAGCCCCCCCACCCGGCCAGCCG	A	.	PASS	SVTYPE=DEL;END=26818276;SVLEN=-50;SVANN=TANDEM	GT:AD:DP:SAC	0/1:15,19:34:9,6,10,9
chr1	26819000	pbsv.INS.638	G	GGCCCCGCCGGCCAGCGCCCCGTCGGAGGGAGGTGGGGGGTCGGCCCCCGCCCGCCAGCCGCCCGTCCGGGAGGGAGGTGGGGGGGTCGGCCCCCCGCCCGGCCAGCCGCCCCCGTCCGGGAGGGAGGTGGGGGGGTC	.	PASS	SVTYPE=INS;END=26819000;SVLEN=137;SVANN=TANDEM	GT:AD:DP:SAC	0/1:16,16:32:10,6,6,10
chr1	26825021	pbsv.INS.639	C	CCTTTGGCACCAAAGGCACGGCTGAGCAG	.	PASS	SVTYPE=INS;END=26825021;SVLEN=28	GT:AD:DP:SAC	0/1:17,15:32:7,10,6,9
chr1	26868248	pbsv.DEL.630	TTCTCTCTCTCTCTCTCTCTCTCTCTCTCTCTC	T	.	PASS	SVTYPE=DEL;END=26868280;SVLEN=-32;SVANN=TANDEM	GT:AD:DP:SAC	0/1:13,19:32:10,3,9,10
chr1	26977299	pbsv.INS.644	T	TTTTTTTCTTTCTTTCTTTCT	.	PASS	SVTYPE=INS;END=26977299;SVLEN=20;SVANN=TANDEM	GT:AD:DP:SAC	0/1:28,10:38:14,14,9,1
chr1	27030486	pbsv.INS.645	G	GGCTAATTTTGTATATTTAGTAGAGATGGGGTTTCACCATGTTGGGCAGGCTGGTCTCGAACTCCTGACCTCAAGTGATCTACCTGTCTCAGCCTCCCAAAGTGCTGGGATTACAGGCATGAGCCACCATGCCTGGCCTTATACACTACTAATTTTGAAGAAAAAAAAAATCAATGTCCTAACTGAAAGTAAGAAAATAAAAGTAAAATAAGGCCAGGAGCGGTGGCTCATGCCTGTAATCCCAGCACTTTGGGAGGCCGAGGCAGGCAGATCACAAGGTCAGGAGTTTGAGACCAGCCTAACCAACATGGTGAAACCCCGTCTCTACTAAAAATACAAAAATTAGCTGGGCTGGTGGTGCGTGCCTGTAATCCCAGCTACTCTGGAGGCTGAAGCAGGAGAATCGCTTGAATCTGGGAGATGGAGGTTGCAGTGAGCCGAGATTGTGCCACTGCACTCCAGCCTGGGTGACAGACTGAGACTCCGTCTCAAAAAAAAAAAAAAAAAAGAAAAGAGAAGAAAAAGAATCTATAATGTCTCTCTCTTTTTTTATTTTTTATTTTACTTTATTTTTTTGAGATGGAGTCTCGCTCTGTCGCCCAGGCTGGAGTGCAGTGGCACGATCTCGGCTCACTGCAACCTCCACCTCCAGGGCTCAAGCGATTCTCCTGCTTCAGCCTCCAGAGTAGCTGGGATTACAGGCACGCACCACCACACCCA	.	PASS	SVTYPE=INS;END=27030486;SVLEN=719;SVANN=TANDEM	GT:AD:DP:SAC	0/1:10,34:44:5,5,20,14
chr1	27081103	pbsv.INS.646	A	ATATATATATATATATTTTTTTTTTT	.	PASS	SVTYPE=INS;END=27081103;SVLEN=25	GT:AD:DP:SAC	1/1:0,28:28:0,0,16,12
chr1	27086495	pbsv.INS.647	C	CCATACACACACAACCCACACACCACACCACCACACACACACACCACACACACCATTTCACCACACAACCCACACACCACACCACCACACACACACACCACACACACCAAACCACACCCACATCACACACCCCACACACACACCACACATATGCCACACCACACACACACGCCACACCACACACATGCCACACCTCACACCTCCCCACACAAATCACACACACCACACAACACCACACACACACCCCACATGACACACACACACTACACACACACACACAACCACACTCCACACACACCATTTCACCCACACAACCCACACACCACACCACCACACACACACCACACACACCCTAGACACCACACAAACCACACACACCACACCCACACCACACACCCCACACACACCCCACATACCACCATACACCCACACATACCACCATACACACCAAACACCACAGACACCACACATACACCACACAGACCCCACTCACCACACACACCACATACACGACACATACTACACACCCCACATACCACAAACACCCACACAAGCAACAAACCATACACACCATGCACACACCACACACGACACATACTACACACCCCGCATACCACAAAACACCACACAAGCAACACACAAACCATACACACCATGCACACACCACACATGACACACATGCCCCACACACAGCATATACACCACACACAACACACACACACCGCACAAACACACACCCCACTACACACCCTACACACACACCATGCACACCATACACACCACACACCACACACACCACACATATCACACACACCCCCACGCACCACACCACACAGCACACACACACCATACACACACAACACACCACACACATACAACATACACACCACACCACACACACCACACGCCCCCACATGCCACACCACATACACATCATACACACCAAACACCACACACGCAGTACACACCACACACCATACAGCCCACACCACACACACAACACACAAACCACACACACACCATATACACCAAACACCACACACACAACACATGCAACACACACACTATATACACCACCATGCACAAATCACACACCACACACCCCCACATACCACACACACCACATACACCACACACTACACACACACAACCACATGCCACACACACACTCCCCCGACA	.	PASS	SVTYPE=INS;END=27086495;SVLEN=1178;SVANN=TANDEM	GT:AD:DP:SAC	0/1:8,14:22:4,4,7,7
chr1	27107215	pbsv.INS.648	C	CCTCTACACACACCCCCACACACCCACCCAGCCCCTCCACACACACACCCACACCCACACACCCAGCCCTCCACACACACACACCCAGCCCCTACACACACCCACACACCCAGCCCCTCCACACACACACCCCACCCCCTACACACACACCCACACACCAGCCCCTACACACACACACACACACCCAGCCCCTACACACACCCACACACCCAGCCCCTACACACACACACACCCAGCCCCCACACACACCCACACACCCAGCCCCTACACACACACACACACCCAGCCCCTACACACACCCACACACCCAGCCCCTATACACACACACCCAGCCCCTCCACACACACCACACACACACACCCAGCCCCTACAACACACCCCCACACCCCCACACACACCCAGCCCCTCCACACACACCCACACACCCAGCCCCTCCACACACACATATCCGCCCCTCCACACACACACCCAGCCTCTCCACACACACACCCAGCCCCTACACACCCAGCCTCTACACACACACACACCCAGCCCCTCCACACACACACACACACATCCAGCCCCATCCACACGCACACACACCCAGCCCCTCCACACACACACACACACCCAGCCCCATCCACACACATACCCAGCCCCTACACACACACCCAGCTCCTCCACACACACACACCCAGCCCCTCCAGACACCATCCAGCCCCTCCACACACACAAAGCACCTCCTCCACCCCACACACAGGCCCTCCACATACACACACCCAGCCCTTCCACACACACCCAGCCCCTCCACACACACACACACCCATCTCCACACATACACACACAGCCCCTCCACACACAAACCCATCTCCATACACACACACACACCCAGCCCCTCCCACTCCCAGCCCCTCCACACATACACACACAGCCCCTCCACACACAAACCCATCTCCATACACACACACACACCCAGCCCCTCCCACTCCCAGCCCCTCCACACACACACACCCAGCCCCTCCCACTCCCAGCCCCTCCACACACACACACACCCAGCCCCTTCACACACACACCCAGCCCCTCCCACTCCCAGCCCCTCCACACACACACACCCAGCCCCTTCACACACACACCCAGCCCCTACACACACACATTCAGCCCCTACACACATACACACACACAAAGCCCCTTCACACAATACACTACACACACACCCAGCA	.	PASS	SVTYPE=INS;END=27107215;SVLEN=1198;SVANN=TANDEM	GT:AD:DP:SAC	1/1:5,20:25:3,2,9,11
chr1	27425993	pbsv.INS.649	G	GGGGGGGGGCGAAAATAAAGT	.	PASS	IMPRECISE;SVTYPE=INS;END=27425993;SVLEN=20;SVANN=TANDEM	GT:AD:DP:SAC	0/1:27,7:34:11,16,3,4
chr1	27454171	pbsv.DEL.640	ATATATATATATATATATTTT	A	.	PASS	SVTYPE=DEL;END=27454191;SVLEN=-20;SVANN=TANDEM	GT:AD:DP:SAC	1/1:5,44:49:3,2,21,23
chr1	27608857	pbsv.DEL.641	TGTGTGTGTGTGTGTGTGTGTGTGTGTCTTCGATACTGTACCTGGGGTGTGTGTGTGTGTGTGTGTGTGTGTCTTCAATACTGTACCTGGGGTATGTGTGTGTGTGTGTGTCTTCGATACTGTACCTGGG	T	.	PASS	SVTYPE=DEL;END=27608986;SVLEN=-129;SVANN=TANDEM	GT:AD:DP:SAC	1/1:4,36:40:2,2,16,20
chr1	27668986	pbsv.DEL.642	TCCTTACCTGCATCCTTACCCGCATCCTTACCCGCAC	T	.	PASS	SVTYPE=DEL;END=27669022;SVLEN=-36;SVANN=TANDEM	GT:AD:DP:SAC	1/1:5,29:34:3,2,11,18
chr1	27707378	pbsv.INS.650	A	ATTTTTTTTTTTTTTTTTTTTTT	.	PASS	IMPRECISE;SVTYPE=INS;END=27707378;SVLEN=22;SVANN=TANDEM	GT:AD:DP:SAC	0/1:29,9:38:16,13,5,4
chr1	27853644	pbsv.DEL.643	GGTGGGGGGGTCAGCCCCCCGCCCGGCCAGCTGCCCTGTCCAGGAGGGAGGTGGGGGTGTCAGCCCCACGCCCGGCCAGCCGCCTCGTCCGGGAGGGAGGTGGGGGGGTCAGCCCCACGCCCGGCCAGCCGCCTCGTCCGGGAGGGAGGTGGGGGGGTCAGCCCCCCCGCCCGGCCAGCCGCCCTGTCCGGGAGGGAGGTGGGGGGGTCAGCCCCACGCCCGGCCAGCCGCCTCGTCCGGGAGGGAGGTGGGGGGGTCAGCCCCCCCGCCCGGCCAGCCGCCTCGTCCGGGAGGGAGGTGGGGGGGTCAGCCCCACGCCCGGCCAGCCGCCTCGTCCGGGAGGGAGGTGGGGGGGTCAGCCCCCCCGCCCGGCCAGCCGCCCTGTCCGGGAGGGAGGTGGGGGGGTCAGCCCTCCGCCCGGCCAGCCGCCCCGTCTGGGAGTTGAGGGGCGCCTCTGCCCGGCCGCCCCTACTGGGAAGTGAGGAGCCCCTCTGCCCGGCCAGCCGCCCCGTCCGGGAGGGAGGTGGGGGGGTCGGCCCCCCGCCCGGCCAGCCGCCCCATCCGGGAGGGA	G	.	PASS	SVTYPE=DEL;END=27854214;SVLEN=-570;SVANN=TANDEM	GT:AD:DP:SAC	0/1:6,22:28:3,3,9,13
chr1	27878460	pbsv.INS.651	C	CAGGCGTGAGCCACCATGTCCGGCCCCAATGATGGTTTTTAATATGGAAGTGATGTATTTTATATTTCGAGTTTTTTTTCTTTTGAAATAATTTGAAACTTACAGAACTAGAATTTGCTAAAACTCCTGTACATCCTTTATCCAGATTCATTAAATTTTTTTTTTTTTTTTTGAGACAGTCTTGCTGTGTCACCTAGGCTGGAGTGCAGTGGTACAATCACGGCTCACTAAAACCTGTGCCTCCCTGGCTCAAGTGATCCTCCCACCTCAGCTTCCTGAGTAGCTGGGATTTCAGGTGTGGGCCACCACACTCAGCCAATTTTTTATTTTTATTTTTTTTGAGACAGAGTCTTGCTCTGTTGCCCAGGCTGGATTGCAGTGGCATGATCTCAGTTCACTGCAACCTCCGTCTCCTGGGCTCAAGCAATCCTCCTGCCTCAGCCTCCCAAGTAGCTGGGACTACAGGCCTGTGCCACCATGCCCAGCTAATGTTGTTGTTGTTTGTGTTTTTTTTTTTTTTTTTTTTTTTTTTTTTTTTTGAGACAGAGTCTCGCTCTGTCACCCAGGCTGGAGTGCAGTGGAGCGATCTTGGCCCACTGCAACCTCCACCTTCTGGGTTCAAGCAATTCTCCTGCCTCAGCCTCCCAAAGAGCTGGGATTACAGGCATGCACCACCACACCCGGCTAATTTTTTTGTATTTTTAGAGACGGGGTTTCACCATATTGGCCAGGATGGTCTCGATCTCCTGACCTTGTGATCCACCCGCCTCGGCCTCCCAAAGTGCTGGGATTACAGACATGAGCCACCACGCCTGGCCTGTAATCCCAGCACTTTAGGAGGCCGAGGCGGGTGGATCACAAGGTCAGGAGTTCGAGACCAGCCTGGCTAACATGGTGAAACCTTGTCTCTACTAAAAATGCAAAAAATTGGCCGGGTGTGGTGGCAGGCACCTGTAGTCCCAGCTGCTCAGGAGGCTGAGGCAGGAGAATGGCGTGAACCCGGGAGGTGGAGCTTGCAGTGAGCCAAGATTGCGCCACCGCACTCCAGCCTGGGCAACAGACACATCGTCTCAAAAAAAAAAAAAAAAAAAAAAGAAGTGTTGGGATTACAGGCGTGAGCCACCATGCCTGGCATTTTTTTGTATTTTTGGTAGAGACAGAGTTTCACCATATTGCCTAGTGTGGTCTCCAACTCCTGAGCTCAAGCGATCCGCCCGCCTCGGCCTCCCAAGTGCTGGGATTACTGGTGTGAGCCAACGTGTCTGGCCAATTTTTAAATTTTTTGTAGAGATGAGGTCTCATTATATTGCCCAAGCTGCTCTGGAACTCCTGGGTTCAAGCAATTCTCCTGCCTCAGCCTCCCATCCCAAAGTGTTGGGATTAT	.	PASS	SVTYPE=INS;END=27878460;SVLEN=1383	GT:AD:DP:SAC	0/1:23,34:57:12,11,14,20
chr1	27921288	pbsv.DEL.652	TGAAATCAAGGCCGGGCGCGGTGGCTCACGCCTGTAATCCCAGCACTTTGGGAGGCCGAGGCGGGTGGATCATGAGGTCAGGAGATCGAGACCATCCTGGCTAACAAGGTGAAACCCCGTCTCTACTAAAAATACAAAAAATTAGCCGGGCGCGGTGGCGGGCGCCTGTAGTCCCAGCTACTCGGGAGGCTGAGGCAGGAGAATGGCGTGAACCCGGGAAGCGGAGCTTGCAGTGAGCCGAGATTGCGCCACTGCAGTCCGCAGTCCGGCCTGGGCGACAGAGCGAGACTCCGTCTCAAAAAAAAAAAAA	T	.	PASS	SVTYPE=DEL;END=27921597;SVLEN=-309;SVANN=TANDEM	GT:AD:DP:SAC	1/1:3,28:31:2,1,16,12
chr1	27933775	pbsv.INS.DUP.654	A	<DUP>	.	PASS	SVTYPE=DUP;END=27933792;SVLEN=17	GT:AD:DP:SAC	0/1:27,12:39:15,12,7,5
chr1	28073101	pbsv.INS.DUP.655	T	<DUP>	.	PASS	SVTYPE=DUP;END=28073135;SVLEN=34	GT:AD:DP:SAC	0/1:22,19:41:12,10,8,11
chr1	28188966	pbsv.BND.chr1:28188966-chr11:8979562	A	]chr11:8979562]A	.	PASS	SVTYPE=BND;CIPOS=-1,2;MATEID=pbsv.BND.chr11:8979562-chr1:28188966	GT:AD:DP	0/1:33,3:36
chr1	28189159	pbsv.BND.chr1:28189159-chr19:23845133	A	A]chr19:23845133]	.	PASS	SVTYPE=BND;CIPOS=-2,4;MATEID=pbsv.BND.chr19:23845133-chr1:28189159	GT:AD:DP	0/1:27,7:34
chr1	28247155	pbsv.INS.656	G	GAAAGAAAGAAAGAAAGAAGAAAGAAAGGAAAGAAAGAAAGAAAAGAGAAAGAAAGAAAGAGAAAGAAAGAAAGAAAGAAAGAAAGAAAGAAAGAAAAGAAAGAAAGAAGAAAAGAAAGAAAGAAAGAAAGAAAGAAAGAAAGAAGAAAGAAAGAAAGAAAGA	.	PASS	SVTYPE=INS;END=28247155;SVLEN=162	GT:AD:DP:SAC	0/1:13,19:32:6,7,6,13
chr1	28353523	pbsv.INS.657	G	GAAGTATTTGGTTTTTAGAGATGACAGCATGCTGGCAGCCCTCACAGCCCTCGCTCGCTCTCCGTGCCTCCTCTGCCTGGGCTCCCACTTTGGCGGCACTTGAGGAGCCCTTCAGCCCGCCACTGCACTGTGGGAGCCCCTTTCTGTGGTGCTGGCCAAGGCCAGAGCCGGCTCCCTCAGATTGCGGGGAGGTGTGGAGGGAGAGGCGCGGGCGGGAACTGGGGCTGCGCTTGGTGCTTGCGGGCCAGCACAAGTTCCGGGTGGGCGTGGGGCTCGGCGGACCCCGCACTCGGAGCCGACGGCCGGCCCCCGCCACCCCAGGCAGTGAGGGGCTTAGCACCTGGGCCAGCAGCTGCTGTGCTCAATTTCTCGCCGGCCTTAGCTGCCTTCCCGCCGGCAGGGCTCGGGACCTGCACCCGCCCATGCCTGAGCCCTCCCCCCACACGTCCATGGGCTCCTGTGCGGCCCAAACCTCCCCGACAAGCGCTGCCCTCCTGCTCCCCGGAGCCCACTCCCATCGACCACCCAAGGGCTGAGCAGTGCGGGCGCACAGCATGGAACTGGCAGGCAGTTCCACCTGCAGCCCCAGTGCGGGATCCGCTGGGTGAAGCCAGCCTGGCCTCTTGAGTCTGGTGGGGAAGTGGAGAACCTTTGTGTCTAGCTCAGGGATTGTAAACGCACCAATCAGCGCCCTGTCAAAACAGACCACTCGGCTCTACCAATCAGCAGGATGTGGGTGGGGCCAGATAAGAGAAATAAAAGCAGGCTGCCCCGAGCTAGCAGCGGCAACCCCTTCGAGTCCGTTTTCACGTTGTGCAAGCTTTGATCTTTCGCTCTTTGCAATAAATCTTGCTGCTGCTCACTCTTTGGGTCCACACTGCCTTTATGAGCACACTCACCGCGAAGGTCTGCAGCTTCACTCTCCTGAGCCAGCGAGACCACGAACCCCACCAGAAGGAAGAAACTCTGAACACATCCGAATATCAGAAGGAACAAACTCCGACACACGCCGCCTTTAAGAACTGTAACACTCACCGCGAGGGTCCGCGGCTTCATTCTTGAAGTCAGTGAGACCAAGAACTCACCAATTCCGGACCAAGTTTTCCTGTGTCATGTAACTAGCGAAATTCCTCCCCACGATGCAATGCCAGATGGGATTTTACTTGTCAAATTACTTCTTGGTATAGCTGCAATGTCCTTCTCTATGTTATATTTCTCCAGCGCCTGAGTCACACACTCCGCCGAGTCCTGTTGTCTCTTCCGACATGTCCTGCGATTTTTTTATCACAGTCTTTCGGTCACACAATGGTTACCGTGGGGAAGGGGCCTGGCTGACTGCAACGGTCTGCTGGGGGAGGTGCTACCATCTCTGAGGCCCGGCTGGAGATGCCGTCGCTATCGACGCCTTGGCGCGTCTCACAAGTTTCTTTCGTTTTGGTCTCTATCTTTTCTCTTAGAGGAAAGCCTTGTGTTTGGTAACCCTTGGCATCCTGCCCATGAATAAAAGTTGGGGACTAAAAGCTGATTGGAAGTTCTGTGCATGAAGATGGGAGACACCAGCCATTAGGTCATTTGTCTATGAGCCAGTGTCCCTTAGGTCATTGATCATGAAGAGCTGTTTTGAGATCCCAGTGCCATTATCTTTAGATCTTTCATGTTTGGCTTCATTTTCCCCAAAGAAGAAGACTCATTTGCCCAGCATTCTGGGAGCAGAGTGCGGGGAAAAGCCAACCAAATCCTAATTCCCCTTTTTTGAAATAGGGCCATTAGCTGTGCCTGCTGACCCTTATTCCAGAGATTGTCTGTTTTACTCTCTCAAGAGAATAAACCTCTGTACTTTTGCCGAGAGGGCTGCAGTGGGGGAAGTGAACTAGGTCTTCCACCAGTCCTTGTGGTTTCAGCTGCACTTCACCCCTACTTCCAGGTTACCAAAGGATGTTAATCCTGAGTATATCTGACTACTTCACTTTCTCATTTCTGGCCCAGATGCAGTATTCTTGGGCCTGCCAGGCTTATTCCTACTCATCTTTTTTTCTACCTGGAACATTCTTTTTTTTTTTTTTTTTTTGAGAGGGAGTCTCCCTCTGTCCCCCAGGCTGGAGTGCAGTGGCGCAATCTCGGCTCACTGCAAGCTCCGCCTCCCGGGTTCACGCCATTCTCCTGCCTCAGCTTCCCGAGTAGCTGGCACTACATGCGCTCTCGCCACCACGCCTGGCTAATTTTTTGTTTTTTTAGTAGAGACAGGGGTTTCACTGTTAGCCAGGATGGTCTCAATCTCCTGACCTCATGATCCGCCCACCTCGCCTCCCAAAGTGCTGAGAGATTACAGGCGTGAGCCACCACGCCCGGCCCTACCTGGAACATTCTATTGCATTTACTGCCCCATCATTACAAAATACGGCCCACTGCAGCCTCGACCTCCTGGGCTCAAGTGATCCTCCCGCCTCAGCTTCCCATGTAGCTGGGACCACAGGCACTAGCCACCAAACCCAGGTCATTTAAAAAAAATTTTTTGTAGAGATGGGGTCTCACTTTGTTACCTAGGCTGGTCTCAAACTCTTGGGCTCAAGCAGTTCTCCCACCTCAGCCTCCCAAAGTGTTGGGATTATAGGCATGAGTCACTGTGCTGGGCCAATATGCTGTTATTAACTATAGTTACCATGTTGTTCAATAAATCTCTTAAACTTATTCCTCATGTCTAACTGAAATTTTGTATCCTTTGAGTAACATCTTCCCAAATTCCCCATCCACAAAATGCAATTTTTGATTTTGAGAGACACATTTTTCCTACTTTTTTTTGTCTATGAAGTCAAAATGCTTAGCAGAGGTCCAAGTATATCGTAAGCATTCAATAAACACTATTTTAGGGCTGGGCATGGTGGCTTACACTTGTATTCCCAGCACTTTGGGAGGCCAAGGCAGGCGGATCACCTGAGGTCAGGAGTTCAAGACCAGCCTGACAAACATGGTGAAACTCTGTCTCTACTAAAACTACAAAAATTAGCCAGGCATGGTGGCGCACACCTGTAATCCCAGCTACTCAGGAGGCTGAGGCAGGAGAATCGCTTGAACCTAGGAGGTGGAGGTTGCACTGAGCCAAGATCGCACCACTGTACTCCAGCCTGGGCGACAGAGTGAGACTCCATCTCAACAACAACAAAAACACTGAAGACATGATTACTATTATGCACACTAAACCATAGTTAACATTCTGAAACCTGTTTATTCCACATAATGCAATCTTCTAGCCATTCTTCTACATCAGTATAAGTTAGAGCTACCTTACTCTCATTAAAGTTATATGATATATATATTTTTTTACTTCAAGTTATGTTTTGCTTTTTTTTAAATTTTATTATTATTATACTTTAAGTTTTAGGGTACATGTGCACAACGTGCAGGTTTGTTACATATGTATACATGTGCCATGTTGGTGTGCTGCACCCATATATGATATTTTATAGAATATATGTACTATTAATCATTCCTCCATTAATGGATATCTTTCATAGTTTTTCTTTTTCTTTTTAATTTTTTTTTAACAAATAGAGAGGGGGGGGTCTCACTTGTTGCCCAGGCTAGTTTCAAACTTCTGGGCTCAAGCAATCCTCTGACCTCGGCCTCCCAAAGCACTGGGATTACAGGTGTGAGCCACTGCGCCTGGCCTTTTTCTTTAATTTAAAAAAAAAAAAAAAGAACTTTTTTCTGAAATATCAATAGTAGACACCCTGGTAAAACATCTTTATATATTATGCTAGTATTTCTGCAACATAAAGACCTGGAGGTAGAATCACTCCATTCTACTCGTATGGAAAATGTCTAATAGAAGTTTCCATTGTGAAACAGGCATGTGAGTCATTAATTAGGACCCTGATTTGGGCAGGCAATATGTAAATACGGGATCACTTGACCCCAGGAGTTTTGAGACCAATCTAGGAAACTGGCAAAACCCTGTCTCTACTAAAAATACAAAAAATTAGCCAGGCATGGTGGCACATGCCTGTAATCCCAGCTACTCAGGAGGCTGAGGCACGAGAATTGCTTGAACCCAGGAGGGCAGAGGTTACAGTGAGCCGAGATCACGCCACTACACTCCAGTCTAGGCAACAGAGTGAGAATCTGTTTCAAAAAATAAAAAGAAGAAGAAGAAAAAAGAACACCTAAATCCCAATCATGGCTCTGCCCCTTATCTTGGGAGTTTATTGTTTGTTTTTTCACTAATTTATTCAAAAATATTTATAGAATTATCTCTACTCTGTGCCAAGCAGTGTTAGGGCCTAGAAATACAGACTTGAAAAATACACAGTCCTTGGCCGGGCATGGTGGCTCATGCCTGTAATCCCAACACTTTGAGAAGTCGAGAGCGGGTGGATCACCTGAGGTCAGGAGTTCGAGACCAGCCTGGCCAACATAGTGAAACCCCATCTCTACCAAAAATACAAAAAATTAGCTGGGCGTGGTGTGTGGGTGCCTGTAATCCCAGCTACTTGGGAGGCTGAGCTGGAGAATCGCTTGAACCTGGGAGGTGGAGGTTTGCAGTGAGCCAAGATTGCACCATTGCACTTCAGCCTGGGCTACAAGAGTGAAACTCTGCTCAAAAAAAAAAAAAAAGAAAAAGAAAAAGAAAAAAGAAAAATACATAGTCCTTGCCCTTAAGAAATTTACACTAATTGTTGGGGGGACAGACACAAACAGATGCTACTTGCTAACCATGTGACCTTGGAAAATTGCTTAACATCATATGTTTCTGTTTCTTTTTCTGTAAAAATGGGTAATTGTCCTCATATCACAGGGTTGTCATGAGGATTAAGTGAAATAATGGGGAATGCCCTGCACAGTGCCTGGCACACAATATGCACTCAATTAATGGATGCTATCATTGTTGTTTTAGTAATAATATATAATAAGTAATTTGTTATGGTTGCTGTGATAGAAATTCTACCTGTCTGAACTCCAGTTTCTACAATATTAAATGAATTGTTGAGATAATAATACAACATATACTAAGTGGTACTCAATAAGTATTAGTTTATTTTCCTGCATTTTTATGTTGAGACAAAGGACCGGTATGCAGATGGAGACACAAACATCTATATGTCTGGACACAACATTGATCTTCCTGGTTCATGTTGTCACAGAGCCAATTCTGTGCACTTCCTTAGGCACACAGATTTCACCTGTGGCCATATCTGAACATATGGAACAAGACTGCAACCTCCCTGCTGATAGCCACAAGTAATCATGGAGACAGGATGTTCATACTGCCCAGGGCTGATGGTTGCCTCCTGTGGAATTATTTTTTTCCCTTGTAGTTTACAAAGCACAGCAGTGTGGTACAGCTTGTACCACATTCTTAATGGGGTCACTTTTTTGTCTGACACTGATTTTTGCAAATAGTTCATTTTCCTTCCTGCATGTGTATAAAACAAGAATTAAAGGAAGTATATCTTGATACCAAGGATTCTAAACTTCAGTTATTAATTAAATTTAAAGATAATTCTAGAGGCAAATTTTGGCAGAATTAAATGATAGAATGAAGTTCTTTACTTTCTTGGAGGGTTTTAAAAGCACCAATATTTATTTTTTCCTTTCTGGATGTGTGCTTAGCTACATAGAATTCCACATTCCCCTGATTTTTGACTAGCTGACCCTCCTTACAGAGGTAGTGTGGTGTAAATGTCTAGAGCTCACATTTGGAGTCAGGAATATCTGGGTTTGAACTCTAGTTCTTCTATTTTATTGTCTCTGGGATCTCAGGCAA	.	PASS	SVTYPE=INS;END=28353523;SVLEN=5760	GT:AD:DP:SAC	0/1:26,11:37:12,14,9,2
chr1	28391140	pbsv.INS.658	C	CTGTAATCCCAGCACTTTGGGAGGCCGAGGTGGGTGGATCATGAGGTCAGGAGTTCAAGACCAGCCTGGCCAACATGGTGAAACCCCATCTCTACTAAAAATACAAAATAGCCAGGCGTGGTGGCGGGCACCTGTAATCCCAGCTACTTGGGAGGCTGAGGCAGGAGAATTGCTTGAACCTCAGAGGCGGAGGTTGCAGTGAGCCGAGATCATGCCATTGCACTCCAGCCTGAGTGACAAGAGTGAAACTTCGTCTCGGAAAAAAAAAAAAATTATCCGGGCGTGGTGGTACACGCCTATAGTCCAGCTACTCGGGAGACTGAGGTGAGAGAATCTTTTGAACCCAGGAGGTGGAGGTTGCAGTGAGCTGAGATTGTGCCACTGTACTCCCAGCCTGGGTGACAAAGCAAGACTCCATCTCAATAAGAAAAAAATATAAATGAATAAATAAAAATAATAAAATAGGCCAGGCTCAGTGGCTCATACCTGTAATGCCAGCACTTTCGGAGGCCGAGGCAGGCCGATCATGAGGTCAGGAGTTCAAGACCAGCCTGACCAACATGGTGAAACCCTGTCTCTACTAAAAATACAAAAATTAGCCATGCGTGGAGGCATGTGCCTGTAATCCCAGCTGCTCGGGAGGCTGAGACAAGAGAATCGCTTGAACCCAGGAGGCAGAGGTTGCGAGCCGAGATGGCGCCTCTGCACTCCAGCCTGGGCAACAGAGTGAGACTCTGTCTCAAAAAATAATAATAAAAATAATAATAATAGGCTGGGCGTGGTGGCTCATGCG	.	PASS	SVTYPE=INS;END=28391140;SVLEN=792;SVANN=TANDEM	GT:AD:DP:SAC	0/1:27,17:44:13,14,10,7
chr1	28395817	pbsv.INS.659	A	ATTTTTTTTTTTTTTTTTTTTTTTTTTGAGACGAGTCTCGCTCTGTCGCCCAGGCTGGAGTGCAGTGGCGGGATCTCGGCTCACTGCAAGCTCCGCCTCCCGGGTTCACGCCATTCTCCTGCCTCAGCCTCCCAAGTAGCTAGACTACAGGCGCCCGCCACTACGCCCGGCTATTTTTTGTAGTTTTTTAGTAGAGACGGGGTTTCACCGTTTTAGCCTGAATGGTCTCGATCTCCTGACCTCGTGATCCGCCCGCCTCGGCCTCCCAAAGTGCTGGGATTACAGGCGTGAGCCACCGCGCCCCGGCCTTTTT	.	PASS	SVTYPE=INS;END=28395817;SVLEN=312	GT:AD:DP:SAC	0/1:27,19:46:14,13,12,7
chr1	28410125	pbsv.INS.660	C	CCCAGCTCATTTTTTGTATTTTTAGTAGAGACAGGGTTTCACCATCTTGGCCAGGATGATCTCGAGCTCCTGACCTCATGATCTGCCCACCCGAGTAGCTGGGACTACAGGCACGTGCCACCACA	.	PASS	SVTYPE=INS;END=28410125;SVLEN=124	GT:AD:DP:SAC	0/1:24,16:40:16,8,4,12
chr1	28419029	pbsv.INS.661	T	TCTACTTTTATGATTTTTTTTTTTTTTTTTTTTTTTTTTTTTGAGACGGAGTCTCGCTGTCGCCCAGGCTGGAGTGCAGTGGCGCAATCTCGGCTCACTGCAGGCTCCGCCCCCTGGGGTTCACGCCATTCTCCTGCCTCAGCCTCCCGAGTAGCTGGGACTACAGGCGCCCGCCACCTCGCCCGGCTAATTTTTTGTATTTTTTAGTAGAGACGGGGTTTCACCGTTTTAGCCAGGATGGTCTCGATCTCCTGACCTCGTGATCCGCCCGCCTCGGCCTCCCAAAGTGCTGGGATTACAGGCGTGAGCCACCGCGCCCGGCC	.	PASS	SVTYPE=INS;END=28419029;SVLEN=322;SVANN=ALU	GT:AD:DP:SAC	0/1:20,18:38:9,11,13,5
chr1	28443263	pbsv.INS.662	G	GTCTTTCTTTCCTTCTTTCTT	.	PASS	SVTYPE=INS;END=28443263;SVLEN=20;SVANN=TANDEM	GT:AD:DP:SAC	0/1:27,8:35:17,10,3,5
chr1	28451360	pbsv.INS.663	A	ATTTTTTTTTTTTTTTTTTTTT	.	PASS	IMPRECISE;SVTYPE=INS;END=28451360;SVLEN=21;SVANN=TANDEM	GT:AD:DP:SAC	0/1:21,17:38:16,5,9,8
chr1	28512221	pbsv.INS.664	T	TCCACCCGCCTTGGCCTCCCGAAGTGCTGGGATTACAGGCATGAG	.	PASS	SVTYPE=INS;END=28512221;SVLEN=44;SVANN=TANDEM	GT:AD:DP:SAC	0/1:26,7:33:16,10,5,2
chr1	28533845	pbsv.DEL.653	CTTTTTTTTTTTTTTTTTTTTTTTTTTTTTTT	C	.	PASS	SVTYPE=DEL;END=28533876;SVLEN=-31;SVANN=TANDEM	GT:AD:DP:SAC	0/1:21,15:36:13,8,10,5
chr1	28555369	pbsv.BND.chr1:28555369-chr1:28698697	C	C[chr1:28698697[	.	PASS	SVTYPE=BND;CIPOS=-4,16;MATEID=pbsv.BND.chr1:28698697-chr1:28555369;MATEDIST=143328	GT:AD:DP	0/1:19,6:25
chr1	28563473	pbsv.INS.665	G	GGCGCCCACTCAATTAGCAAA	.	PASS	IMPRECISE;SVTYPE=INS;END=28563473;SVLEN=20;SVANN=TANDEM	GT:AD:DP:SAC	0/1:12,5:17:5,7,3,2
chr1	28566244	pbsv.INS.666	G	GATTTAAAAAATAACAAAGTAGAATTTAATTTTATTGGGAAG	.	PASS	IMPRECISE;SVTYPE=INS;END=28566244;SVLEN=41;SVANN=TANDEM	GT:AD:DP:SAC	0/1:16,5:21:5,11,3,2
chr1	28571782	pbsv.INS.667	C	CAAAAAAAATAAAAAATAGGGCCGGGCGCGGTGGCTCACGCCTGTAATCCCAGCACTTTGGGAGGCCGAGGCGGGCGGATCACGAGGTCAGGAGATCGAGACCATCCCGGCTAAAACGGTGAAACCCCGTCTCTACTAAAAATACAAAAAATTAGCCGGGCGTAGTGGCGGGGGCCTGTAGTCCCAGCTGCTTGGGAGGCTGAGGCAGGAGAATGGCGTGAACCCGGGAGGCGGAGCTTGCAGTGAGCCGAGATCCCGCCACTGCACTCCAGCCTGGGCGACAGAGCGAGACTCCGTCTCAAAAAAAAAAAAAAAAAAAAAAAAAAAAAAAAAAAAAAAA	.	PASS	SVTYPE=INS;END=28571782;SVLEN=339;SVANN=ALU	GT:AD:DP:SAC	0/1:11,11:22:6,5,3,8
chr1	28626820	pbsv.INS.668	G	GAAAAAATAAATAAAGAAAAA	.	PASS	IMPRECISE;SVTYPE=INS;END=28626820;SVLEN=20;SVANN=TANDEM	GT:AD:DP:SAC	0/1:17,10:27:5,12,3,7
chr1	28687611	pbsv.INS.669	G	GAAAAAAAAAAAAAAAAAAAAA	.	PASS	IMPRECISE;SVTYPE=INS;END=28687611;SVLEN=21;SVANN=TANDEM	GT:AD:DP:SAC	0/1:11,16:27:3,8,9,7
chr1	28698687	pbsv.INS.670	A	AACTTATCATTTTGAAAAAAA	.	PASS	IMPRECISE;SVTYPE=INS;END=28698687;SVLEN=20;SVANN=TANDEM	GT:AD:DP:SAC	0/1:20,7:27:9,11,3,4
chr1	28698697	pbsv.BND.chr1:28698697-chr1:28555369	G	]chr1:28555369]G	.	PASS	SVTYPE=BND;CIPOS=-14,68;MATEID=pbsv.BND.chr1:28555369-chr1:28698697;MATEDIST=143328	GT:AD:DP	0/1:23,6:29
chr1	28847195	pbsv.INS.671	G	GTTTCTTTTCCCCTTTCCTTT	.	PASS	IMPRECISE;SVTYPE=INS;END=28847195;SVLEN=20;SVANN=TANDEM	GT:AD:DP:SAC	0/1:23,16:39:13,10,12,4
chr1	28990296	pbsv.INS.676	T	TTTCCTTCCTTCCTTCCTTCCTTCC	.	PASS	SVTYPE=INS;END=28990296;SVLEN=24;SVANN=TANDEM	GT:AD:DP:SAC	0/1:11,24:35:6,5,12,12
chr1	29100313	pbsv.INS.677	C	CAAAAAAATTAGCTGGGGCCGGGCGCGGTGGCTCCCGCCTGTAATCCCAGCACTTTGGGAGGCCGAGACGGGCGGATCACGAGGTCAGGAGATCGAGACCATCCTGGCTAACACGGTGAAACCCCGTCTCTACTAAAAATACAAAAAAAATTAGCCGGGCATGGTGGCGCGCGCCTGTAGTCCCAGCTACCGGGAGGCTGAGGCAGGAGAATGGCGTGAACCCGGGAGGCGGAGCTTGCAGTGAGTCGAGATCGCGCCACTGCACTCCAGCCTGGGCGACAGAGCGAAACTCCGTCTCAAAAAAAAAAAAAAAAAAAAAAAAAAAAAAAAA	.	PASS	SVTYPE=INS;END=29100313;SVLEN=330;SVANN=ALU	GT:AD:DP:SAC	1/1:3,35:38:1,2,16,19
chr1	29365398	pbsv.INS.678	T	TTTCTTTCTCTTCTTTCTTTTCTTTCTC	.	PASS	SVTYPE=INS;END=29365398;SVLEN=27;SVANN=TANDEM	GT:AD:DP:SAC	0/1:15,17:32:13,2,5,12
chr1	29365403	pbsv.INS.679	T	TTTCTTCATTCTTTCTTCTTCTCTCTCTCTCTCTCTCTC	.	PASS	SVTYPE=INS;END=29365403;SVLEN=38;SVANN=TANDEM	GT:AD:DP:SAC	0/1:25,7:32:12,13,6,1
chr1	29453774	pbsv.INS.680	A	ATCATCTCCTCCTCCTCCTCCTCCTCCTCCCCCCCTCC	.	PASS	SVTYPE=INS;END=29453774;SVLEN=37;SVANN=TANDEM	GT:AD:DP:SAC	0/1:21,17:38:11,10,9,8
chr1	29518740	pbsv.INS.681	C	CTCCTCCTTCTCCTCCTCCTCCTCCTCCTTCTCCTCCTTCTCCTTCTTCTCCT	.	PASS	SVTYPE=INS;END=29518740;SVLEN=52;SVANN=TANDEM	GT:AD:DP:SAC	1/1:7,28:35:3,4,15,13
chr1	29678161	pbsv.DEL.672	TTTTCTTTCTTTCTTTCTTTCTTTCTTTCTTTCTTTCTTTCTTTCTTTCTTTC	T	.	PASS	SVTYPE=DEL;END=29678213;SVLEN=-52;SVANN=TANDEM	GT:AD:DP:SAC	0/1:23,15:38:12,11,10,5
chr1	29687741	pbsv.INS.682	T	TAGGCATAATCCTTGCCCAAGTCCCTGACCACTTCCTA	.	PASS	SVTYPE=INS;END=29687741;SVLEN=37	GT:AD:DP:SAC	1/1:2,37:39:1,1,17,20
chr1	29707425	pbsv.INS.683	G	GGGGAGGGGAGGGAGGAGAGGGGAGGGGAGGGGAGGAGAGGGGAGGGGAGGGGAGGAAGGA	.	PASS	SVTYPE=INS;END=29707425;SVLEN=60;SVANN=TANDEM	GT:AD:DP:SAC	0/1:21,10:31:10,11,4,6
chr1	29723864	pbsv.INS.684	T	TCACCATTACCACCACCACCACCACCACCAATACTGCTACCATGACTGTCACCACCAACACCATCACCACCATCAAGAGCACTGCCACTGTCACCACCACCACCATCACCATCATCACTACCACCACCAACACCATCACCACGACAACCATCACCATCATCACCACCACCACCAACACCATCACCACCATCACCACCACCACCATCACCACCACCACCACCATCACCACTACCAGCATCACCAAAATCACCATTACTACCACCACCACCACCACCACCAATACCGCTACCATGACTGTCACCACCAACACCATCACCACCATCAAGAGCACTGCCACTGTCACCACCACCACCATCACCATCACCACTACCACCAACAA	.	PASS	SVTYPE=INS;END=29723864;SVLEN=378;SVANN=TANDEM	GT:AD:DP:SAC	0/1:8,26:34:3,5,12,14
chr1	29727258	pbsv.DEL.673	AGGGTGGGCTGGGGGAGGAGTGGAGGGAAGGGTGGGCTGGGGGAGGGGTGGAGGGAAGGGTGGGCTGGGGGAGGGGTGGAGTGTCGGGTGGGCTGGGGGAGGAGTGGAGGGAAGGGTGGGCTGGGGGAGGAGTGGAGGGAAGGGTGGGCTGGGGGAGGGGTGGAGGGAAGGGTGGGCTGAGGGAGGGGTGGAGTGTC	A	.	PASS	SVTYPE=DEL;END=29727454;SVLEN=-196;SVANN=TANDEM	GT:AD:DP:SAC	0/1:14,19:33:8,6,7,12
chr1	29727338	pbsv.DEL.674	GTGTCGGGTGGGCTGGGGGAGGAGTGGAGGGAAGGGTGGGCTGGGGGAGGAGTGGAGGGAAGGGTGGGCTGGGGGAGGGGTGGAGGGAAGGGTGGGCTGAGGGAGGGGTGGAG	G	.	PASS	SVTYPE=DEL;END=29727450;SVLEN=-112;SVANN=TANDEM	GT:AD:DP:SAC	0/1:20,12:32:7,13,7,5
chr1	29771188	pbsv.INS.686	A	ATATAAACATTATGTGAAATATATAAAAATATGAT	.	PASS	SVTYPE=INS;END=29771188;SVLEN=34;SVANN=TANDEM	GT:AD:DP:SAC	0/1:10,32:42:2,8,14,18
chr1	29771312	pbsv.INS.685	A	ATATAAAAAACATATGAATGTATAATCATATATAAAACATATATTCATATATGTTTGATATATATGAATATATATTCATATGTTTGATATATATATTCATATATATCAAACATATGAATATATATTCATATATATCAAACATATGAATATATATTCATATATATCAAACATATATGAATATATATTCTAATATATCAAACATATATGAATATATATTCATATATATCAAACATATATATGAATATATATTCATATATATCAAACATATATGAATATATATTCATATATATCAAACATATATGAATATATATTCATATATATCAACATATATGAATATATATTCATATATATCAAACATATATGAATATATATTCATATATATCAAACATATATGAATATATATTCATATATATCAAACATATATGAATATATATTCATATATATCAAACATTATGAATATATATTCATATATATCAAACATATATATGAATATATATTCATATATATCAAACATATATATGAATATATATTCATATATATCAAACATATATATGAATATATATTCATATATATCAAACATATATATGAATATATATTCATATATATCAAACATATATATGAATATATATTCATATATATCAAACAATATATGAATATATATTCATATATATCAAACATATATATGATATATATATATTCAAAATATTATGTATATATTATATATTTCAAATATATAGAATATATTTCATATATCAAACATATATATGAATATATATTATATATCA	.	PASS	SVTYPE=INS;END=29771312;SVLEN=784;SVANN=TANDEM	GT:AD:DP:SAC	0/1:10,32:42:2,8,14,18
chr1	29825305	pbsv.DEL.675	CGCACACACACACGTACTCACACCCATGCGCACACATACATATTCACACACAT	C	.	PASS	SVTYPE=DEL;END=29825357;SVLEN=-52;SVANN=TANDEM	GT:AD:DP:SAC	0/1:16,20:36:9,7,8,12
chr1	29905665	pbsv.INS.704	T	TTTTCCTTTCTTTCTTTTCTT	.	PASS	SVTYPE=INS;END=29905665;SVLEN=20;SVANN=TANDEM	GT:AD:DP:SAC	0/1:19,17:36:7,12,11,6
chr1	29999575	pbsv.DEL.687	GGGACCCCAGCTGTGGAGGTCCCA	G	.	PASS	SVTYPE=DEL;END=29999598;SVLEN=-23	GT:AD:DP:SAC	1/1:3,27:30:0,3,16,11
chr1	30011331	pbsv.DEL.688	CCCCTCTGTCTCGGGCTTTCTCTGTCT	C	.	PASS	SVTYPE=DEL;END=30011357;SVLEN=-26;SVANN=TANDEM	GT:AD:DP:SAC	0/1:12,11:23:8,4,7,4
chr1	30036655	pbsv.INS.DUP.702	A	<DUP>	.	PASS	SVTYPE=DUP;END=30036683;SVLEN=28	GT:AD:DP:SAC	1/1:5,31:36:3,2,14,17
chr1	30080273	pbsv.DEL.689	GGTGAGGATGATACCATGGAGGGC	G	.	PASS	SVTYPE=DEL;END=30080296;SVLEN=-23;SVANN=TANDEM	GT:AD:DP:SAC	0/1:18,12:30:10,8,7,5
chr1	30096601	pbsv.INS.705	T	TGGGCTGGGCCTGCACGGTGCCATCTCAAAGCTCCCGGGTGATCCTGTGTGCAGCTGGTGAGGCCTCGCTTGGAGCAGCGTCCTCACCAGCTGCACACAGGATCACCGGAGCTTTGAGATGGCACCGTGCAGGCCCAGCCCAGCCCTATCATGGCATTAG	.	PASS	SVTYPE=INS;END=30096601;SVLEN=159	GT:AD:DP:SAC	1/1:1,38:39:0,1,17,21
chr1	30191474	pbsv.DEL.690	CCACACCCATCAGAGCAGCAGCCCCTCCCACTATAGCAGTGA	C	.	PASS	SVTYPE=DEL;END=30191515;SVLEN=-41;SVANN=TANDEM	GT:AD:DP:SAC	0/1:27,21:48:11,16,14,7
chr1	30301393	pbsv.INS.706	A	AGGGGAGGGGAGGGGAGGGGAGGGAAGGGAAGGGAGGGGAGGGGAGGGGGAGGGAAGGGAG	.	PASS	SVTYPE=INS;END=30301393;SVLEN=60	GT:AD:DP:SAC	0/1:18,20:38:9,9,8,12
chr1	30301404	pbsv.INS.707	G	GGGGAGGGGAGGGAAGGGAAGGGAGGGGAGGGGAGGGGAGGGAAGGGAGGGGGAGGGA	.	PASS	SVTYPE=INS;END=30301404;SVLEN=57	GT:AD:DP:SAC	0/1:21,16:37:10,11,6,10
chr1	30346368	pbsv.DEL.691	TCGTCTGGGATGTGAGGAGCGCCTCTGCCCAGCCGCCC	T	.	PASS	SVTYPE=DEL;END=30346405;SVLEN=-37	GT:AD:DP:SAC	0/1:24,20:44:12,12,11,9
chr1	30365643	pbsv.INS.708	G	GAGGGGAGGGGAGGAGGAGGGAAGGGAAGGGA	.	PASS	SVTYPE=INS;END=30365643;SVLEN=31;SVANN=TANDEM	GT:AD:DP:SAC	0/1:12,11:23:6,6,7,4
chr1	30380486	pbsv.INS.709	T	TACCCGTACTATCAATTAAAAAAATTCTCT	.	PASS	IMPRECISE;SVTYPE=INS;END=30380486;SVLEN=29;SVANN=TANDEM	GT:AD:DP:SAC	0/1:13,4:17:8,5,2,2
chr1	30488830	pbsv.INS.710	G	GTGATAGTAATGATGATGATGGTGATGGTAATGGTGGTAATGTAATGTAATGTTAGTGATGATGATGATAACAATAGTGATGATGGTGATGGCAATAATAATGATTATGGTGGTGATCATAATTGTAAGGAGTGATGGTGATAATGGTGATGATGATGGTTGTGGTGGTGATGCAGTTTGTCGTAATGGTGATGGTGATTATAA	.	PASS	SVTYPE=INS;END=30488830;SVLEN=203;SVANN=TANDEM	GT:AD:DP:SAC	1/1:7,28:35:1,6,14,14
chr1	30491025	pbsv.DEL.692	ACACACACACACACACACACAC	A	.	PASS	SVTYPE=DEL;END=30491046;SVLEN=-21	GT:AD:DP:SAC	1/1:3,34:37:0,3,17,17
chr1	30515558	pbsv.DEL.693	CAGAAGGGTGGACAGGACTTAGCAG	C	.	PASS	SVTYPE=DEL;END=30515582;SVLEN=-24;SVANN=TANDEM	GT:AD:DP:SAC	0/1:16,26:42:9,7,13,13
chr1	30519695	pbsv.INS.711	A	AGATTATGATGATGGAGAGGATTATGATGATGGGAG	.	PASS	SVTYPE=INS;END=30519695;SVLEN=35;SVANN=TANDEM	GT:AD:DP:SAC	0/1:18,19:37:12,6,10,9
chr1	30580207	pbsv.DEL.694	TTCTTAATACCTTGTTTGTGTTTCCTTTTC	T	.	PASS	SVTYPE=DEL;END=30580236;SVLEN=-29	GT:AD:DP:SAC	0/1:20,22:42:11,9,12,10
chr1	30597760	pbsv.INS.DUP.703	C	<DUP>	.	PASS	SVTYPE=DUP;END=30597816;SVLEN=56	GT:AD:DP:SAC	0/1:21,23:44:10,11,8,15
chr1	30651739	pbsv.INS.712	C	CCACTCCCTCCTACCTCCTCCTTACCCACCCACCTCCTCCCTGCCCGCCCACCTCCTCCCTGCCCGCCCACCTCCTCCCTGCCCGCCCACCTCCTCCCTGCCTGATCACCTCCTCCCTGCCTGCCCACCTCCTCCCGGCCTGCCCACCTCCTCCCTGCCTGATCACCTCCTCCCTGCCTGCCCACCTCCTCCTGCCTGCCCACCTCCTCCCTGCCTGATCACCTCCTCCCTTCCTGCCCACCTCCTCCCTGCCTGATCACCTCCTCCCTGCCTGCTCACCTCCTCCCTGCCTGATCACCTCCTCCCTGCCTGCCCACCTCCTCCCCGCCTGCCCACCTCCTCCCCTGCCTGATCACCTCCTCCCTGCCTGCCCACCTCCTCCCTGCCTGCCCACCTACTCCCTGCCTGCTCACCTCCTCCCTGCCTGCCCACCTCCTCCCTGCCTGATCACCTCCTCCCTGCCTGCTCACCTCCTCCCTGTCTGCTCACCTCCTCCCTGTCTGCCCACTCCCTCCTACCTCCTCCTTACCTGCCCACCTCCTCCCTGCCTGATCACCTCCTCCCTGCCTGCCCACCTCCTCCCTGCCTGATCACCTCCTCCCTGCCTGATCACCTCCTCCCTGCCTGCCCACTCCCTCCTACCTCCTCCTTACCCGCCCACCTTCTCCCTGCCTGCCCACCTCCTCCTACCTCCTCCTTACCCGCCCACCTCCTCCCTGCCTGCTCACCTCCTCCCTGCCTGATCACCTCCTCCCTGCCTGCCCACCTCCTCCCGCCTGCCCACCTCCTCCCTGCCTGCCCACTCCCTCCTACCTCCTCCTTACCCACCCACCTCCTCCCTGCCCACCCACCTCCTCCCTGCCCGCCCACCTCCTCCCTGCCCGCCCACCTCCTCCCTGCCCGCCCACCTCCTCCCTGCCTGATCACCTCCTCCCTGCCTGCCCACCTCCTCCGGCCTGCCCACCTCCTCCCTGCCTGATCACCTCCTCCCTGCCTGCCCACCTCCTCCCTGCCTGCCCACCTCCTCCCTGCCTGATCACCTCCTCCCTTCCTGCCCACCTCCTCCCTGCCTGATCACCTCCTCCCTGCCTGCTCACCTCCTCCCCTGCCTGATCCAACCTCCTCCCTGCCTGCCCACCTCCTCCCTGCCTGCCCACCTACTCCCTGCCTGCTCACCTCCTCCCTGCCTGCCCACCTCCTCCCTGCCTGATCACCTCCTCCCTGCCTGATCACCTCCTCCCTGCCTGCTCACCTCCTCCCTGTCTGCT	.	PASS	SVTYPE=INS;END=30651739;SVLEN=1267;SVANN=TANDEM	GT:AD:DP:SAC	0/1:18,9:27:9,9,5,4
chr1	30655317	pbsv.DEL.695	GGTGGTGGTGGTGATGGTGGTGGTGGTGGTGGTGGTGGTGACAGTGGTGACTGTGGTG	G	.	PASS	SVTYPE=DEL;END=30655374;SVLEN=-57;SVANN=TANDEM	GT:AD:DP:SAC	0/1:21,7:28:7,14,5,2
chr1	30655562	pbsv.DEL.696	CGGTGGTGGTGACAGTGGTGGTGGTGGTGGTGACGGTGGT	C	.	PASS	SVTYPE=DEL;END=30655601;SVLEN=-39;SVANN=TANDEM	GT:AD:DP:SAC	0/1:21,7:28:7,14,5,2
chr1	30732368	pbsv.INS.713	G	GTGTGTGGAGGAGGTGTGAGTGTGTGGGGTATGTGGGGGATGTGTGGGGTGTGTGGGGGTGGGGGTGTGTATGTGGGTGTGTGAGGGGGTGGGGGTGGGAATGTGTGGGTGTGGGGGAGAGTGAGTGTGTGGGTGTGTGTGGATGTGAGTGCATGTGGGTGTGGCTGTGTTGGATGTGTGTGGGGGGGTGTGGGGGTGTTGGTGTGTATGTGGGTGTGTGTGGGTATGTGGGGGGTGGGAGGGTGGGAATGTGTGAGTGTGTGTGGATGTGAGTGCGTGTGGGTGTGGCTGTGTGTTGGATGTGTATGGGGGTGTGTGGTGGTGTGTATATGGGTGTATGTGTGTGTGGGTGTGGGGGGTGTTAATGTGTGTGGGTTGTGGATGTGAGTGTGTGGATGTGTGTGGGTGTGTGGGGAGTTGCTGTGTGAGTGTGGGGTGTGGGGGTATGTGTGTGTGGGGGGGGTCGGGTGGGAGTGTGTGGATGTGGGTGTGGCTGTGTGTGGGTGTGTGGGGGGGTTGGTGTGTATGTAAGTGTGGGGTGTGGGGGTATGTGTGAGCATGTGGGGGTAGGGGGTGGGAGTGTGTGAGTGTGAGTGTGGCTGTGTGTGTGGGTGTGGGGGTATGTGTGTGTGGAGGGGGTTGGGAGTGTGTGTGGGTGTGGGTGTGGTGTGTGTGGGGGGTTGGTGTGTATGTAAGTGTGGGTGTGGGTGTGTGTGGGGGGTGGGGGGTGGGAGTATGTGCGTGTGAGTGTGGCTTTGTGTGTGTGGGTGCGGGGGGTTGGTGTGTATGTAAGTGTGGGTGTGGGGGTATGTGTGTGTGGAGGGGGTGGGAGTGTGTGGGTGTGGTTGTGGCTGTGTGTGGGGGCAGTGGGGGGTGTTGGTGTGCCTGTGGATTGTGTGGGTGTGTGGATGTGTGGGTGTGAGGGGGTAGGGGTGTGAGTGTAGATGTGAATGCATGGGGGTGTGTGTGCATGTGAGTGTGTGGGTGTGTGGAGGGTGTTGGCGTGTATGTGAGTTTGTGTGGATATGTGTGTGGGGGTGTAGGGGGTGTGAATATGTGTGAATGTGTGTGTGGGTATGGGGTGTTGGTGTGTATATGGGTACGTAGGTGTCGGTGTGGGGGTAATGGGGGGTGGGGTGTGAGTGTGCATGGGTGTGTATGTGGGTGGGTGGGTGTAGGTGTGTGGGTGTGTGAGGGGGTGTGTATGTTGGGTGTAGGTGTTGGGGGTTAGTGTGGGGGGTGTGTATGTGGGTGTGTGGGGGGTGGGGGTGAGAGGGGTGGGTGTGGTTGTGTGTGGGGGTTATGGGCATGTTGGTGGGTGTGTATGTTGTGACTGTGGGTGTTGGGGGTATGTATGTGTGGGGGGTGGGGGTGAAGGGGTGGGTGTGGGTGTGAGTGTGGGGGTTGTGGGTGTATGTTGGGTGTGGTTGTGGGGCATGTGAGTGTGAGGGGTGTGTATGTGGGTGTGTATGTAGGTGTAGGTGTGTGTGGGTGTGTGGGGGGTGATTGTGGTTGGTGTGGGGGTTGTGGGCATGTTGGTGAGTGTGTATGTGGTGAGTGTGTATGTTGTGAGTGTGGGTGTTGGGGGTGTGAGTGTGGGGGTGTGTATGTGGGGGGGTGGGGGGTGAGGGGGGTGGGTGTGGGGTGTGTGGGGGGTGTGGGTGTGTATGTTGTTGGGTGTGGTTGTGGGGGAGTGGAGTGTTAGTGTGAGGGGTGTGTATGTAGGTGTAGATGTGTGGGTGTGTGGGAGTGGGGATGAGGGGGTGTGTGTGGGGGGTGTGGGTGTGTATGTTGGTGGGCCTGGTTGTGGGGCATGTGAGTGTGAGGGGTGTGTATGTAGCTGTAGATGTGTGGGTGTGTGGGGGTGGGGGTGAGGGGGTGGGTGTGGGGGGTGTGGGTGTGTATGTTGGTGGGTGTGGTTGTGGGGCGTGTGTGGGGGTGCGTATGTAGGTGTAGATGTGTGGGTGTGTGGGGTGGGGGGTGAGGGGTGGGTGTTTGGGGGTGTGGGTGTGTATGATGGTGGGTGTGGTTGTGGGGTGTGTGTTAGTGTGAGGGGTGTGTATGTAGGTGTAGATGTGTGGGTGTGTGGGGGGTGGGGGTGAGGGGTGACTGTGGTTGTGTGTGGGGGTTGTGGGCATGTTGGTGGGTGTGTATGTTGTGAGTGTGGGTGTTCGGGGCGTGAGTGTGTGGGTGTGTATGTGGGGGGGGTGGGGGTGAGGGGATGGGTGTGGGTGTGTGGGGGGTGTGGGTGTGTATGTTGATGGGTGTGGTTGTGGGGCATGTGAGTGTTAGTGTGAGGGGTGTGTATGTAGGTGTAGATTGTGTGGGTGTGTGGGGGTGGGGGTGAGGGGGTGGGGTGTTGGGGGTGTGAGTGTGGGAGGTGTGGGTGTGTATGTTGTGAGTGTGGGGTGTTGGGGGTGTGAGTGTGGGGGTGTGTATGTGGGTGTGTATGTAGCTGTAGATGTGTGGGTGTGTGGGGGTGGGGGGTGAGGGGGTGGGCGTTGGGGGTGTGGGTGTGTATGTTGGTGGGCGTGGTTGTGGGCATGTGAGTGTGAGTGTGAGGGGTGTGTA	.	PASS	SVTYPE=INS;END=30732368;SVLEN=2570;SVANN=TANDEM	GT:AD:DP:SAC	0/1:18,9:27:12,6,3,6
chr1	30771803	pbsv.DEL.697	AACTGCAACCTTTTCCCTCACTTTTTTTTTTCCCCTTTGGAGACAGGGTCTCACTCTGTCACCCAGACTGGAGTGCAGTGGTGCGATCACAGCTC	A	.	PASS	SVTYPE=DEL;END=30771897;SVLEN=-94;SVANN=TANDEM	GT:AD:DP:SAC	0/1:25,21:46:15,10,14,7
chr1	30773275	pbsv.DEL.698	CGGCACTGACGTGGTGGCTCTCACAGTGGCACGGACCCG	C	.	PASS	SVTYPE=DEL;END=30773313;SVLEN=-38;SVANN=TANDEM	GT:AD:DP:SAC	0/1:24,21:45:15,9,15,6
chr1	30776336	pbsv.DEL.699	AAGGAAAGGGGAAAGGAAAGGAAAGGGGAAAGGAAAGGAAAGGAAAGGAAAGGAAAGGAAAGGAAAGGAAAGGAAAAGGGAAAGGAAAGGGGAAAGGAAAGGGG	A	.	PASS	SVTYPE=DEL;END=30776439;SVLEN=-103;SVANN=TANDEM	GT:AD:DP:SAC	0/1:26,20:46:16,10,17,3
chr1	30840254	pbsv.DEL.700	GGATGGATGGATGGATGGATGGATGGA	G	.	PASS	SVTYPE=DEL;END=30840280;SVLEN=-26;SVANN=TANDEM	GT:AD:DP:SAC	0/1:29,8:37:16,13,4,4
chr1	30862496	pbsv.INS.714	C	CAAAAAAAAAAAAAAAAAAAAAAAAAAAAAA	.	PASS	IMPRECISE;SVTYPE=INS;END=30862496;SVLEN=30	GT:AD:DP:SAC	1/1:4,37:41:3,1,19,18
chr1	30894650	pbsv.DEL.701	GTGTGTGTGGGTGAGTGTGTGTGGATGACTGTGAGTGTGTGGGTGAGAGTGTGTGGGTGTGTGTGG	G	.	PASS	SVTYPE=DEL;END=30894715;SVLEN=-65;SVANN=TANDEM	GT:AD:DP:SAC	1/1:5,27:32:0,5,19,8
chr1	30916145	pbsv.INS.724	A	ATTTTTTTTTTTTTTTTTTTTTTTTTTTTTTT	.	PASS	SVTYPE=INS;END=30916145;SVLEN=31;SVANN=TANDEM	GT:AD:DP:SAC	0/1:10,25:35:4,6,12,13
chr1	30926452	pbsv.DEL.715	GTTTGAGACCAGCCTGTCCAACATGGTGAAACCCCGTCTCTACTAAAAATACAAAAATTAGCCAGGTGTGGTGGTGCATGCCTGTAATCCCAGCACTTTGGGAGCCTGAGTTAGGAGAATTGCTGGAACCCAGGAGGCAGAAGGCTGCAGTGAGCTGAGATCTCATCACTGCACTCCAGCACTGGGCGACAGAGACAGACTCCATCTCAAAAACAACAAACAAACAAAAAACAAAACAAAACAAACAAAAAACATAGAGAAACCCTGTCTCTACTAGGAATAAAAAAATTATCCAGGTGTGGTGGCACATGTCTGTAATCCCAGCTACTCAGGAGGCTGAGGCATGAGAATTGCTTGAGCCTGGGAGGTGGAGGTTGCAGTAAGCCAAGATTTGTACCACTGCATTCAGCCTGGGTGACAGAGTGAGACTCATATATATATATATACACACACACACACACACACACACATATATATATACATATATATGTGTATATATATATACACACACATATATACGTATATATGTGTATATATATACACACACATATATACGTATATATATGTATATATATTATTTCTAATAATACCATCTGGAGATAGAACAGTATTACATTTAAATAACATAGACATACATAGGCCAGGTGCATTGGCTCACGCTTGTAATCCCAGAAATTTGGGAGGCTGAGGCAGGTGGATCATTTGAGGTCAGGAA	G	.	PASS	SVTYPE=DEL;END=30927166;SVLEN=-714	GT:AD:DP:SAC	1/1:4,29:33:4,0,11,18
chr1	30972269	pbsv.DEL.716	AAGGGAAGGGAAGGGAAGGGGAGGGGAGGGGAGGGGAGGGGAGGGGAGGGGAGGGGAGGGGAGGGGAGGGGAGGGGAGGGGAGGGGAGGGGAGGGGAGGGGAGGGGAGGGG	A	.	PASS	SVTYPE=DEL;END=30972379;SVLEN=-110;SVANN=TANDEM	GT:AD:DP:SAC	1/1:3,44:47:0,3,22,22
chr1	31074998	pbsv.INS.725	T	TTTTTTTTTTTTTTTTTTTTT	.	PASS	SVTYPE=INS;END=31074998;SVLEN=20;SVANN=TANDEM	GT:AD:DP:SAC	0/1:16,28:44:6,10,11,17
chr1	31102349	pbsv.DEL.717	AAAATAAATAAATAAATAAAT	A	.	PASS	SVTYPE=DEL;END=31102369;SVLEN=-20;SVANN=TANDEM	GT:AD:DP:SAC	0/1:11,21:32:6,5,12,9
chr1	31117723	pbsv.INS.726	T	TAATATAATATATATTATATTATATAATATATAATATAATA	.	PASS	SVTYPE=INS;END=31117723;SVLEN=40;SVANN=TANDEM	GT:AD:DP:SAC	0/1:9,25:34:4,5,12,13
chr1	31176893	pbsv.DEL.718	CCCCGTCCGGGAGGGAGGTGGGGGGGTCAGCCCCCCGCCCGGCCAGCCGCCCCGTCCGGGAGGTGAGGGGCGCCTCTGCCCGGCCGCCCCTACTGGGAAGTGAGGAGCCCCTCTGCCCGGCCAGCCG	C	.	PASS	SVTYPE=DEL;END=31177019;SVLEN=-126;SVANN=TANDEM	GT:AD:DP:SAC	1/1:2,37:39:1,1,19,18
chr1	31196697	pbsv.DEL.719	AAAATAAATAAATAAATAAAT	A	.	PASS	SVTYPE=DEL;END=31196717;SVLEN=-20;SVANN=TANDEM	GT:AD:DP:SAC	1/1:5,29:34:3,2,12,17
chr1	31206239	pbsv.INS.DUP.722	A	<DUP>	.	PASS	SVTYPE=DUP;END=31206259;SVLEN=20	GT:AD:DP:SAC	1/1:3,29:32:1,2,11,18
chr1	31252032	pbsv.INS.727	C	CTATATATATAACATATATATATATACACTATATATATAACATATATACACAA	.	PASS	SVTYPE=INS;END=31252032;SVLEN=52;SVANN=TANDEM	GT:AD:DP:SAC	0/1:6,18:24:3,3,9,9
chr1	31253960	pbsv.INS.728	C	CTCCCATTCAAGTGACCGGAA	.	PASS	IMPRECISE;SVTYPE=INS;END=31253960;SVLEN=20;SVANN=TANDEM	GT:AD:DP:SAC	0/1:17,5:22:7,10,3,2
chr1	31345547	pbsv.INS.729	T	TATATATATATATATATTATATTATATATATATATATAATATATATATATAATATA	.	PASS	SVTYPE=INS;END=31345547;SVLEN=55	GT:AD:DP:SAC	1/1:5,37:42:2,3,19,18
chr1	31431814	pbsv.INS.730	C	CAGGGTGGAAGGGTGGAAGGGTGGAAGGGGAAGGGTGGATAGGGTGGATAGGGTGGATAGGGTGGACAGGGTGGATAGGGTGGACAGGGTGGATAGGGTGGTAGGGTGGACAGGGTGGTAGGGTGGACAGGGGTGGACAGGGTGGAGAGGGTGGATAGGGTGGACAGGGTGGACAGGGTGGATAGGGTGGACAGGGTGGAAGGGTGGATAGGGTGGACAGGGTGGACAGGGTGGATAGGGTGGAAGGGTGGACAGGGTGGATAGGGTGGATAGGGTGGATAGGGTGGACAGGGTGGTAGGGGGATAGGGTGGAAGGGTGGACAGGGTGGACAGGGTGGATAGGGTGGACAGGGTGGATAAGGGTGGACAGGGTGGACAGGGTGGATAGGGTGGACAGGGTGGACAGGGTGGACAGGGTTGGATAGGGTGGACAGGGTGGATAGGGTGGAAGGGTGGATAGGGTGGAAGGGTGGAAGGGTGGATAGGGTGGACAGGGTGGACAGGGTGGAAGGGTGGAGAGGGTGGAAGGGTGGATAGGGTGGATAGGGTGGATAGGGTGGAAGGGTGGATAGGGTGGATAGGGTGGATAGGGTGGATGGGTGGATAGGGTGGATAGGGTGGAAGGGTGGACAGGGTGGAAGGGTGGACAGGGTGGACAGGGTGGATAGGGTGGATAGGGGTGGACAGGGTGGAGGGTGGAAGGGTGGGGGGTGGAAGGGTGGATAGGGTGGAAGGGTGGATTAGGGTGGATAGGGTGGATAGGGTGGATAGGGTGGAAGGGTGGATAGGGTGGAT	.	PASS	SVTYPE=INS;END=31431814;SVLEN=794	GT:AD:DP:SAC	0/1:27,8:35:16,11,2,6
chr1	31431998	pbsv.INS.732	G	GAGGAGGGTGGAGGGTGGAAGGGTGGATAGGGTGGAAGGGTGGACAGGGGGATAGGGTGGATAGGGTGGAAGGGTGGACAGGGGGTGGAGGGTGGAAGGGTGGAGGTGGACAGGGTGACAGGGTGGATAGGGTGGACAGGTGGAAGGGTGGACAGGGTGGAAGGGTGGATAGGGTGGATAGGGTGGATAGGGTGGAAGGTGGACAGGGTGGACAGGGGATGAGGGTGGACAGGGTGGAAGGGTGGAAGGGTGGAAGGGTGGTAGGGTGTAGGGTGGAAGGGTGGATAGGGTGGACAGGTGGATAGGGTGGACGGGTGGACAGGGTGGAAGGGTGGACAGGGTGGACAGGGTGGACAGGGTGGACAGGGTGGACAGGGTGGATAGGGTGGACAGGGTGGATAGGGTGGACAGGGTGGATAGGGTGGATAGGGTGGATAGGGTGGATAGGGTGGATAGGGTGGATAGGGTGGACAGGGTGGTTAGGGTGGAGAGGGGGATAGGGTGGACAGGGTGGATAGGGTGGATAGGGTGGACAGGGTGGAGGGTGGATAGGGTGGATAGGGTGGAAGGGTGGACAGGGTGGATAGGGTGGAGAGGGTGGATAGGGTGGACAGGGTGGACAGGGTGGATAGGGTGGATAGGGTGGATAGGGTGGACAGGGTGGATAGGGTGGATAGGGTGGATAGGGTGGATAGGGTGGACAGGGTGGACAGGGTGGATAGGGTGGACAGGGTGGATAGGGTGGATAGGGTGGACAGGTGGAGAGGGTGGATAGGGTGGATAGGATAGGGTGAGGGTGGACAGGGTGGACAGGGTGGAAGGGTGGAAGGGTGGAGGGTGGAAGGGTGGGATAGGGTGGATAGGGTGGACAGGGTGGACAGGGTGGGACAGGGTGGACAGGGTGGAAGGGTGGACAGGTGGACAGGGTGGAAGGGTGGACAGGGTGATAGGGTGGACAGGGTGGACAGGGTGGACAGGGTGGATAGGGTGGACAGGGTGGACAGGGTGGACAGGGTGGACAGGGTGGACAGGGTGGACAGGGTGGACAGGGTGGAAGGGTGGATAGGGTGGAAGGGTGGACAGGGTGGACAGGGTGGAAGGGTGGACAGGGTGGATAGGGTGGACAGGGTGGTAGGGTGGAAGGGTGGAAGGGTGGACAGGGTGGACAGGGTGGACAGGGTGGACAGGGTGGATAGGGTGGAAGGGTGGACAGGGTGGACAGGGTGGATAGGGTGGACAGGGTGGACAGGGTGGACAGGGTGGACAGGGTGGATAGGGTGGATAGGGTGGATAGGGTGGATAGGGTGGAAGGGTGGAAGGGTGGAAGGGTGGAAGGGTGGACAGGGTGGACAGGGTGGATAGGGTGGATAGGGTGGATAGGGTGGACAGGGTGGTAGGGTGGAAGGGTGAGGGTGGATAGGGTGGACAGGGTGGACAGGGTGGATAGGGTGGACAGGGTGGATAGGGTGGAGGGTGGTAGGGTGGTGGAGGGTGGAAGGGTGGAAGGGTGGACAGGGTGGACAGGGTGGACAGGGTGGACAGTGGAAGGTGGTAGGGTGGACATGGGTGGATAGGGTGGATAGGGTGGACAGGGTGGATAGGGTGGATAGGGTGGATAGGGTGGAAGGGTGGATAGGGTGGATAGGGTGGATAGGGTGGAAGGGTGGAAGGGTGGTTAGGGTGGAAGGGTGGATAGGGTGGATAGGGTGGACAGGGTGGATAGGGTGGAAGGGTGGATAGGGTGGATAGGGTGGATAGGGTGGATAGGGTGGATAGGGTGGATAGGGTGGAGGGTGGTAGGGTGGACAGGGTGGAAGGGTGGAGAGGGTGGATAGGGTGGATAGGGTGGACAGGGGGGTTAGGGTGGAGAGGGTGGAGAGGGGGGATAGGGTGGACAGGGTGGAAGGGTGGATAGGGTGGATAGGGTGGACAGGGTGGATAGGGTGGAAGGGTGGATAGGGTGGAAGGGTGGAAGGGTGGATGAGGTGGTGGTGGGTGGACAGGGTGGATAGGGTGGATAGGGTGGAGGACAGGGTGGAAGGGTGGATAGGGTGGATAGGGTGGATAGGTGGACAGGGTGGATAGGGTGGAAGGGTGGACAGGGTGGATAGGGTGGATAGGGTGGATAGGGTGGATAGGGTGGATAGGGTGGATAGGGTGGAAGGGTGGAAGGGTGGACAGGGTGGAAGGGTGGAAGGGTGGAAGTGGTAGGTGAGGGTGGACAGGGTGGAAGGGTGGACAGGGTGGACAGGGTGGATAGGGTGGACAGGGTGGTAGGGTGGACAGGGTGGAGAGGGTGGACTGGGTGGACAGGGTGGACAGGGTGGACAGGGTGGACAGGGTGGAGAGGGTGGATAGGGTGGACAGGGTGGAAGGGTGGATAGGGTGGATAGGGTGGACAGGGTGGACAGGGTGGACGGGTGGAAGGGTGGAAGGGTGAAGGGTGGACAGGGTGGATAGGGTGGACAGGGTGGATAGGGTGGATAGGGTGGAAGGGTGGAAGGGTGGATAGGGTGGTAGGGTGGAAGGGTGGATAGGGTGGACAGGGTGGATAGGGGGATAGGGAGTGGAAGGGTGGATAGGGTGGATAGGGTGGACAGGGTGGATAGGGTGGAAGGGTGGACAGGGTGGACAGGGTGGAAGGTGGAAGGGTGGACAGGGTGGATAGGGTGGATAGGGTGGAGGGTGGATAGGGTGGACAGGGTGGTAGGGTGGAAGGGTGGAGGTGGAAGGGTGGACAGGGTGGAAGGTGGATAGGGTGGAAGGGTGACAGGTGGAAGGTGGAAGGGTGGATAGGGTGGATAGGGTGGATAGGGTGGAAGGGTGGAAGGGTGGATAGGGTGGAAGGGTGGTAGGTGGAAGGGTGGATAGGGTGGACAGGGTGGAAGGTGGAAGGGTGGAAGGGTGGATAGGTGGAAGGGTGGTTAGGTGGAGGGTGGAAGGGTGGACAGGGTGGAAGGGTGGATGGGTGGAAGGGTGGAGGGTGGAGGGAGGTGAGGGTGAGGTGGAGGAGGGGA	.	PASS	IMPRECISE;SVTYPE=INS;END=31431998;SVLEN=3016	GT:AD:DP:SAC	0/1:23,12:35:13,10,5,7
chr1	31431998	pbsv.INS.731	G	GGTGAGGTGGAAGGGGAAGGGTAGGTGGAAGGGAAGGGTGGAAGGGTGGACAGGTGAAGGGTGGAAGGGTGGATAGGGTGGACAGGGTGGACAGGGTGGACAGGGTGGACAGGGTGGATAGGTGGAAGGGTGGATAGGGTGGACAGGGTGGACAGGTGGACAGGTGGATTAGGGTGGATAGGGTGGACAGGGTGGATAGGGTGGACAGGGTGGATAGGGTGGACAGGGTGACAGTGGACAGGGGATAGGGTGGGTGGACAGGGTGGACAGGGGGTGACAGGGTGGACAGGGTGGATAGGGTGGATAGGGTGGATAGGGTGGATAGGGTGGGATAGGGTGGACAGGGTGGTTAGGGTGGAAGGGTGGATAGGGTGGACAGGGTGGACAGGGTGGACAGGGTGGATAGGGTGGATAGGGTGGACAGGGTGGTAGGGTGGACAGGGTGGATGAGGGTGGACAGGGTGGACAGGGTTGGATCAGGGGAGTGGATAGGGTGGATAGGGTGGATAGGGTGGATAGGGTGGACAGGGTGGATAGGGTGGACAGGGTGGAGAGGGTGGATAGGGTGGATAGGGTGGATAGGGTGGACAGGGTGGATAGGGTGGATGGATAGGGTGGACAGGGTGGATAGGGTGGTTAGGGTGGACAGGGTGGAGAGGGTGGGATAGGGTGGATAGGGTGGATAGGGTGGATAGGGTGGATAGGGTGGACAGGGTGGATAGGGTGGAAGGTGGTAGGGTGGAGAGGGTGGATAGGGTGGACAGGGTGGAAGGGTGGACAGGGTGGACAGGGTGGACAGGGTGGACAGGGTGGACAGGGTGGACAGGGTGGACAGGGTGGACAGGTGGAGAGGGTGGAGAGGGTGGACAGGGTGGATAGGGTGGACAGGGTGGACAGGGTGGAGAGGGTGGACAGGGTGGATAGGGTGGACAGGGTGGACAGGGTGGATAGGGTGAGAGGGTGGATAGGGTGGACAGGGTGGATAGGGTGGATAGGGTGGATAGGGTGGATAGGGTGGACAGGGTGGATAGGGTGGAGAGGGTGGATAGGGTGGATAGGGTGGATAGGGTGGATAGGGTGGACAGGGTGGATAGGGTGGATAGGGTGGATAGGGTGGACAGGGTGGATAGGGTGGTAGGGTGGACAGGGTGGTTAGGGTGGACAGGGTGGACAGGGTGGAGAGGGTGGATAGGGTGGACAGGGTGGACAGGGTGGAGAGGGTGGAGAGGGTGGAGAGGGTGGATAGGGTGGACAGGGTGGATAGGGTGGATAGGGTGGATAGGGTGGACAGGGTGGATAGTGGGGACAGGGTGGATAGGGTGGACAGGGTGGGACAGGGTGGATAGGGTGGACAGGGTGGAAGGGTGGTTAGGGTGGAGGGTGGAGAGGGTGGAGAGGGTGGATAGGGTGGATAGGGTGGATAGGGTGGAGAGGGTGGATAGGGTGGATAGGGTGGACAGGGTGGATAGGGTGGATAGGGTGGATAGGGTGGAAGGGTGGATAGGGTGGATAGGGTGGACAGGGTGGATAGGGTGGACAGGTGGATAGGGTGGAGAGGGTGGTAGGGGTGGAGAGGGTGGATAGGGTGGATAGGGTGGAGCAGGGTGGAGAGGGTGGATAGGGTGGACAGGGTGGACAGGGTGGATAGGGTGGATAGGGTGGATAGGGTGGATAGGGTGGACAGGGTGAGGGTGGAAGGTGGAGGGTGGTGGGTGGATGGGTGG	.	PASS	IMPRECISE;SVTYPE=INS;END=31431998;SVLEN=1723	GT:AD:DP:SAC	0/1:26,9:35:14,12,4,5
chr1	31469852	pbsv.INS.733	A	ATTCCTCTGTCTCTTTCTCTCTCTCTCTGAC	.	PASS	SVTYPE=INS;END=31469852;SVLEN=30;SVANN=TANDEM	GT:AD:DP:SAC	0/1:13,36:49:7,6,24,12
chr1	31495080	pbsv.INS.734	T	TATATATAATATATTTTATATATATTATATATAATACATGTATATATAATATATTTTATATATAATATATAATACATGTATTATATATTATATATTTTTATATATAATATATAATACATGTATTATATATTATATATTTTTATATATAATATATAATACATGTATTATATATTATATGTTATATATTTTTATATATAATACATATATTATATATTTTTTTATATATATAATAC	.	PASS	SVTYPE=INS;END=31495080;SVLEN=232;SVANN=TANDEM	GT:AD:DP:SAC	1/1:3,41:44:1,2,24,17
chr1	31516091	pbsv.INS.735	C	CTCCTTTCCTTTCCTTTCCTTTCCTTTCCTTTCCTT	.	PASS	SVTYPE=INS;END=31516091;SVLEN=35	GT:AD:DP:SAC	1/1:4,36:40:1,3,18,18
chr1	31580195	pbsv.DEL.720	CTCTCTCTCTCTCTCTCTGTCTCT	C	.	PASS	SVTYPE=DEL;END=31580218;SVLEN=-23;SVANN=TANDEM	GT:AD:DP:SAC	0/1:11,31:42:10,1,5,26
chr1	31595279	pbsv.DEL.721	AGAAAGAAAGAAAGAAAGAAAG	A	.	PASS	SVTYPE=DEL;END=31595300;SVLEN=-21;SVANN=TANDEM	GT:AD:DP:SAC	0/1:26,13:39:10,16,12,1
chr1	31704382	pbsv.INS.736	T	TGGGGGGGGGGGTGGGGGGGGGGGG	.	PASS	SVTYPE=INS;END=31704382;SVLEN=24	GT:AD:DP:SAC	0/1:35,10:45:11,24,9,1
chr1	31707775	pbsv.INS.737	G	GTTTTCTTTTCTTTTTTTTTT	.	PASS	IMPRECISE;SVTYPE=INS;END=31707775;SVLEN=20;SVANN=TANDEM	GT:AD:DP:SAC	0/1:23,22:45:7,16,10,12
chr1	31807412	pbsv.INS.738	A	AGGGGAGGGGAGGGAAGGGGGAGGGGAGGGGAGGGGAGGGGAGGGGGGGGGGAGGGGAGGGAAGGGGATGGGAGGGGAGGGGACGGGAGGGGGAGGGGAGGGGAGGGGAGGGGGAGGGGGGGAGGGGAGGGAGGGGAGGGGGAGGGGAGGGGAGGGGGGAGGGGAGGGGAGGGGGAG	.	PASS	SVTYPE=INS;END=31807412;SVLEN=176;SVANN=TANDEM	GT:AD:DP:SAC	0/1:14,8:22:6,8,1,7
chr1	31807415	pbsv.INS.739	G	GGAGGGGAAGGGGAGGGGAGGGAGGGGAGGGGGAGGGGGAGGGGGGAGGGGGAGGGGAGGGGGAGGGGAGGGGAGGGGGAGGGGAGGGGGAGGGGAGGGGAGGGGAGGGGGAGGGGAGGGGGAGGGGAGGGGGAGGGGAGGGGGAGGGGGAGGGGGAGGGGAGGGGAGGGGAGGGAGGGGGGGGAGGGGAGGGGAGGGGAGGGGGAGGGAGGGGAGGGGAGGGGAGGGGAGGGGGAGGGGAGGGGAGGGGAGGGGAGGGGAGGGGGAGGGGAGGGGGAGGGGAGGGGGGAGGGGAGGGGAGGGGGGAGGGGAGGGGAGGGGGAGGGGAGGGGGAGGG	.	PASS	SVTYPE=INS;END=31807415;SVLEN=336;SVANN=TANDEM	GT:AD:DP:SAC	0/1:16,6:22:5,11,2,4
chr1	31815789	pbsv.INS.DUP.723	T	<DUP>	.	PASS	SVTYPE=DUP;END=31815851;SVLEN=62	GT:AD:DP:SAC	0/1:24,17:41:11,13,8,9
chr1	31975602	pbsv.INS.741	C	CTTTTTTTTTTTTTTTTTTTTT	.	PASS	SVTYPE=INS;END=31975602;SVLEN=21;SVANN=TANDEM	GT:AD:DP:SAC	0/1:21,18:39:6,15,7,11
chr1	32000771	pbsv.INS.742	C	CTTTTTTTTTTTTTTTTTCTGAGACTAGGTGTGCACCACCGCTCCCAGCTACATTTTGTATTTTTTAATAGAGACGGGGTTTCACCATGTTGGCCAGGCTGGTCACAGTATCTTGTTTTATCT	.	PASS	SVTYPE=INS;END=32000771;SVLEN=122	GT:AD:DP:SAC	0/1:23,15:38:9,14,7,8
chr1	32309674	pbsv.DEL.740	GAGTCTCAAAAAAAAAAAAAAAAAAA	G	.	PASS	SVTYPE=DEL;END=32309699;SVLEN=-25	GT:AD:DP:SAC	0/1:15,18:33:7,8,9,9
chr1	32345871	pbsv.INS.743	T	TGGATATATGAGTCTGGACTACAG	.	PASS	SVTYPE=INS;END=32345871;SVLEN=23	GT:AD:DP:SAC	0/1:25,20:45:15,10,12,8
chr1	32539740	pbsv.INS.744	G	GGCGCCGAGGCGAGCGGGCGCCATTTGCAGCCCGGGGCGCAGTGGCGGCGGCGGCGGCGCCGGCTCCGAGGGGCTGTGGGCGGCCACGGAGGAGGCGCGGGCGGCTGCGCGGCGGCGGCGGGCCCAGCCGGGCGGCGGCGGGCGTTGGTGGGCACCGGCTCCCGGCCGCCCCTCCCCGCCGCCCGGCCGCGCCTCCCAGCCCGCGGGGCCGGCCCTTTCTGC	.	PASS	SVTYPE=INS;END=32539740;SVLEN=221	GT:AD:DP:SAC	1/1:3,35:38:3,0,19,16
chr1	32581182	pbsv.INS.745	T	TTATATATAAATATATAATATATTATAATATAGTTATAATATATAAATATATATTATAACTATATTATAATATAGTTATAATATATAAATATATATTATAACTATATTAAATATATAAATTATATAATATATATTATATATTGTATATTATATAATTTATATAATATATTATATGTTATTATAAATATATTATATATTGTATATATTATATTATATATTATATATTTTTATATATCAATATAGTATGCTATATAATATATATTTTTATATATTATATAGTATACTATATATTTTTATATATTATATAGTATACTATATAATATATATTTTTTATATATTATATATAATATATATAATTATATATCATATATATTTATATAATATATGATATATAATATATAATATATATTATATTATATTATATAATTATATAAAATATATATATATTATATATTATAAATAATATATTATATATTATATTATATATTATAAATAATATATTATATATTATATTATATATTATAAATAATATATTATATATTATATTATATATTATAAATAATATATTATATATATATTATATATTATAAATAAATATATATATATTATATAATATATTATAAATAATATATTATATATTATATAATATATTATAAATAATATATTATATATTATATTATATATTATAAATAATATATTATATATTATATTATATATTATAAATAATATATTATATATTATAAATAATATATTATATATATATATGTTATATATTATAAAATAATATATTATATATAATATGTTA	.	PASS	SVTYPE=INS;END=32581182;SVLEN=804;SVANN=TANDEM	GT:AD:DP:SAC	0/1:8,19:27:5,3,7,12
chr1	32594615	pbsv.INS.746	G	GAAATCCAATACAGACTTAAAAA	.	PASS	IMPRECISE;SVTYPE=INS;END=32594615;SVLEN=22;SVANN=TANDEM	GT:AD:DP:SAC	0/1:22,6:28:10,12,5,1
chr1	32611157	pbsv.INS.747	A	ATTTCTAAAAAAATTCTAAAGC	.	PASS	IMPRECISE;SVTYPE=INS;END=32611157;SVLEN=21;SVANN=TANDEM	GT:AD:DP:SAC	0/1:24,9:33:11,13,6,3
chr1	32642777	pbsv.INS.748	T	TTTTTTTTTTTTTGAGACGGAGTCTCGCTCTGTCACCAGACTGGAGTACAATGGCACAATCTCGGCTTACTGCAACTTCCGCCTCCTGGGTTCAAGCAATTCCCCTGCCTCAGCCTCCTGAGTAGCTGGGATTACAGACGTGTGCCACCATGCCTGGCTAATTTTTTGTATTTTAGCAGAGACGGAGTTTCACCATGTTGGCCAGGATGCTCTCAATCTCCTTACCTCATGATCCGCCAGCCTTGGCCTCCCAAAGTGCTGGGATTATTACAGGCATGAGCCACAGTCCCAGGTCTTTAGACAAACTCAACCCATTATCAATCAAAAAATGTTTAAATTCACTTATAGCATGGAAGCTACCCCACCCCTCCCCCCCCCCCCCTCCCGCCCCCCCAGCTTTGAGTTGTCCCACCTTTCTGGACCAAAGCAATGTATTTCTTAAACTTAATTGATTAATGTCTCATGCCTCTCTGAAATGTATAAAACCAAACTGTGCCCTGACCACCTTGGGCACACTGAGCACATGTTCTCAGGATCTCCAGAGGGCTGTGTCAGGGGCCATGGTCACATTTGGCTCAGAATACATCTCTTCAAATATTTTATAGAGTTCGACTATTTTGTCAACAATTAAAAAGGCACCTATTCAGAATATTAAAAGTTAAGATTTAATAACATCAACAGTTCTTACTGATTCATCAAATATTTTTTTTTTTGAGACCGAGTCTCGCTCTATCGCCCAGGCTGGAGGGCAGTGGCACAATCTCTGTTCACTGCAACCTCCGCCTCCCGGTTCAAGCGATTCTCTGCCTCAGCCTCCCGAATAGCTGGGACTACATGCGCGTGCCACCACGCCTGGCTAATTTTTGTATTTTTAGTAGAGACGGAGTTTCACAACGTTGGCCAGGATGGTCTCGATCCCTTGACCTCATGATCCGCCTGCCTCGGCCTCCCAAAGTGCTGGGATTACAGGTGTGAGCCACCGGCGCCTGGCCAAAACAAAA	.	PASS	SVTYPE=INS;END=32642777;SVLEN=1000;SVANN=TANDEM	GT:AD:DP:SAC	0/1:10,28:38:6,4,10,18
chr1	32687855	pbsv.INS.749	A	ATTATTATTATTATTATTATTATT	.	PASS	SVTYPE=INS;END=32687855;SVLEN=23;SVANN=TANDEM	GT:AD:DP:SAC	0/1:11,39:50:6,5,22,17
chr1	32728411	pbsv.SPLIT.DUP.750	T	<DUP>	.	PASS	SVTYPE=DUP;END=32730663;SVLEN=2252	GT:AD:DP:SAC	0/1:26,16:42:14,12,5,11
chr1	33052530	pbsv.INS.751	G	GGAGGTGGGGGGGTCGGCCCCCCGCCCGGCCAGCCGCCCCGTCCGGGAGGGAGGTGGGGGGGGGTCGGCCCCCCTGCCTGGCCAGCCGCCCCGTCCGGGA	.	PASS	SVTYPE=INS;END=33052530;SVLEN=99;SVANN=TANDEM	GT:AD:DP:SAC	0/1:26,25:51:13,13,11,14
chr1	33186817	pbsv.INS.752	A	ATAAAACAATGTTGTATGTTGACTGGTTGCTAAAAATGTGGCCAGAGACTCACAGGAGCCTGATGCCATAGCTCTTTTAAGGGCTACAGAGAGTAATGAGAGTCGGCTGTATTTAAAATTGTTGCATGTAACAGCATCCACCAATACAAGATACAACATCCACGTCCCTTCCTATCCAGGTTACATTTGCTCAAGCCCACTTGAAGGCAGAGGAGCAGAAGAAGGAACATTGAGCAACTTCCGAGTGCCACGCACTGTGCTAGGTGCTTCATGTGTGTTATTTGATTTGATCCTCACAATAGGATCAAATCTCCAGATTTGACTTGTTTCTCCCCATTGGCAGATGAGGAAACTGTGGCTGGGAGTGGGGAAGTGACTTATCTAAAACCAGGACAAGTAAGCGGCACAGGCTCCTCCTCCTGTGATTCTTGCCTGGGGCCCAAGCAGCTGGAGATGACTCCACATTGTGCAGGCTGGCTGGGCCACAGCTGAGCGGTCAGCTCCACCTAGCAGACTTTATAAATGGGCAAGCTGGGCTCTGTCGCTCAGTGCCTCCTCCCTATTCCAAACCTTTGCCTGGCTCCTGTAACCCCACAGAGACACCCCTGCTTCCTCTCAGTGGGGGACCTTGCCTCCTGCTCCATGGGGGAAGTGGAGCCCCCTCCGTGGGGATGTCCCAACTTCCAGTCCCTCCAACCTATCAACTTATCTATAGAAACACCTCAAGTACTCTGTGAAATGAAGCAGAGAGTAGAACAAAAAAATGACTGAAATAAATGCATTTCTAACATTATTTATCTTCACCCCCTTTCCCTGGTCCCAGAGGATGAAGCTCACCTTCTGTTGAGAATGGATTCCTCCCCTAGGGCCCCTTGAATCCACTCAGGCCTCTTCTGGGAACTGACTCCTTCAATGAGCCCACTTTTGACTCTGTATTTTTGTCTCCTTCCTTGTCATTGGCTGCTTTTCCTCAGCCTAGAAACAGGCTCAACTTCCTATTCAAATGATACTCTCTACAGTTGCCCCACCTTGAGCTACCACCTCATTTCTTGCCTGTCTCTAGCCCAGCACTTTGAGAGAATTGTCTGTACATCCTCCTGCGTCACCATCAGCCCATTGCAGCCTGCGCATCCTCCTGGGCCAGCAGCAGCCCACTGCAGCCTGCACATCCTCCTGGGCCAGGACCAGCCCTCTGCAGCCTGCACATCCTCCTGGGCCAGGGCCAGCACTCTGCAGCCTGCACATCCTCCTGGGCCAGGACCAGCCCACTGCAGCCTGCACATCCTCCTGGGCCAGCACCAGCCCACTGCAGCCTGCACATCCTCCTGTGCCAGCATCAGCCCACTGTGGCCTGTGCATCCTCTTGGGCCAGCATCAGCCCACTGCAGCCTGGCTCTGCTCCCCCACCACTCCACTCATCATCTCCTAATTGCCAATTAAAAATACTTTCGGAGACACAGTTGCTGCTGTAGAAAAACAAAAGAGAGGAAAACTAAGAAGCCACCATTCAGAAAGAACTATTGTTAATACTTGGATCATATCCTCAGATCTTTTTCATATATTCTATATATGTGTGCACATGTGTGCACACACAAACTCGGGTGTAGGGGTAAGGAGAAGGGGAGTCAGGGGAGAGAGGGAGAAAGATATTTTT	.	PASS	SVTYPE=INS;END=33186817;SVLEN=1653	GT:AD:DP:SAC	0/1:13,23:36:8,5,12,11
chr1	33189719	pbsv.INS.753	A	ATATATATATATATATATAATATATA	.	PASS	SVTYPE=INS;END=33189719;SVLEN=25;SVANN=TANDEM	GT:AD:DP:SAC	0/1:22,17:39:11,11,11,6
chr1	33193004	pbsv.INS.754	C	CACACACACACATATATATATATATATATAT	.	PASS	SVTYPE=INS;END=33193004;SVLEN=30;SVANN=TANDEM	GT:AD:DP:SAC	0/1:22,12:34:10,12,8,4
chr1	33238326	pbsv.INS.755	C	CATAAAATAAAATAAAATAAAATAAA	.	PASS	SVTYPE=INS;END=33238326;SVLEN=25;SVANN=TANDEM	GT:AD:DP:SAC	0/1:14,20:34:6,8,12,8
chr1	33288743	pbsv.INS.756	C	CAAAAAAAAAAAAAAAAAAAAAA	.	PASS	SVTYPE=INS;END=33288743;SVLEN=22	GT:AD:DP:SAC	1/1:2,42:44:1,1,22,20
chr1	33356270	pbsv.INS.757	T	TGTATATATATATATATATATATATTATATATAC	.	PASS	SVTYPE=INS;END=33356270;SVLEN=33;SVANN=TANDEM	GT:AD:DP:SAC	1/1:5,34:39:4,1,11,23
chr1	33393724	pbsv.INS.758	A	AAACGATGACCTCAGCTGCTGCACAGCTCTTCACTGTTCTCTTAATACC	.	PASS	SVTYPE=INS;END=33393724;SVLEN=48	GT:AD:DP:SAC	1/1:2,31:33:1,1,18,13
chr1	33864929	pbsv.INS.759	A	AGGAGAGGGGAAGGGAGGAGAAGGGAAGGGAGGGGAAGGGAGGGAGAAGGAGTGGGATGGAGGGAGAGAAGGGGGAGGAGGGGGAGGGAGAGGATGGGGAGAGTGAGGAGGGGAGGGGAGGGGAGGGAGAGGAGGGGAAGGGAGGAGGAGGAGGGGAGAGAGGGGAAGGGAGGGAGAGGAGGGGGAGAAGAGAGGGGAAGGGAGGGAGGGGAGGGGGAGGGAG	.	PASS	SVTYPE=INS;END=33864929;SVLEN=222;SVANN=TANDEM	GT:AD:DP:SAC	1/1:5,26:31:3,2,18,8
chr1	33938387	pbsv.INS.766	C	CCCTGCTGCTGGCTTACTTGGCATTTCCCATGATCT	.	PASS	SVTYPE=INS;END=33938387;SVLEN=35;SVANN=TANDEM	GT:AD:DP:SAC	0/1:11,30:41:3,8,16,14
chr1	33989013	pbsv.DEL.760	CATATATATATATATATATATATATATATATATATATAT	C	.	PASS	SVTYPE=DEL;END=33989051;SVLEN=-38;SVANN=TANDEM	GT:AD:DP:SAC	1/1:3,27:30:2,1,16,11
chr1	34080934	pbsv.INS.767	G	GAAAGAAAAAGAAAGAAAGGAAGAAAGA	.	PASS	SVTYPE=INS;END=34080934;SVLEN=27;SVANN=TANDEM	GT:AD:DP:SAC	0/1:27,7:34:14,13,4,3
chr1	34080969	pbsv.INS.768	A	AAGAAAGAAAAGAAAGAAAGAAG	.	PASS	SVTYPE=INS;END=34080969;SVLEN=22;SVANN=TANDEM	GT:AD:DP:SAC	0/1:24,10:34:14,10,4,6
chr1	34167624	pbsv.DEL.761	GGGGCCCTGAGCGAGGCTGTGCTCT	G	.	PASS	SVTYPE=DEL;END=34167648;SVLEN=-24	GT:AD:DP:SAC	0/1:35,18:53:21,14,10,8
chr1	34371560	pbsv.DEL.762	ACTAGCCTGGCATAGTGGTGTGTGCCTGTAGTCCCAG	A	.	PASS	SVTYPE=DEL;END=34371596;SVLEN=-36;SVANN=TANDEM	GT:AD:DP:SAC	0/1:30,12:42:20,10,8,4
chr1	34371766	pbsv.DEL.763	AGATAGATAGATAGATAGATAGATAGATAATAG	A	.	PASS	SVTYPE=DEL;END=34371798;SVLEN=-32;SVANN=TANDEM	GT:AD:DP:SAC	0/1:31,12:43:21,10,8,4
chr1	34541466	pbsv.INS.769	G	GCAATACTCCCAGATTGATCTACAGGGTTAACACAGTCCCTGTCAAAATATCAACTTGCCTTTTTTGCAAAAGTGGAAAAGCCAATCTTCAAATCACATGGAAATTCAAGAGACCTAAAATAGCTAAAACAATCTTTAAAAAGAACAAAGTTGGAAGACTCACATTTCCGGATTTCAAAACTTGCTACAAAATTTACAGTGCTATTAAAACAGTGTGGTACTGGCATAAGGACAGACATAAAGATCAATAGAATTGAATTGAAAGTACAGAAATAAACCCTTACATTTGTGGTCAATTGATTTTCAACAAGAGTGCCAAGACAATTCAAGGGAGAAAGAACAATCATTCAACAAATAGAACTAAAACAACTGGATATTCACATGCAAATGAATAAATTTGGACTCCTACCTCATAAAACACAAAAAAAAAACCACCCCAAAATGGATCATAGACATAAATGTAAGTGTTTAAAACTCTAAGACAAAAACTAGGAGTAAATCCTTGGAAACTTTGATTAGATAATATTTCCTTCTTTCTGCTTATTTTGGGTTTAATTTGCTTTTATTTTTCTACTTTCTTAAGGTTTTTATATACTGTACCAAAAGCACAAGCAGTAAGAGAAAAAACCTGGCAAATTGGACTACATCAATATTAAAAAATTTATGTTATGAAAAATGTCATCAAGAAAGTGAAACAACAACCCACAGAATGAAAGAAAATATTTACAAATTTTCTATCTAATACAGAACTTGTAACCAGCATGTATTTTTTAAAATCTCTTATGAATCAATAATAAAAATACAAATAACCCAATTTTAAAATGGACAAAGGATCTGAATAGACATTTTTCCAAGAGAGATATACAAATGGCCAAGAAGCGCATAAAAAGATGTTCGACATCATTAGTAATCAGGGAAAT	.	PASS	SVTYPE=INS;END=34541466;SVLEN=919	GT:AD:DP:SAC	0/1:18,14:32:9,9,7,7
chr1	34777717	pbsv.INS.770	A	ATCATCACACACATTCACAACCACACATGCACACAGCCTCCCACACCACCCCAGCCATCTCCACCATCACACACATTCACAACCACACATGCACACAGCCTCCCACACCACCCCAGCCATCTCCACCATCACACACATTCACAACCACACATGCACACAGCCTCCCACACCACCCCAGCCACCTCCACCATCACACACATTCACAACCACACATGCACACAGCCTCCCACACCACCCCAGCCATCTCCG	.	PASS	SVTYPE=INS;END=34777717;SVLEN=248;SVANN=TANDEM	GT:AD:DP:SAC	0/1:19,14:33:13,6,9,5
chr1	34802229	pbsv.DEL.764	GTTTGGTTTGGTTTGGTTTGGTTTGGTTTGGTTTGGTTTGGTTTGGTTTGGTTTGGTTTGGTTTGGTTTGGTTTGGTTTGGTTTGGTTTGGTTTGGTTTGGTTTGGTTTGGTTTGGTTTGGT	G	.	PASS	SVTYPE=DEL;END=34802350;SVLEN=-121;SVANN=TANDEM	GT:AD:DP:SAC	0/1:24,16:40:12,12,5,11
chr1	34812944	pbsv.DEL.765	CTAAATAAATAAATAAATAAA	C	.	PASS	SVTYPE=DEL;END=34812964;SVLEN=-20	GT:AD:DP:SAC	0/1:13,25:38:4,9,15,10
chr1	34839356	pbsv.INS.771	A	AAGAGAAGAGAAGAGAAGAGAAGAGAGGAAA	.	PASS	SVTYPE=INS;END=34839356;SVLEN=30;SVANN=TANDEM	GT:AD:DP:SAC	0/1:19,13:32:11,8,8,5
chr1	34906016	pbsv.INS.776	T	TTATATATATATATATATATATATATATATATATA	.	PASS	SVTYPE=INS;END=34906016;SVLEN=34	GT:AD:DP:SAC	0/1:23,23:46:14,9,12,11
chr1	34916641	pbsv.DEL.772	TTTATTTTTTATTTTATTTTA	T	.	PASS	SVTYPE=DEL;END=34916661;SVLEN=-20;SVANN=TANDEM	GT:AD:DP:SAC	0/1:11,30:41:9,2,14,16
chr1	35157050	pbsv.INS.777	C	CAAAAAAAAAAAAAAAAAAAAAAAAAAAAAAAAAAAAAAAAACCAGTAACTTTCTTTTTCTTGAGGCTTTGAAAACGACCTGGTCTGGTCTTTGTTAAATAATGAACCAAGCAAGTAGAGAAAAAAAAATTATTGGATAGGTTTATTGAGGGGTGAAATAAACTGTTATTTTCTTGTTCTGATCAAGAACATTTAAAAACGATTCCTATTTATTAACCCTTGAATACATATGCTATTCTTAGAATTTCTAGTCTACCATAGGATACTAAAGACCCAAACTACACCAGATCTTCAAACATCTCAGCATGAGCAGAGCTCATGGATCCTCTTCACAAATTCAATGTGTGACTCTAGTTAAGACATTACCGCATCAAAGTGTCCTTACCTACAGGAGACAGCAATAAAAGTCTCTAAGGTAATCATGGCCAGGGGTTTTGGAAAAATCAATCTACACACCTGGCACACATAAAGTTCTTTTTTTTTTTTTTTTTTTTTTTTTTTTTCAAAAGAAACACAACTGGGTGCAGTGGCTCAGGCCTGTCATCCCGGCACTTTGGGAAGCCAAGGTGGGAGGATTGCTTGAGCCCAAGAGTTAGAGAGACCAGCCTGACTAACATGGCAAGACCCTGTCTCTACAAAACAAAATTAAAAATTAGCTGGGCATGGTAGCACACACCTGTGGTTCCAGCTACCTGGGAGGCTGAGATGGGAGGATCACCTGAGCCTGGGAGGTTGAGGCTGCAATGAGCCATGGTCATGCCACTGCACTCCAGCCTGGGTGACAGAGTGAGACCCCATCTCTAAAATAAATATAATAAAATAATAAAAATAGAAATAACTTCCCACATAGTATTATAATATTAACTTTCTGGCCAGGCGCAGTGGCTCATGCCTGTAATCCCAGCACTTTGGGAGGCTGAGGCAGGTGGATCACCTGAGGTCAGGAGTTCAAGACCAGCCTGCCAACAGGGTGAAATCCCCTCTCTACTAAAAATACAAACTAATTTGCCAGGTGTGGTGGTGCACGATTGTAGTCCCAGCTACTTGGGAGGTTGAAGCACGAGAATAGCTTTAACCCGGGAGGCAGAGGCTACAGTGAGCTGAGATCATGCAGCTGCACTCTAGCCTGGGAGACAAGAGCAAAACTCTGTCTCA	.	PASS	SVTYPE=INS;END=35157050;SVLEN=1154;SVANN=TANDEM	GT:AD:DP:SAC	0/1:12,24:36:8,4,12,12
chr1	35161526	pbsv.DEL.773	CGGGCGTGGTGATGGGCGCCTGTAGTCCCACCTACTCAGGAGGCTGAGGCAGGAGAATGGCATGAACCTGGGAGGCGGAGCTTGCAGTGAGCCGAGATCATGCCACTGCACCCCAGCCTGGGCAACAGAGCGAGACTCCGTCTCAAAACAAAACAAAACACAACAAAAAAAAACAGAAATAGGCCGGGTGCAGTGGCTCACGCCTGTAATCCCAGCACTTTGGGAGGCCGAGGAGGAGTCAGATCACTTGAGGTCAGGAGTTCGAGACCAGCCTGGCCAACATGGTGAAACCCTGTCTCTACTAAAAATACAAAAATTAGCT	C	.	PASS	SVTYPE=DEL;END=35161847;SVLEN=-321;SVANN=TANDEM	GT:AD:DP:SAC	1/1:2,30:32:1,1,14,16
chr1	35260253	pbsv.INS.778	G	GAAGTTACATATGTAACTTACTACTTCTGTAGTAGAAAGTTACATATGTAACTTACTACTTCTGTAGTAGAAAGTTACATATGTAACTTACTACTTCTGTAGTAGAAAGTTACATATGTAACTTACTACTTCTGTAGTAGAAAGTTACATATGTAACTTACTACTTCTGTAGTAGAAAGTTACATATGTAACTTACTACTTCTGTAGTAGAAAGTTACATATGTAACTTACTACTTCTGTAGTAGAAAGTTACATATGTAACTTACTACTTCTGTAGTAGAAAGTTACATATGTAACTTACTACTTCTGTAGTAGA	.	PASS	SVTYPE=INS;END=35260253;SVLEN=315;SVANN=TANDEM	GT:AD:DP:SAC	1/1:2,34:36:1,1,15,19
chr1	35576928	pbsv.DEL.774	CGCGGGACCCCAGCGCCAGCGGGACCCCAGCGCCAGCGGGACCCCAGCGCCA	C	.	PASS	SVTYPE=DEL;END=35576979;SVLEN=-51;SVANN=TANDEM	GT:AD:DP:SAC	0/1:26,22:48:16,10,6,16
chr1	35642214	pbsv.DEL.775	CAAAAAAAAAAAAAAAAAAAA	C	.	PASS	SVTYPE=DEL;END=35642234;SVLEN=-20;SVANN=TANDEM	GT:AD:DP:SAC	1/1:3,45:48:0,3,26,19
chr1	35658875	pbsv.INS.779	A	ATATATATATATATATATATATATATG	.	PASS	SVTYPE=INS;END=35658875;SVLEN=26	GT:AD:DP:SAC	0/1:35,13:48:18,17,9,4
chr1	36210712	pbsv.INS.791	T	TATATATATATATATCATATATATATATCATATATATATCATATATATATATCATATATATATATAATATATATATATATATATATCATATATATATATATA	.	PASS	SVTYPE=INS;END=36210712;SVLEN=101;SVANN=TANDEM	GT:AD:DP:SAC	0/1:8,19:27:6,2,11,8
chr1	36213951	pbsv.DEL.780	GAAAGAAAGAAGGAAAGAGAAAGAAAGAAAGAAAGAAAGAAAGAAAGGAAAGAAAGAAAGAAA	G	.	PASS	SVTYPE=DEL;END=36214013;SVLEN=-62;SVANN=TANDEM	GT:AD:DP:SAC	0/1:15,13:28:6,9,8,5
chr1	36241383	pbsv.DEL.781	GTGTATATATATATATATATATATATA	G	.	PASS	SVTYPE=DEL;END=36241409;SVLEN=-26	GT:AD:DP:SAC	0/1:22,19:41:10,12,6,13
chr1	36252927	pbsv.DEL.782	CATATATATATATATATATATAT	C	.	PASS	SVTYPE=DEL;END=36252949;SVLEN=-22	GT:AD:DP:SAC	0/1:25,16:41:11,14,7,9
chr1	36253760	pbsv.INS.792	A	ATTTTTTTTTTTTTTTTTTTTTTTTTTTTTTTTTTTTT	.	PASS	SVTYPE=INS;END=36253760;SVLEN=37	GT:AD:DP:SAC	0/1:10,30:40:4,6,12,18
chr1	36267649	pbsv.DEL.783	AGGAGGCCAGAGCAGATTCTTTTGTTATTTGTTAACTGATACTAGGGCTTGAAAGGAGGTAAGTCAAGAAGAGGTAGGATGGGCTCCCTGCTGGATAGACGGGAGCCCATATTCCCCGCACCCACTCACAGAATACGGGGCATCCGGGGGCTTTCGGAGACTGAGTTCTGTTAGAAAAGGTCTGTTTTACAACTGGGAATCCAAAACATCCAAAGTGAATAGCAGTACTT	A	.	PASS	SVTYPE=DEL;END=36267878;SVLEN=-229	GT:AD:DP:SAC	0/1:28,14:42:13,15,5,9
chr1	36283616	pbsv.DEL.784	TGCTGTTTATTTCAGATGAGTATCTAGAATCCTTGTCTTAGATGAATTGATTA	T	.	PASS	SVTYPE=DEL;END=36283668;SVLEN=-52;SVANN=TANDEM	GT:AD:DP:SAC	1/1:1,43:44:1,0,21,22
chr1	36314546	pbsv.INS.793	C	CTTTTTTTTTTTTTTTTTTTTT	.	PASS	IMPRECISE;SVTYPE=INS;END=36314546;SVLEN=21;SVANN=TANDEM	GT:AD:DP:SAC	0/1:10,22:32:4,6,12,10
chr1	36403220	pbsv.DEL.785	TTTTATATATATATATATATATATATATATATA	T	.	PASS	SVTYPE=DEL;END=36403252;SVLEN=-32;SVANN=TANDEM	GT:AD:DP:SAC	1/1:1,41:42:1,0,26,15
chr1	36406625	pbsv.INS.795	T	TTCTTTCCCTCCCTTCCTTCCTTCCCTTCCCTTCCCTTCCCCTTCCTTCCTTCCTCTTTCTTTCTT	.	PASS	SVTYPE=INS;END=36406625;SVLEN=65;SVANN=TANDEM	GT:AD:DP:SAC	0/1:28,12:40:18,10,10,2
chr1	36406625	pbsv.INS.794	T	TTCCCTTCCCTTCCCTTCCCCTCCTTCCTTCCTCTTTCTTTCTT	.	PASS	SVTYPE=INS;END=36406625;SVLEN=43;SVANN=TANDEM	GT:AD:DP:SAC	0/1:17,23:40:12,5,16,7
chr1	36496705	pbsv.INS.796	A	AATTTTTTAATTGTTTAAAAAATTAAAAAAAAT	.	PASS	SVTYPE=INS;END=36496705;SVLEN=32	GT:AD:DP:SAC	0/1:32,20:52:21,11,12,8
chr1	36544068	pbsv.DEL.786	AAAATGTATATGGAATATACATCATATATATTCTAAAATGTATATGGAATATACATCATATATATTCTAAAATGTATATGGAATATACATCATATGTATTCT	A	.	PASS	SVTYPE=DEL;END=36544169;SVLEN=-101;SVANN=TANDEM	GT:AD:DP:SAC	0/1:23,23:46:15,8,14,9
chr1	36544102	pbsv.DEL.788	AAAATGTATATGGAATATACATCATATATATTCT	A	.	PASS	SVTYPE=DEL;END=36544135;SVLEN=-33;SVANN=TANDEM	GT:AD:DP:SAC	0/1:30,15:45:19,11,10,5
chr1	36544779	pbsv.DEL.787	TATATAATATATATTATATATACAC	T	.	PASS	SVTYPE=DEL;END=36544803;SVLEN=-24;SVANN=TANDEM	GT:AD:DP:SAC	0/1:28,15:43:18,10,10,5
chr1	36545095	pbsv.INS.797	A	ATTATATATACACATATATAATATATATTATATATACACATATATAATATATATTATATATACACATATATAATATATATTATATATACACATATAATATATAATAATATATACACATATATAATATATAATT	.	PASS	SVTYPE=INS;END=36545095;SVLEN=132;SVANN=TANDEM	GT:AD:DP:SAC	0/1:26,20:46:17,9,13,7
chr1	36682224	pbsv.INS.DUP.790	T	<DUP>	.	PASS	SVTYPE=DUP;END=36682250;SVLEN=26	GT:AD:DP:SAC	0/1:19,23:42:9,10,9,14
chr1	36688601	pbsv.INS.798	G	GAAGGGGAAGGGAAATGGAAGGGGAAGGGAGTATGGGAAGGGGAAGGGGTGTGGGAAGGGAAGGGAAATGGGAAGGGGAAGGAGTATGGAAAGGAAAGGGGCGTGGGAAGGGGAAGGGGTATGGGAAGGGAAGGGATGTGGGAAGGGGAAGGGGTTGTGGGAAGTGGAAAGGGATATGGGAAGGGGAAGGGGCATGGGAAGGGGAAAGGATGTGGGAAGGGGAAGGAGTATGGCAAGGGGAAGGGGTGTGGGAAGGGGAAGGGAAATGGGAAGGGGAAGGAGTATGGGAAGGGGAAGGGTGTGTGGGA	.	PASS	SVTYPE=INS;END=36688601;SVLEN=307;SVANN=TANDEM	GT:AD:DP:SAC	0/1:24,9:33:13,11,5,4
chr1	36688666	pbsv.INS.799	G	GGTATGGGAAGGGTAAGGGATATGGGAAGGGGAAGCGGTGTGGGAAGGGGAAGGGGGGAAGGGGTGTGGGAAGTATGGTAAGGGATATGGGAAGGGGTGTGGGAAGGGGAAGGGGAAGGGGTACGGGAAGGGGAAAGGATGTGGGAAGGGGAAGTGGTGTGTGGGAAGGGGAAGGGGTATGGGAAGGGGAAAGGGTGTGGGAAGGGGAAGGGGTATGGGAAGGGGAAGGGATGTGGGAAGGGGAAGGGGTGTGGGAAGTGGAAAGGGATATGGGAAGGGGAAGGGGCATGGGAAGGGGAAAGGATGTGGGAAGGGGAAGGAGTATGGCAAGGGGAAGGGGTGTGGGAAGGGGAAGGGAAATGGGAAGGGGAAGGAGTATGGGAAGGGGAAGGGGTGTGGGAAGGGGAAGGGAAATGGGAAGGGGAAGGAGTATGGGAAGGGAAAGGGGCGTGGGAAGGGGAAGGGGTATGGGAAGGGGGAAGGGGTGTGGGAAGGGGAAGGGGTGTGGGAAGGGGAAGAGGTGTGTGAAGGGGAAGGGGTGTGGAGAGGGGAAGGGGTGTGGGGGAGGTGAAGAGGTGTGTGAAGGGGAAGGGGTGTGGAGAGGGGAAGGGGTGTGGGGAGGTGAAGAGGTGTGTGAAGGGGAACGGGTATGGGAAGGGGAAAGGGTGTGGGAAGGGGAAGGGATGTGAGAAGGGAAAGGGGTGTGGGAAGGGGAAGGGATATGGAAAGGGAAGGG	.	PASS	SVTYPE=INS;END=36688666;SVLEN=735;SVANN=TANDEM	GT:AD:DP:SAC	0/1:24,9:33:15,9,3,6
chr1	36740614	pbsv.DEL.789	TAGGCCCTCAGACAGCAGCTGGGGTCTGGGGCTGAAGCCTCAGCCTCGGGAAGTCCCTCATTATCCCCTCCTGTCCAGCCC	T	.	PASS	SVTYPE=DEL;END=36740694;SVLEN=-80;SVANN=TANDEM	GT:AD:DP:SAC	1/1:2,24:26:1,1,16,8
chr1	36750194	pbsv.INS.800	T	TAAAAAATTAAATTTAGGCCGGCGCGGTGGCTCACGCCTGTAATCCCAGCACTTTGGGAGGCCGAGGCGGGTGGATCATGAGGTCAGGAGATCGAGACCATCCTGGCTAACAAGGTGAAACCCCGTCTCTACTAAAAATACAAAAAATTAGCCGGGCGCGGTGGCGGGCGCCTGTAGTCCCAGCTACTCGGGAGGCTGAGGCAGGAGAATGGCGTGAACCCGGGAAGCGGAGCTTGCAGTGAGCCGAGATTGCGCCACTGCAGTCCGCAGTCCGACCTGGGCGACAGAGCGAGACTCCGTCTCAAAAAAAAAAAAAAAAAAAAAAAAAAAAAAAAAAAAA	.	PASS	SVTYPE=INS;END=36750194;SVLEN=339;SVANN=ALU	GT:AD:DP:SAC	1/1:5,29:34:2,3,20,9
chr1	36793822	pbsv.INS.801	T	TTGGGTGGATGGATGGATCGATGGATGGATGGATGGATGGTTGGGTGGATGGATGGATCGGTGGATGGATGGATGGATGGATGGGTGGGTGGACGGATGGATCGGTGGATGGAGAATGGGTGGATGGATGGATGGATGGGTGGATGGATGGATGGGTGGATGGACGGATGGATGGATGGGTGGACAGATGGATGGGGGGTGGATGGATGGATGGGTGGATGGATGGATGGATGGATGGGTGGATGGGTGGATGGATGGATGGATGGGTGGATGGATGGAGGGGTGGATGGATGGATGGATGGGTGGGTGGATGAATGGGTGGTTGGATGGATGGATGGATGGATGGGTGGATGGGTAGATGGATGGATGGGTGGTGGATGGATGGCTGGGTGGATGGGTGGATGGATGGATGGGTGGGTGGATGGATGGCTGGGTGGATGGATGGGTGGATGGATGGATGGATGGATGGATGAATGGGTGGATGGATGGATGGATGGATGGATGGGTGGATGGGTGGATGGATGGATGGGTGGGTGGATGGATGGATGGGTTGGTGGATGGATGGATGTATGGGTGGATGTATGTATGTATGTATGTATGGGTGGGTGGATGGATAGATGGATGGATGGATGGGCGGATGGATGGATGGGTGGGTGGGTGGATGGATGGGTGGATGGATGAATGGGTGGATGGGTGGATGGATGGATGGGTGGGTGGATGGATGGGTGGATGGATGGATGGGTGGATGATGGATGGGTGGGTGGGTGGATGGATGGA	.	PASS	SVTYPE=INS;END=36793822;SVLEN=776;SVANN=TANDEM	GT:AD:DP:SAC	0/1:13,27:40:6,7,16,11
chr1	36957454	pbsv.INS.816	T	TATGAGCCTGTGTGCCCTGTGACTCTGTGCCCTGTGAGCCTGTGTGCCCCATGACTCTGTGCCCC	.	PASS	SVTYPE=INS;END=36957454;SVLEN=64;SVANN=TANDEM	GT:AD:DP:SAC	0/1:13,25:38:6,7,10,15
chr1	36957826	pbsv.DEL.802	CCTGTGTGTCCCATGACTCTGTGCCCCGTGAGTCTGTGTGCCCCGTGACTCTGTGCCCCTGAGTCTGTGTGCCCTGTGAGTCTGTGCCCCGTGAGCCTGTGTGCCCCATGAGCCTGTGTGTCCCATGACTCTGTGCCCCGTGAGTCTGTGTGCCCCATGACTCTGTGCCCCCTGAGTCTGTGTGCCCGGTGAGTCTGTGCCCCATGAGCCTGTGTGCTCTTTGAATCTTTGCTCCGTGAGCCTGTGTGCTCTTTGAATCTGCGCCCTGTGAGCCTGTGTGCCCCGTGAGTCTGTGTCCCATGAGT	C	.	PASS	SVTYPE=DEL;END=36958130;SVLEN=-304;SVANN=TANDEM	GT:AD:DP:SAC	1/1:4,35:39:2,2,17,18
chr1	36958133	pbsv.DEL.803	GTGTGCCCCGTGACTCTGTGCCCTGAGTCTGTGTGCCCTGTGAGTCTGTGCCCCTGAGTCTGTGTGCCCTGTGAGTCTGTGCCCCGTGAGCCTGTGTGCCCCGTGAGCCTGTGTGTCCCATGACTCTGTGCCCCGTGAGTCTGTGTGCCCCATGACTCTGTGCCCCCTGAGTCTGTGTGCCCGGTGAGTCTGTGCCCCATGAGCCTGTGTGCTCTTTGAATCTTTGCTCCATGAGCCTGTGTGCTCTTTGAATCTGCGCCCTGTGAGCCTGTGTGCCCCGTGAGTC	G	.	PASS	SVTYPE=DEL;END=36958418;SVLEN=-285;SVANN=TANDEM	GT:AD:DP:SAC	1/1:5,35:40:3,2,17,18
chr1	36959923	pbsv.DEL.804	TGTGTGCCCCATGACTCTGTGCCCTGTGAGCCTGTGTGCCCTGTGAGTC	T	.	PASS	SVTYPE=DEL;END=36959971;SVLEN=-48;SVANN=TANDEM	GT:AD:DP:SAC	0/1:36,10:46:15,21,6,4
chr1	37102895	pbsv.INS.817	G	GGGGAGGGAAGAGGAGGAGGAGAAGAGAGGAGGAGGAGGAGGAGGAAGAGGAGGAGGGGAAGAGGAGGAGGAGGAAGAGGAGGAGGAGAGAGGAGGAGGAAGAGGAGGAGGAGGAAGA	.	PASS	SVTYPE=INS;END=37102895;SVLEN=117;SVANN=TANDEM	GT:AD:DP:SAC	0/1:13,25:38:8,5,11,14
chr1	37128264	pbsv.INS.819	A	AGGCTACAGTTCCCACTCCCCGCCACTCCGCGGGCTACAGTTCCCACTCCCCGCCACTCCGCG	.	PASS	SVTYPE=INS;END=37128264;SVLEN=62;SVANN=TANDEM	GT:AD:DP:SAC	0/1:19,23:42:8,11,11,12
chr1	37128264	pbsv.INS.818	A	AGGCTACAGTTCCCACTCCCCGCCACTCCGCGGGCTACAGTTTCCACCCCCGCCACTCCGCGGGCTACAGTTCCCACTCCCCGCCACTCCGCGGGCTACAGTTCCCACTCCCCGCCACTCCGCGGGCTACAGTTCCCACTCCCCGCCACTCCGCGGGCTACAGTTCCCACTCCCCGCCACTCCGCGGGCTACAGTTCCCACTCCCCGCCACTCCGCGGGCTACAGTTCCCACTCCCCGCCACTCCGCG	.	PASS	SVTYPE=INS;END=37128264;SVLEN=247;SVANN=TANDEM	GT:AD:DP:SAC	0/1:25,17:42:11,14,8,9
chr1	37131756	pbsv.INS.820	T	TCCTTCCTTCCTTCCTTCCTTCCTTCCTTGCTTCTCCCCCTTCCTTCCTTCCCCCCTTCCTTCCTTCCCCACTTCCTTCCTTCTTCCTTCCTTCCTTCCTCCCTCCCTCCCTC	.	PASS	SVTYPE=INS;END=37131756;SVLEN=112;SVANN=TANDEM	GT:AD:DP:SAC	0/1:22,23:45:9,13,12,11
chr1	37189831	pbsv.INS.821	T	TTTTTTTTTTTTCTTAAAAAAGGACTCGAGATTTCCCCAGGAATTTTTTTT	.	PASS	SVTYPE=INS;END=37189831;SVLEN=50;SVANN=TANDEM	GT:AD:DP:SAC	0/1:19,14:33:13,6,7,7
chr1	37190719	pbsv.INS.822	G	GCGCGCTCGCTCTCTCTCTCTCTCTCTCTCTCTCTCTCTCTCTCTACTCTCTCTCTCCTCTCTCTCCTCTCTCTCTCTCTCTCATCTCTCTCTCTCTCTCTCTCTCTCTCTCTCCTCTC	.	PASS	SVTYPE=INS;END=37190719;SVLEN=118	GT:AD:DP:SAC	0/1:21,10:31:15,6,4,6
chr1	37190980	pbsv.INS.823	C	CTCTCCTCACCTCCTCCTCCCC	.	InsufficientStrandEvidence	IMPRECISE;SVTYPE=INS;END=37190980;SVLEN=21	GT:AD:DP:SAC	0/1:24,7:31:12,12,7,0
chr1	37196858	pbsv.DEL.805	GTGTGGCCCAAGACAATTCTTTTTCTTCCAA	G	.	PASS	SVTYPE=DEL;END=37196888;SVLEN=-30;SVANN=TANDEM	GT:AD:DP:SAC	0/1:23,13:36:14,9,6,7
chr1	37201165	pbsv.INS.824	T	TCTATTTATATTTATATATTA	.	InsufficientStrandEvidence	IMPRECISE;SVTYPE=INS;END=37201165;SVLEN=20;SVANN=TANDEM	GT:AD:DP:SAC	0/1:24,7:31:17,7,0,7
chr1	37288392	pbsv.DEL.806	TGGACTTCATTCTGTAGACTCTCAGGGGCCC	T	.	PASS	SVTYPE=DEL;END=37288422;SVLEN=-30;SVANN=TANDEM	GT:AD:DP:SAC	1/1:5,32:37:1,4,16,16
chr1	37307349	pbsv.DEL.807	CGGGGAGAAGGAAAGAACAAGGTAGAA	C	.	PASS	SVTYPE=DEL;END=37307375;SVLEN=-26	GT:AD:DP:SAC	1/1:4,28:32:3,1,10,18
chr1	37335451	pbsv.DEL.808	ACATATATATATATATATATATATATATAT	A	.	PASS	SVTYPE=DEL;END=37335480;SVLEN=-29;SVANN=TANDEM	GT:AD:DP:SAC	0/1:22,20:42:10,12,9,11
chr1	37350880	pbsv.DEL.809	CTCTCTCTGGGCACCTTTCTCCTCTGTTAGACCAGCATTCCTCTGTAACTCATTTGGTATAAAAGAATTTGTTACCATTGATGAACCTACAATGAAACATCATCACCACCCAGAGTCCACAGTCCATAGTTTGCATCATGGTTCTCTCTGGGTATCCCCATTATAGTATCATACAGAGCATTTTCACTGCCCTAAAGATCTTCTATGCTCTACCTACTCATACCTTCCCACCCTTACCC	C	.	PASS	SVTYPE=DEL;END=37351118;SVLEN=-238	GT:AD:DP:SAC	1/1:1,41:42:1,0,20,21
chr1	37427548	pbsv.DEL.810	AGAAAGAAAGAAAGAAAGAAGGAAGGAAGGAAGGAAG	A	.	PASS	SVTYPE=DEL;END=37427584;SVLEN=-36;SVANN=TANDEM	GT:AD:DP:SAC	0/1:16,7:23:5,11,6,1
chr1	37427675	pbsv.INS.825	A	AAAGAAGAATAAGAAAGAAAGAAAGA	.	PASS	SVTYPE=INS;END=37427675;SVLEN=25;SVANN=TANDEM	GT:AD:DP:SAC	0/1:18,5:23:9,9,1,4
chr1	37429965	pbsv.INS.826	C	CTTCTCCCCTTTCCTCCCTCTTT	.	PASS	IMPRECISE;SVTYPE=INS;END=37429965;SVLEN=22;SVANN=TANDEM	GT:AD:DP:SAC	0/1:11,12:23:5,6,6,6
chr1	37446180	pbsv.INS.827	A	ACCTCCCTCCCTCTTTCCCTCTTTCCCTCTCTCTCCCTCCCTCTCTTCCTCTCTCTCTCCCTCTCTCCTCTCTCTTCCCTCTCTCCCTCTCTCTCTCTCTCCCTCTCTCTCTCTCTCTTTCCCTTTCTCTCTCCCCATCTCTCTTCCTCTCTCCCTCCCTCTCTCACTCTCTCTCCTCCCTCCCTCTCTCCCACTGTCCCTCCCTCTCTCCCTCCCTCTCCCTCCGTCCCTCTGTCTCTCCCTCTTTCCCTCTCTCCTTCCCTGTCTTTCTCTTCCTCTCTTCCTCCCTCTCTCCCTTCCTCTCTCCCCCTCTCTCCTTCCTCTCCCTCTCTCTCTCCCTCCCTGTCTCTGTCTCTCTTCCTCCCTCTCTCCCTCTCTTCTCTCTCCCTCTCTCCCTCTGTCCCTCTCTCTCCCTCTTTCCCTCTCTCCTTTGTCCCTCTCTCTCTCCCTCTTTCCCTCTCTCTCCCTCTCTTTCTCTCTGCCTCTGTCCCTCTCTCTCTCCTTCTCTCCCTCCCTCTGTCCCTCTCTCTCTCCCTTTCCCTCCCTCCCTGTCTCTTCCTCTCTTCCTCCGTTCCTCTCTCTCTCCCTCCCTCTCTCTCTCCCTTCCCTCCCTCTGTCCCTCTCTCTCTCCCTCTGTCCTTCTCTCTCTCCCTCTTTCCCTCTCTC	.	PASS	SVTYPE=INS;END=37446180;SVLEN=665;SVANN=TANDEM	GT:AD:DP:SAC	0/1:9,23:32:5,4,10,13
chr1	37495690	pbsv.DEL.811	AAAAAAACAAAAAACAAAAAAAAAAAAAAAC	A	.	PASS	SVTYPE=DEL;END=37495720;SVLEN=-30;SVANN=TANDEM	GT:AD:DP:SAC	0/1:26,13:39:18,8,5,8
chr1	37742573	pbsv.DEL.812	TGAGAATGGCAGAGTGGACAGACAGAAAAAACCTAGGTCCTTGAGGACACTTTTGAGCTGCTGAATGAACCAAGCTTTAACTCTAGCCCTCTTATGTGAGCTAAGAAATCATTTAAGTTAAAGTCAGTTAGGGCCCAGCACTGTGGCTCATGCCTATAATCCCA	T	.	PASS	SVTYPE=DEL;END=37742736;SVLEN=-163	GT:AD:DP:SAC	0/1:25,28:53:15,10,13,15
chr1	37753647	pbsv.DEL.813	CGGGAGCAGGGGCGAGCGGGAGCAGGGGTGAGT	C	.	PASS	SVTYPE=DEL;END=37753679;SVLEN=-32;SVANN=TANDEM	GT:AD:DP:SAC	1/1:8,53:61:2,6,30,23
chr1	37775710	pbsv.INS.828	C	CCCAGATTGGGGTTTTTTTTGTTTTTTGTTTTGTTTTGTTTTTTTTTTTAATTTATTTTTTTATTGATAATTCTTGGGTGTTTCTCACAGAGGGGGATTTGGCAGGGTCATGGGACAATAGTGGAGGGAAGGTCAGCAGATAAACAAGTGAACAAAGGTCTCTGGTTTTCCTAGGCAGAGGACCCTGCGGCCTTCCGCAGTGTTTGTGTCCCTGATTACTTGAGATTAGGGATTGGTGATGACTCTTAACGAGCATGCTGCCTTCAAGCATCTGTTTAACAAAGCACATCTTGCACCGCCCTTAATCCATTACCCTGAGTGGACACAGCACATGTTTCAGAGAGCACAGGGTTGGGGGTAAGGTCACAGATCAACAGGATCCCAAGGCAGAGGAATTTTTCTTAGTGCAGAACAAAATGAAAAGTCTCCCATGTCTACTTCTTTCTACACAGACACGGCAACCATCCGATTTCTCAATCTTTTCCCCACCTTTCCCGCCTTTCTATTCCACAAAGCCGCCATTGTCATCCTGGCCCGTTCTCAATGAGCTGTTGGGCACACCTCCCAGACGGGGTGGTGGCCGGGCAGAGGGGCTCCTCACTTCCCAGTAGGGGCGGCCGGGCAGAGGCGCCCCTCACCTCCCGGACGGGGCGCTGGCCGGGCAGGGGGGCCGACCCCCCCCCACCTCCCTCCCGGACGGGGCGGCTGGCCGGGCGGGGGGCCGACCCCCCCACCTCCCTCCCGGACGGGGCGGGCTGGCCGGGCGGGGGGCCGACCCCCCCACCTCCCTCCCGGACGGGGGCGGCTGGCCGGGCAGAGGGGCTCCTCACTTCCCAGTAGGGGCGGCCGGGCAGAGGCGCCCCTCACCTCCCGGACAGGGCGGCTGGCTGGGCGGGGGGGCTGACCCCCCCCACCTCCCTCCCGGACGGGGGGCTGGCCGGGCGGGGGGCTGACCCCCCCACCTCCCTCCCGGACGGGGCGGCTGGCCGGGCAGAGGGTCTCCTCACTTCCCAGTAGGGGCGGCGCGGGGCAGAGGCGCCCCTCACCTCCCGGACGGGGCGGCTGGCCGGGCCGGGGGGGGCCGACCCCCCCCCACCTCCCTCCCGGACGGGGCGGCTGGCCGGGCGGGGGGCCGACCCCCCCACCTCCCTCCCGGACGGGGGGGCTGGCCGGGCGGGGGGCCGACCCCCCCCACCTCCCTCGGGACGGGGTGGCTGGCCGGGCAGAGGGGCTCCTCACTTCCCAGTAGGGGCGGCCGGGCAGAGGCGCCCTTCACCTCCCGGACAGGGCGGCTGGCTGGGCGGGGGGGCTGACCCCCCCCACCTCCCTCCCGGACGGGGCGGCTGGCCGGGTGGGGGGGCTGACCCCCCCCCATCTCCCTCCCGGACGGGGTGGCTGGCCGGGCTGAGGGGCTCCTCACTTCCCAGTAGGGGCGGCCCGGCAGAGCGCCCCCTCACCTCCCGGACGGGGCGGCTGGCCGGGCGGGGGGCTGACCCCCCCACCTCCCTCCCGGATGGCACGGCTGGCCAGGGGGGGGCTGACCCCCCCACCTCCCTCCCGGATGGCACGGCTGGCCGGGCGGGGGGGCTGACCCCCCACCTCCCTCCCGGATGGGGCGGCTGGCCGGGCGGGGGGCTGACCCCCCCACCTCCCTCCCGGACGGGGTGGCTGCCGGGCGGAGACGCTCCTCACTTCCCAGATGGGGTGGCTGCCGGGCGGAGAGGCTCCTCACTTCTCAGACGGGGTGGTTGCCAGGCAGAGGGTCTCCTCACTTCTCAGACGGGGCGGCCGGGCAGAGACGCTCCTCACCTCCCAGACGGGGTCTCGGCCGGGCAGAGGCGCTCCTCACATCCCAGATGGGGCGGCGGGGCAGAGGCGCTCCCCACATCTCAGACGATGGGCGGCCGGGCAGAGACGCTCCTCACTTCCTAGATGTGATGGCGGCTGGGAAGAGGCGCTCCTCACTTCCTAGATGGGATGGCGGCCGGGCGGAGACGCTCCTCACTTTCCAGACTGGGCAGCCAGGCAGAGGGGCTCCTCACATCCCAGACGATGGGGCGGCCAGGCAGAGACACTCCTCACTTCCCAGACGGGGTGGCAGCCGGGCAGAGGCTGCAATCTCGGCACTTTGGGAGGCCAAGGCAGGCGGCTGCTCCTTGCCCTCGGGCCCCGCGGGGCCCGTCCGCTCCTCCAGCCGCTGCCTCCCGGGCGGCGCTCGCCGGCGCGGCGGCAAAGACTCTATTAATTCTTTATTTAGAGATGGAGTCTCACTCTGTCGACAAGCTGGAATGCAGTGGTACAATCTCGGCTCACTACAACCTCCGATTCCCTGGTTCAAGTGATTCTCCTGCCTCAGCCTCCCAAGTAGCTGGAATTACAGGCACCCGCCACCATGCCTGGCTATATTTTTGTATTTTTAGTAGAGACGGGGTTTCACCATGTT	.	PASS	SVTYPE=INS;END=37775710;SVLEN=2442	GT:AD:DP:SAC	0/1:29,19:48:14,15,9,10
chr1	37838799	pbsv.INS.DUP.815	T	<DUP>	.	PASS	SVTYPE=DUP;END=37838817;SVLEN=18	GT:AD:DP:SAC	1/1:1,46:47:1,0,16,30
chr1	37896949	pbsv.DEL.814	TGCCCGGCCAGCCGCCCCGTCCGGGAGGGAGGTGGGGGGGTCAGCCCCCC	T	.	PASS	SVTYPE=DEL;END=37896998;SVLEN=-49;SVANN=TANDEM	GT:AD:DP:SAC	0/1:30,19:49:17,13,11,8
chr1	37941958	pbsv.INS.831	A	AAAAAAAAAAAAAAAAAATATATATATATATATATAT	.	PASS	SVTYPE=INS;END=37941958;SVLEN=36;SVANN=TANDEM	GT:AD:DP:SAC	0/1:16,28:44:8,8,9,19
chr1	37967099	pbsv.INS.832	T	TAGAAAAATTAGACGGGCGCGGTGGCTCACGCCTGTAATCCTAGCACTTTGGGAGGCCGAGACGGGTGGATCACGAGGTCAGGAGATCAGAGACATTCTGGCTAACACGGTGAAACCTCGTCTCTACTAAAAAATACAAAAAAAATAGCTGGGCGTGGTGGCGGGCGCCTGCAGTCCCAGCTACTCGGGAATGAGGCAGGAGAATGGCGTGAACCCGGGAGGTGGAGCGTGCAGTGAGCCAAGATCGCGCCACTGCACTCCAGCCTGGGGACAGAGCGACACTCCGTCTCAAAAAAAAAAAAAAAAAAAAAAAAAAAAA	.	PASS	SVTYPE=INS;END=37967099;SVLEN=318;SVANN=TANDEM	GT:AD:DP:SAC	1/1:6,29:35:2,4,9,20
chr1	38012048	pbsv.INS.833	G	GTTTTTTTTTTTTTTTTTTTTT	.	PASS	SVTYPE=INS;END=38012048;SVLEN=21	GT:AD:DP:SAC	0/1:28,14:42:16,12,8,6
chr1	38253620	pbsv.INS.834	C	CATAATATATATATATATATATAT	.	PASS	SVTYPE=INS;END=38253620;SVLEN=23;SVANN=TANDEM	GT:AD:DP:SAC	0/1:27,18:45:17,10,15,3
chr1	38485067	pbsv.INS.835	T	TCTTTAGTGATGGGGTCTTGCTCTGTCATACAGGCTGGAGTACAGTGGTGCAATCATAGCTCACTGCAGCCTCAAA	.	PASS	SVTYPE=INS;END=38485067;SVLEN=75;SVANN=TANDEM	GT:AD:DP:SAC	1/1:8,35:43:5,3,22,13
chr1	38596242	pbsv.INS.836	C	CAAAAAAAAAAAAAAAAAAAAAAAAAAAAAAAAAAAAAAAA	.	PASS	SVTYPE=INS;END=38596242;SVLEN=40	GT:AD:DP:SAC	0/1:18,26:44:9,9,14,12
chr1	38729592	pbsv.INS.837	G	GAGGAAGGAAAGAAGGATGGA	.	PASS	SVTYPE=INS;END=38729592;SVLEN=20;SVANN=TANDEM	GT:AD:DP:SAC	0/1:23,24:47:10,13,13,11
chr1	38777458	pbsv.INS.838	A	AAAAAAAAAAAAAAAAAAAAAAAAAAAAAAAAA	.	PASS	SVTYPE=INS;END=38777458;SVLEN=32	GT:AD:DP:SAC	0/1:12,19:31:5,7,15,4
chr1	38882300	pbsv.DEL.829	ATATATATATATATATATATATATATATA	A	.	PASS	SVTYPE=DEL;END=38882328;SVLEN=-28;SVANN=TANDEM	GT:AD:DP:SAC	1/1:7,36:43:5,2,22,14
chr1	38884573	pbsv.DEL.830	AAAATAAATAAATAAATAAAT	A	.	PASS	SVTYPE=DEL;END=38884593;SVLEN=-20;SVANN=TANDEM	GT:AD:DP:SAC	1/1:7,38:45:5,2,23,15
chr1	38912900	pbsv.DEL.839	ATATATATATATGTGTGTGTG	A	.	PASS	SVTYPE=DEL;END=38912920;SVLEN=-20;SVANN=TANDEM	GT:AD:DP:SAC	1/1:3,29:32:1,2,16,13
chr1	38945846	pbsv.INS.842	G	GTCCCAGCTACTCGGGAGGCTGAGGCACAAGAATCGCTTGAACCTGGGAGGCTGAGGTTGCAGTGAGCTGAGATCGTACCACTGCACTCCAGCCTGGGTGACAGAGTGGGACTCTGTCTCAAAAAAAAAAAAAAGAAAGAAAGAAAGAAAAAAAAAGTCATCTCAGAAAGAATAGATGGCAGCCTGTGGTTGAGTTAGTCTTTCCTGGATCTGGAGAAAGGAAGTGGGGCTCAGCGAAAGCCTGTCTGTGTATTTCACAAATGTGGCTTTTCCTCTACAGATATAAATCTCCTCCACAAAAAAGCAGCTTTTCAGGGCTATTCCTGTCTGCAGGCCCTCTGAATAGCCATATCAAAACAAGTCAAAGAAGTATATTTTGGGGTGAAATATTTTTGGTTTCTTTTCACACCAGCAAGGGCCATGCAGAGTATAGAGCAAGGGAAAATAAGAGGAAAGGCCAGAACCGAGAGCCAAGCACACTGTCCACCACAGGGACAGAGCAGGGAGAAAGGACTCAGATGGCACAAAAGCAACCAAGCACTGGAAGGGACAGAGTAGTAGAAGGAGGAAACTGGGAGGTGCCTGGGGCACTCATGTCGGGCACTGAGGCTTTCTGTAGGGAGCTTATACCTACATATGTATAGGAAGTTACACCTCATCCACATTTTCTAACTAAAGTAGGTGGCAAGGATACCTGCTACGAGTTAGGAGGAGAGAGACTGGATGGAAGATTGAAGGAAATTGACAACTGCTTAAAAAAAAAACAGCTGAGAGGAGAGAAAAGTGACCAAAGCAAGGTAGAAGCTCACAGAGGGATGCCAAGAATCACATCAAAATGGCACAGATCAACAAGCAGGCAAGAATGAGGGACCCTCAAGGAGTGAGAAACTGGGGAAACCAGGTCCTGTCCTGAGTGATATGTTAGTAAGATCAATGCGGCATGGGTGAGAGCCGGGCGAATGCCGCCAGCAATCATTTAGCACCCAGGACTGGAGACAGCTTTCACGTAAGATGAAAAATGTTGACTGGGCGCGGTGCTCACGCCTGTAATCCCAGCACTTTAGGAGGCCGAGGGGGGTGGATCACGAGGTCAAGAGATCGAGACAAGCCTGGCCAACATGGTGAAATCCCATCTCTACTAAAAATACAAAAAAATTAGCTGGGCGTGGTGGCACGTACCTGTAGTCCCAGCTACTCAGGAGGCTGAGGCAGAAGAATCGCTTGAACCCGGGAGGTGGAGGTTGCAGTGAGCCAAGATCACGCCACTGCACTCCAGCCTGGGCGACAGAGCGAGACTCCGTCTCAAAAAAAAAAAGATGAAAAAATGTCTACAGAATAAAGGTCCTGCTCAGCTATGGAAGTGCAAAGAGTATCAGGAGGCAGTGCTTGGTCGCAGAACTGTACCGGGGTTGTGGTTGGGCCACCTCAACTCTAACATCTAGTTATCCCTGGCTGTCAAAGACACTACTGACTGTTCAGCCCTCCAGCCAGCCTCCCTTGTTGTGATTTGATGCTCAACAAGCTGCTTTCTATGCTGTGTGATTTCAGAGAGAAAAGGTGTCTGCCCACACCCGGTGTACTCACAAGTTAGGGAGCTCTCAGAAAACAAAGCCTTGTGATCTATTCAGAAATAGGAAAATAAAAAAGAAAACAAACCCTATATTTTATTTATCTCAGTGTCTCCAGCACCCAGAACAGGGATTAGCATTAAGTTTGGTTCAAAAAGGTGTTTGCAAAACGTATCTGGAGGAGGCTGATATGCCCTTAAATATTGTAAGTGAATAAATTTTCATTTAAAAGCCAGGTGCGGTGGCTCACGCCTGTAATCCCAGCACTTTGGGAGGCCGAAGCAGGAAGATCACCCAAGGTCAGGAGTTCGAGACCAGCCTGACCAACATGGTGAAACCCTGTCTCTACAAAAAATACAAAAAAATTAGCCAGGCATGGTGGTGCATGCCTGTAA	.	PASS	SVTYPE=INS;END=38945846;SVLEN=1962	GT:AD:DP:SAC	0/1:15,27:42:11,4,18,9
chr1	38949745	pbsv.DEL.840	GCGAGACTCCGTCTCAAAAAAAAAATC	G	.	PASS	SVTYPE=DEL;END=38949771;SVLEN=-26	GT:AD:DP:SAC	0/1:22,23:45:13,9,16,7
chr1	39021181	pbsv.INS.843	C	CCCTCCCTCCCTTCCTTCCTTCCTTCCTT	.	PASS	SVTYPE=INS;END=39021181;SVLEN=28;SVANN=TANDEM	GT:AD:DP:SAC	0/1:24,20:44:10,14,10,10
chr1	39024926	pbsv.DEL.841	ATATATATATATATATATATATATATATATATATATAT	A	.	PASS	SVTYPE=DEL;END=39024963;SVLEN=-37;SVANN=TANDEM	GT:AD:DP:SAC	1/1:3,44:47:3,0,17,27
chr1	39044563	pbsv.INS.844	A	AGGAGGAGAAGAAGAAGAGGAAAAGGAGGGGGAGGAGAAGGGGAGGGGGAGGAAAGAGGAGGAGAAGAAAGAAGAAGGAGAAGGAAGAAAGGAGGGAGGAGGAGGAGGAGGAAGGGGGAGGGGGAGGAAGGAGGAGGAGAAGAATGAGGAGAAGGGAGAAGAAGAAGAGAAGAAGAAGAAAGAAGGAAGAAGAAGGAGGAGGAGGAGGGGGAGGAGGGGGAGGG	.	PASS	SVTYPE=INS;END=39044563;SVLEN=223;SVANN=TANDEM	GT:AD:DP:SAC	0/1:11,38:49:6,5,18,20
chr1	39187895	pbsv.INS.845	T	TCTGTCTCTCTCTCTCTCTCTCTC	.	PASS	SVTYPE=INS;END=39187895;SVLEN=23;SVANN=TANDEM	GT:AD:DP:SAC	0/1:13,31:44:4,9,18,13
chr1	39234647	pbsv.INS.846	A	ACCGCCCCACCTCCCTCCCGGACGGGGCGGCTGGCCGGGCGGGGGGCTGACCCCCCCACCTCCCTCCCGGACGGGGCGGCTGGCCGGGCGGGGGGCTGACCCCCCCACCTCCCTCCCGGACGGGGCGGCTGGCCGGGCGGGGGCTGACCCCCCCGCCTCCCCTCCCGGACGGGGCGGCTGGCCTGGCGGGGGGCTGACCGCCCCACCTCCCTCCCGGACGGGGCGGCTGGCCGGGCAGGGGCTGACCCCCCCGCCTCCCTCCCGGACGGGGCGGCTGGCCGGGCAGAGGGGCTCCTCACTTCCCAGTAGGGGCGGCCGGGCAGAGGCGCCCCTCACCTCCCGGACGAGGCGGCTGGCTGGGCCGGGGGCTGACCCCCCCACCTCCCTCCCGGATGGGGTGGCTGGCCGGGCGGGGGGCTGACCCCCCCCACCGCCCTCCCAGACGGGGCGGCTGGCGGGGCGGGGGGCTGACCCCCCCACCTCCCTCCCGGATGGGGCGGCTGGCCTGGCGGGGGCTGACCCC	.	PASS	SVTYPE=INS;END=39234647;SVLEN=522;SVANN=TANDEM	GT:AD:DP:SAC	1/1:5,37:42:2,3,21,16
chr1	39477071	pbsv.INS.847	A	ACACACACATATATACACTTAGTG	.	PASS	SVTYPE=INS;END=39477071;SVLEN=23;SVANN=TANDEM	GT:AD:DP:SAC	0/1:14,29:43:5,9,16,13
chr1	39504784	pbsv.INS.848	T	TATCTACCATCTCAGTGAGGGGGATGTGGCAGGACTATAGGGTAATGGTGGGGAGAGGGTCAGCAGGAAAACATGTGAGCAAAGGACTCTGTGTCATAAATAAGTTTAAGGAAAGGCGCTGTGCCTCGATGTGCATGTAGGCCAGATTTATGTTTGACTTTACACAAACATCTCAATGCAGTAAAGAGCAGTATTGCCACCAGCATGTCTCAGTCGGTATAGTGTGAGACTCTTAATCTCAGGTCGTGGGTTCAAGCCCCACATTGGGCGTCAGATGAAGGGGGCCTGCCCCTCCACACCTGTGGGTATTTCTCGAAAGGTGGAGATGAGAGACTGAGAAAAAAATAAGACACAGAGACAAAGTACAGAGGAAGAAAAGTGGGCCCAGGCAGCACTCAGCATACGGAGGACCCGCACCAGCACTGGTCTCTGAGTTCCTTCAGTATTTATTGATCACT	.	PASS	SVTYPE=INS;END=39504784;SVLEN=457;SVANN=TANDEM	GT:AD:DP:SAC	1/1:3,30:33:3,0,19,11
chr1	39664491	pbsv.INS.849	C	CCTCCCCTCCCCTCCCTCCCCTCCCCTCCCCTCTCCTCTCCTCTCCTCTCCTCTCCTCTCCTTCCTCTCCTCTCCTCTCCTCTCCTCTCCTCTCCTCTCCTCTCCTCTCCTCTCCTCTCCTCTCCTCTCCTCTCCTTCCTCTCCTCTCCTCTCCTCTCCTCTCCTCTCCTCTCCTCTCCTCTCCTCTCCTCTCCTCTCCTCTCTCTCCTTTCCTCTCCTCTCCTCTCCTCTCCTCTCCTCTCCTCTCCTCTCCTCTCCTCTCCTCTCCTCTCCTCTCCTCTCCTCTCCTCTCCTCTCCTCTCCTCTCCTCTCCTCTCCTCTCCTCTCCTCTTCCTCTCCTCTCCTCTCCTCTCCTCTCCTCTCCTCTCCTCTCCTCTCCTCTCCTCTCCTCTCCTCTCCTCTCCTCTCCTCTCCTCTCCTCTCCTCTCCTCTCCTCTCCTCTCCTCTCCTTCCTCCCCTCCCTCTCCCCTCCCTCTCCCCTTCCCCTCCCCTC	.	PASS	SVTYPE=INS;END=39664491;SVLEN=492;SVANN=TANDEM	GT:AD:DP:SAC	0/1:18,8:26:8,10,5,3
chr1	39917317	pbsv.INS.852	T	TTCTTTCGTTTTCTTTTTTCTTTCTT	.	PASS	SVTYPE=INS;END=39917317;SVLEN=25;SVANN=TANDEM	GT:AD:DP:SAC	0/1:21,7:28:9,12,5,2
chr1	40050405	pbsv.INS.853	T	TGAAATATCTTCTGTAGTCTGGGCACGGTGGCTCATGCCTGTAATCCCAGCACTTGGCTCACCGCAATTACAGGCATGAGCCACCGTGCCCAGACTACAGAAGATATTTCAAAG	.	PASS	SVTYPE=INS;END=40050405;SVLEN=113	GT:AD:DP:SAC	1/1:1,36:37:1,0,19,17
chr1	40186372	pbsv.INS.854	C	CTAATAGAGAGTTGTTATTCCAGCCATTCTCACATCCAGAGTAGATAGGGTATAAGAGATCTCA	.	PASS	SVTYPE=INS;END=40186372;SVLEN=63;SVANN=TANDEM	GT:AD:DP:SAC	0/1:24,9:33:15,9,2,7
chr1	40395577	pbsv.INS.855	T	TACTAAAAGTTAATTGCCTTCA	.	PASS	SVTYPE=INS;END=40395577;SVLEN=21	GT:AD:DP:SAC	0/1:17,21:38:6,11,12,9
chr1	40429712	pbsv.DEL.850	TGTGTGTGTGTGTGTGTGTGTATGTTC	T	.	PASS	SVTYPE=DEL;END=40429738;SVLEN=-26;SVANN=TANDEM	GT:AD:DP:SAC	0/1:21,16:37:10,11,7,9
chr1	40435498	pbsv.INS.856	C	CTTTTTTTTTTTTTTTTTTTTT	.	PASS	IMPRECISE;SVTYPE=INS;END=40435498;SVLEN=21	GT:AD:DP:SAC	0/1:15,18:33:5,10,10,8
chr1	40469700	pbsv.INS.857	A	AAATATATATATATATATATATATATATATATATATATATATATATATATATATATA	.	PASS	SVTYPE=INS;END=40469700;SVLEN=56	GT:AD:DP:SAC	1/1:0,37:37:0,0,16,21
chr1	40597447	pbsv.INS.858	A	AAAAAAAAAAAAAAAAAAAAAT	.	PASS	SVTYPE=INS;END=40597447;SVLEN=21;SVANN=TANDEM	GT:AD:DP:SAC	0/1:18,14:32:10,8,10,4
chr1	40685290	pbsv.DEL.851	TATATATTATATATATTAATATATATAATTATTA	T	.	PASS	SVTYPE=DEL;END=40685323;SVLEN=-33;SVANN=TANDEM	GT:AD:DP:SAC	0/1:10,22:32:5,5,9,13
chr1	41053119	pbsv.INS.866	T	TGTTGGTCAGGCTGGTCTCGAACTCCGACCTG	.	PASS	SVTYPE=INS;END=41053119;SVLEN=31	GT:AD:DP:SAC	0/1:15,20:35:6,9,9,11
chr1	41327022	pbsv.DEL.859	GAGAAAGAAAGAAAGAAAGAA	G	.	PASS	SVTYPE=DEL;END=41327042;SVLEN=-20;SVANN=TANDEM	GT:AD:DP:SAC	0/1:22,12:34:9,13,7,5
chr1	41361489	pbsv.DEL.860	CGGCGGCGGCGGCAGCATTCACCG	C	.	PASS	SVTYPE=DEL;END=41361512;SVLEN=-23	GT:AD:DP:SAC	0/1:15,15:30:6,9,8,7
chr1	41369871	pbsv.INS.867	G	GAGGGCTGCCCTGGGCTCCTGCAGTCCCTTGGCAAGGGGACAGAGAGCCCAGGGC	.	PASS	SVTYPE=INS;END=41369871;SVLEN=54	GT:AD:DP:SAC	1/1:1,34:35:1,0,19,15
chr1	41375448	pbsv.DEL.861	CAAGAAAGAAAGAAAGAAAGAAAGA	C	.	PASS	SVTYPE=DEL;END=41375472;SVLEN=-24;SVANN=TANDEM	GT:AD:DP:SAC	1/1:6,30:36:2,4,20,10
chr1	41382200	pbsv.INS.868	G	GGCCCGCGCCGGGACGCCCGCCTACTTCGGCGGCTGCAAGGGCGGCGCCTACGGCGGGGGCGGGGGCTTCGGGCCGCCGGCGATGGGCGCTCTGCGCCGTCTGCCCATGCAGACCATCCAGGAGAACAAGCAGGCCAGCTTCGTGCCGGCCGCGGCGCCCTTCCGCCCTGGGGCGCTGCCCGCGCTGCTGCCGCCGCCGCC	.	PASS	SVTYPE=INS;END=41382200;SVLEN=200	GT:AD:DP:SAC	1/1:0,36:36:0,0,16,20
chr1	41425249	pbsv.INS.869	G	GGTGTGGTGTGGTGTGTGTGTGCGCCTGTGTGGTGTGTGTGTGTGTTGTGTGCATGTGTGTGGTGTGGTGTCAACACTGGACAGTATGGTACAGGCACCTCCTGAAGTCTAATGCGGAAGGCCCTTAGCAACCTTATGTCCCAGATGAAGAAAGGGTTTGGGGAGGTGGTGTGACTTATCCAAGGTCACACAGTCACCCAAGAAACGGCCCCCAGGATTCAGACCCAATCTGCTGACTCCCAAACCTGCGTTTGATTTATTGATTTAGATTTGTACAAGTTTCTATACACAGCATTAATTTATATTTATTTATGCATTTAGAATAAGCCCAACTTGTGTTTAAAATCTCTCTGCTTCCCAGATTCTCAGTGAGGTGAGCAGGCCCAGGCTCAGTGGCCTCAAAGTCAGGTTACAGAGAGCAATGGGGGCGTAACCTGGTCACACTGGAGTTCTGGAAAGATCCCTTTGACAGCCAGTGGGCGTAAAT	.	PASS	SVTYPE=INS;END=41425249;SVLEN=486;SVANN=TANDEM	GT:AD:DP:SAC	0/1:8,27:35:3,5,10,17
chr1	41426281	pbsv.INS.870	A	ACAGGACTGGGTGGTGGTTTGGATGTGAGTTTGGGAGGGGCTTGGG	.	PASS	SVTYPE=INS;END=41426281;SVLEN=45;SVANN=TANDEM	GT:AD:DP:SAC	0/1:8,27:35:3,5,10,17
chr1	41516186	pbsv.INS.871	C	CCCCTTCCCAGGGCCCTTGCAGGAGCGG	.	PASS	SVTYPE=INS;END=41516186;SVLEN=27	GT:AD:DP:SAC	1/1:1,34:35:1,0,19,15
chr1	41526627	pbsv.INS.872	T	TCACACACACCCTCACACACCCTA	.	PASS	SVTYPE=INS;END=41526627;SVLEN=23;SVANN=TANDEM	GT:AD:DP:SAC	0/1:20,16:36:9,11,13,3
chr1	41531522	pbsv.DEL.862	GGAGAGATGGAGGACAGGGGAGATGGAGGACAGGAGAGATGGAAGACAGGGGAGATGGAGGACAGGAGAGATGGAGGACAGGGGAGATGGAGGACAGGAGAGATGGAAGAC	G	.	PASS	SVTYPE=DEL;END=41531632;SVLEN=-110;SVANN=TANDEM	GT:AD:DP:SAC	1/1:7,34:41:4,3,17,17
chr1	41544858	pbsv.INS.873	C	CCACCACTACCACTACCACCTCTACCACCTCTACCACCACCACCACCACTACCACCTCTACCACCACCATCATCACACCACCACCACCATCACCTCTACCACCACCATCACCACCACCACCACCATCACCACCATCATCACCACCACCACTACCACCTCTACCACCACCATCACCACCACCACTACCACCTCTACCACCACTGCTACCATCACCACCACTACCACCACCATCACCACCACTACCACTACCTCTACCTCCACTGCTACCATCACCACCACCACTACCACCACTACTACCACCACCACCACCTCTACCACCACTGCTACCATCACCACCACCACCACTACCACCTGTACCACCACTGCTACCATCACCACCACTACCACCACCATCACCACCACTACCACTACCTCTACCTCCACTGCTACCATCACCACCACCACTACCACCTCTACCACCACCATCACCACCACCACTACCACCACACCACCACCACCACCACCACCACTACCACCTCTACCACCACCATCACCACCACCACTACCACCTCTACCACCACCATCATCACCACCACCACTACCACCTCTACCACCTCTACCACCACGACCACCACTACCACCTCTACCACCACCATCATCACCACCACCACTACCACCTCTACCACCACCATCACCACCACCACCACCATCACCTCTACCACCACCATCACCACACCACCACCACCATCACCACCTCTACCACACCACCATCACCACCACCACTATCACCACCTCTACCACCACCATCACCACCACCACCACTATCACCACCTCTACCACCACCATCACCACCACCACCACCACCACCACCTCTACCACCACCAT	.	PASS	SVTYPE=INS;END=41544858;SVLEN=863;SVANN=TANDEM	GT:AD:DP:SAC	0/1:28,18:46:14,14,10,8
chr1	41544944	pbsv.INS.874	A	ACCATCACCTACCACCACCATCACCACCACCACCACCATCACCACCATCATCACCACCACCACTACCACCTCTACCACCACCATCACCACCACCACTATCACCACCTCTACCACCACCATCACCACCACCACCACCATCACCTCTACCACCACCATCACCACCACCACCACCATCACCACCATCACCACCACCACCACCATCACCACCTCTACCACCACCATCACCACCACCACTATCACCACCTCTACCACCACCATCACCACCACCACCACCACCTCTACCACCACCATCACCACCACCACCACCACCACCTCTACCACCACCATCACTACTACCACCACCACCATCACCACCT	.	PASS	SVTYPE=INS;END=41544944;SVLEN=355;SVANN=TANDEM	GT:AD:DP:SAC	0/1:28,18:46:15,13,9,9
chr1	41561739	pbsv.INS.875	T	TCCTGCCATGGTCTCCCAAAGTGCTGGGATCCA	.	PASS	SVTYPE=INS;END=41561739;SVLEN=32	GT:AD:DP:SAC	1/1:2,40:42:1,1,20,20
chr1	41635541	pbsv.DEL.863	TGTATGTATATATACATACATATACATACGTATGTATATATACATACATATACATACGTATGTATATATACATACATATACATAC	T	.	PASS	SVTYPE=DEL;END=41635625;SVLEN=-84;SVANN=TANDEM	GT:AD:DP:SAC	1/1:1,37:38:1,0,17,20
chr1	41638321	pbsv.DEL.864	AGAAAGAAAGAAAGGGAGAGAGAGAGAAAGAAAGAAAAAG	A	.	PASS	SVTYPE=DEL;END=41638360;SVLEN=-39;SVANN=TANDEM	GT:AD:DP:SAC	0/1:12,27:39:2,10,14,13
chr1	41824770	pbsv.DEL.865	TATATATATATATATAGAGAGAGAGAGAGAGAGAG	T	.	PASS	SVTYPE=DEL;END=41824804;SVLEN=-34;SVANN=TANDEM	GT:AD:DP:SAC	1/1:3,43:46:1,2,26,17
chr1	42018289	pbsv.INS.883	T	TAAGAAATGTTAAACATTACACAGAAGGACTAACCTAAGCCAAAAGAACAAAGCTGGAGGCATCACACTACCTGACTTCAAACTATACTACAAGGCTACAGTAACCAAAACAGCATGGTACTGGTACCAAAACAGAGATATAGATCAATGGAACAGAACAGAGCCCTCAGAAATAATGCCGCATATCTACAACTATCTGATCTTTGACAAACTGAGAAAAAACAAGCAATGGGGAAAGGATTCCCTATTTAATAAATGGTGCTGGGAAAACTGGCTAGCCATATGTAGAAAGCTGAAACTGGATCCCTTCCTTACACCTTATACAAAAATCAATTCAAGATGGATTAAAGATTTAAACGTTAAACCTAAAACCATAAAAACCCTAGAAGAAAACCTAGGCATTACCATTCAGGACATAGGCGTGGGCAAGGACTTCATGTCCAAAACACCAAAAGCAATGGCAACAAAAGACAAAATTGACAAATGGGATCTAATTAAACTAAAGAGCTTCTGCACAGCAAAAGAAACTACCATCAGAGTGAACAGGCAACCTACAACATGGGAGAAAATTTTTGCAACCTACTCATCTGACAAAGGGCTAATATCCAGAATCTACAATGAACTCAAACAAATTTACAAGAAAAAAACAAACAACCCCATCAAAAAGTGGGCGAAGGACATGAACAGACACTTCTCAAAAGAAGACATTTATGCAGCCAAAAAACACATGAAGAAATGCTCATCATCACTGGCCATCAGAGAAATGCAAATCAAAACCACTATGAGATATCATCTCACACCAGTTAGAATGGCAATCATTAAAAAGTCAGGAAACAACAGGTGCTGGAGAGGATGCGGAGAAAATAGGAACACTTTTACACTGTTGGTGGGACTGTAAACTAGTTCAACCATTGTGGAAGTCAGTGTGGCGATTCCTCAGGGATCTAGAACTAGAAATACCATTTGACCCAGCCATCCCATTACTGGGTATATACCCAAATGAGTATAAATCATGCTGCTATAAAGACACATGCACACGTATGTTTATTGCGGCACTATTCACAATAGCAAAGACTTGGAACCAACCCAAATGTCCAACAATGATAGACTGGATTAAGAAAATGTGGCACATATACACCATGGAATACTATGCAGCCATAAAAAATGATGAGTTCATATCCTTTGTAGGGACATGGATGAAATTGGAAACCATCATTCTCAGTAAACTATCGCAAGAACAAAAAACCAAACACCGCATATTCTCACTCATAGGTGGGAATTGAACAATGAGATCACATGGACACAGGAAGGGGAATATCACACTCTGGGGACTGTGGTGGGGTCGGGGGAGGGGGGAGGGATAGCATTGGGAGATATACCTAATGCTAGATGACACATTAGTGGGTGCAGCGCACCAGCATGGCACATGTATACATATGTAACTAACCTGCACAATGTGCACATGTACCCTAAAAACTTAGAGTATAATAAAAAAAAAAAAAAAAAAAA	.	PASS	SVTYPE=INS;END=42018289;SVLEN=1508	GT:AD:DP:SAC	0/1:41,19:60:22,19,9,10
chr1	42047898	pbsv.INS.DUP.882	T	<DUP>	.	PASS	SVTYPE=DUP;END=42047914;SVLEN=16	GT:AD:DP:SAC	1/1:3,43:46:1,2,21,22
chr1	42110176	pbsv.INS.884	A	ATAACACACACACACACACACACACACACACACACACACGTATATATATGTATATATATGTATGTATTATATGTTTGTGTGTGTGTGTGTGTGTGTGTGTG	.	PASS	SVTYPE=INS;END=42110176;SVLEN=100;SVANN=TANDEM	GT:AD:DP:SAC	1/1:2,41:43:1,1,19,22
chr1	42166951	pbsv.DEL.876	ATACACTGAGGTGCGTGTGTGTGCTGAGGTGTGTGTGTGCTGACATGTGTGTATACACTGAGGTGCGTGTATGTGCTGAGGTGTGTGAGTGCTGACGTGTGTGTATACACTGAGGTGTGTGTGCGCTGACGTGTGTGTATACACTGAGGTGTGTGTGCTGACGTGTGTATACACTGTGTGTGTGCTGAGGTGTGTGTGTGTGCTGAGCTGTGTGTGTGCTGATGTGTGTGTATACACTGAGGTGTGTGTGAGTGCTGACATGTGTGTATACACTGAGGAGCGTGTGTGTGCTGAGGTATGTGTGCGCTGATGTGTGTGT	A	.	PASS	SVTYPE=DEL;END=42167269;SVLEN=-318;SVANN=TANDEM	GT:AD:DP:SAC	0/1:33,11:44:12,21,7,4
chr1	42221968	pbsv.INS.885	A	AGGGGGGGGGGGGGGGGAGGGGGAGGGGGAGGGGGAGGGGGAGGGGGAGGGGGAGGGGGAGG	.	PASS	SVTYPE=INS;END=42221968;SVLEN=61;SVANN=TANDEM	GT:AD:DP:SAC	0/1:22,19:41:15,7,7,12
chr1	42251451	pbsv.DEL.877	TCAGATGATACCGTTAGGCTGAAGAGAAAGGATAC	T	.	PASS	SVTYPE=DEL;END=42251485;SVLEN=-34	GT:AD:DP:SAC	0/1:18,15:33:7,11,7,8
chr1	42277506	pbsv.DEL.878	CAAAAAATCTGGCCGGGCGCGGTGGCTCACGCCTGTAATCCCAGCACTTTGGGAGGCCGAGGCGGGCGGATCACGAGGTCAGGAGATCGAGACCATCCCGGCTAAAACGGTGAAACCCCGTCTCTACTAAAAATACAAAAAATTAGCCGGGCGTAGTGGCGGGCGCCTGTAGTCCCAGCTACTTGGGAGGCTGAGGCGGGAGAATGGCGTGAACCCGGGAGGCGGAGCTTGCAGTGAGCCGAGATCCCGCCACTGCACTCCAGCCTGGGCGACAGAGCGAGACTCCGTCTCAAAAAAAAAAAAAAAAAAAAAAAAA	C	.	PASS	SVTYPE=DEL;END=42277821;SVLEN=-315;SVANN=TANDEM	GT:AD:DP:SAC	1/1:2,35:37:2,0,19,16
chr1	42324097	pbsv.INS.886	A	ACACAGTGTATATATAGTATATACACAGTGTATATATACAGTATATATACTGTATATACACAGTGTATATATAGTGTATATATACACTATATATA	.	PASS	SVTYPE=INS;END=42324097;SVLEN=94;SVANN=TANDEM	GT:AD:DP:SAC	0/1:9,30:39:4,5,16,14
chr1	42367140	pbsv.INS.887	C	CGTGAGCCACCGCACCCAGCCTTGTCTGAATTTTTAA	.	PASS	SVTYPE=INS;END=42367140;SVLEN=36	GT:AD:DP:SAC	1/1:3,46:49:2,1,26,20
chr1	42369159	pbsv.DEL.879	GTGTGTGTGTGTATATATATATATATATA	G	.	PASS	SVTYPE=DEL;END=42369187;SVLEN=-28;SVANN=TANDEM	GT:AD:DP:SAC	1/1:3,43:46:1,2,26,17
chr1	42385869	pbsv.INS.888	T	TTTCTTTCTTTTTTCTTTTCTTCTTTTCTTTTCTTTCTTCTTC	.	InsufficientStrandEvidence	SVTYPE=INS;END=42385869;SVLEN=42;SVANN=TANDEM	GT:AD:DP:SAC	0/1:37,10:47:17,20,10,0
chr1	42413199	pbsv.DEL.880	TGTAGAAAATTCGGAAAATATG	T	.	PASS	SVTYPE=DEL;END=42413220;SVLEN=-21;SVANN=TANDEM	GT:AD:DP:SAC	0/1:19,23:42:14,5,9,14
chr1	42535701	pbsv.INS.889	T	TATATATATTATATATATATATATATTATATATATATTATATATATATAAAA	.	PASS	SVTYPE=INS;END=42535701;SVLEN=51	GT:AD:DP:SAC	1/1:2,36:38:2,0,17,19
chr1	42564519	pbsv.INS.890	A	ACCTCAGGTGATCCACCCACCTCGG	.	PASS	SVTYPE=INS;END=42564519;SVLEN=24	GT:AD:DP:SAC	0/1:19,17:36:7,12,7,10
chr1	42709126	pbsv.DEL.881	ATATATATATATATATATTTT	A	.	PASS	SVTYPE=DEL;END=42709146;SVLEN=-20;SVANN=TANDEM	GT:AD:DP:SAC	0/1:8,22:30:3,5,13,9
chr1	43079753	pbsv.DEL.891	CTTGAACCCAGGAGGCAGAGG	C	.	PASS	SVTYPE=DEL;END=43079773;SVLEN=-20;SVANN=TANDEM	GT:AD:DP:SAC	0/1:25,16:41:12,13,10,6
chr1	43308457	pbsv.INS.894	A	AGGGATTGGGGACTCAGGTTTGGGTACCAGGACAGTGGAGTGG	.	PASS	SVTYPE=INS;END=43308457;SVLEN=42;SVANN=TANDEM	GT:AD:DP:SAC	0/1:7,27:34:3,4,17,10
chr1	43391784	pbsv.DEL.892	TAAAAAAATGAAACAAGGCCGGGCGCGGTGGCTCACGCCTGTAATCCCAGCACTTTGGGAGGCCGAGGCGGGCGGATCACGAGGTCAGGAGATCGAGACCATCCTGGCTAAAACGGTGAAACCCTGTCTCTACTAAAAAAAATACAAAAAATTAGCTGGGCGTGGTGGCGGGCGCCTGTAGTCCCAGCTACTCGGGAGGCTGAGGCAGGAGAATGGCGTGAACCCGGGAGGCGGAGCTTGCAGTGAGCTGAGATTGTGCCACTGCAGTCCAGCCTGGGCGACAGAGCGAGACTCCGTCTCAAAAAAAAAAAAAAAAAAAAAAAAAAAAAAAAAAAAA	T	.	PASS	SVTYPE=DEL;END=43392120;SVLEN=-336;SVANN=ALU	GT:AD:DP:SAC	0/1:29,25:54:17,12,13,12
chr1	43423479	pbsv.INS.895	T	TGAGGTGTGGAAGGGCGTGGCTTAGCAGGGTATGAGTGGTACG	.	PASS	SVTYPE=INS;END=43423479;SVLEN=42;SVANN=TANDEM	GT:AD:DP:SAC	0/1:27,20:47:15,12,9,11
chr1	43502355	pbsv.INS.896	C	CCCGGCCAGCCGCCCCGTCCGGGAGGTGAGGGGCGCCTCTGCCCGGCCGCCCCTACGGGAAGTGAGGAGCCCCTCTGCCCGGCCAGCCGCCCCGTCCGGGAGGGAGGTGGGGGGTCAGCCCCCCGCCCGGCCAGACGCCCCGTCCGGGAGGGAGGTGGGGGGTCAGCCCCCCGCCCGGCCAGCCGCCCTGTCCGGGAGGGAGGTGGGGGGGTCAGCCCCCG	.	PASS	SVTYPE=INS;END=43502355;SVLEN=220;SVANN=TANDEM	GT:AD:DP:SAC	0/1:23,15:38:13,10,8,7
chr1	43593644	pbsv.INV.899	C	<INV>	.	PASS	SVTYPE=INV;END=43594207	GT:AD:DP:SAC	0/1:9,13:22:4,5,5,8
chr1	43594283	pbsv.INS.897	C	CCCCAAGGCAACCCTCTTTGACCCCTCAGATCAACAGTGAAACTCCGTCTCAAAAAAAAAAAAAAAAGGTAGGAGATGGAAGAGACAGGGTGGAGAGATGATGAGACCTCCTTTGATCTGAGGGGTCAAAGAGGGTTGCCTTGGGGAGGTGACACTTT	.	PASS	SVTYPE=INS;END=43594283;SVLEN=157	GT:AD:DP:SAC	0/1:15,19:34:10,5,8,11
chr1	43817866	pbsv.INS.898	T	TTCTTTTTTCCTTCTCTCCTTCTC	.	PASS	IMPRECISE;SVTYPE=INS;END=43817866;SVLEN=23;SVANN=TANDEM	GT:AD:DP:SAC	0/1:16,27:43:9,7,17,10
chr1	43871498	pbsv.DEL.893	AGGATGGGGTGTGAGGGAGAG	A	.	PASS	SVTYPE=DEL;END=43871518;SVLEN=-20;SVANN=TANDEM	GT:AD:DP:SAC	0/1:12,25:37:6,6,20,5
chr1	43904942	pbsv.INS.910	C	CCTCCCCCCTCCTCCTGCTCCTCTTCCCGCCACTCTTCCTCCCCCACCTGCTGCTCCTCTTCCCGCCACTCTTCCTCCCCCGCCTGCTGCTCCTCTTCCCACCACTCTCCCTCCCTCTCCTCCTGCTCCTCTTCCCGCCACTCTTCCTCCCCCTCCTCCTGCTCGTCTTCCTGCCACTCTTCCTCCCTCTCCTCCTGTTCCTCTTCCTGCCACTCTTTCCCCTCCTCCTGCTCCTATTCCTGCCACTCTTCCTTCCCTTCCTCCTGCTCCTATTCCTGCCACTCTCCCTTCCCCTCCTCCTGCTCCT	.	PASS	SVTYPE=INS;END=43904942;SVLEN=306;SVANN=TANDEM	GT:AD:DP:SAC	0/1:11,15:26:7,4,9,6
chr1	43905611	pbsv.DEL.900	CCTCCTCCTGCTTCTCTTCCCGCCACTGTTTCTCCCCCTCCTCCTGCTTCTCTTCCCGCCACTGTTTCTCC	C	.	PASS	SVTYPE=DEL;END=43905681;SVLEN=-70;SVANN=TANDEM	GT:AD:DP:SAC	1/1:4,20:24:3,1,13,7
chr1	43906145	pbsv.INS.911	G	GTTCCTCCCCCTCCTCCTGTTCCCCTTCCTGCCACTC	.	PASS	SVTYPE=INS;END=43906145;SVLEN=36;SVANN=TANDEM	GT:AD:DP:SAC	0/1:11,15:26:7,4,9,6
chr1	44099853	pbsv.DEL.901	GAAAGAAAGAAAGAAAGAAAGAAAGAAAGAAAGAAAGAAAGAAAGAAAGAAAGAAAGAAAGAAAGAAAAG	G	.	PASS	SVTYPE=DEL;END=44099922;SVLEN=-69;SVANN=TANDEM	GT:AD:DP:SAC	0/1:27,28:55:12,15,18,10
chr1	44102584	pbsv.DEL.902	ACACACACACACACACACACACAC	A	.	PASS	SVTYPE=DEL;END=44102607;SVLEN=-23;SVANN=TANDEM	GT:AD:DP:SAC	0/1:28,22:50:14,14,14,8
chr1	44104309	pbsv.INS.DUP.909	G	<DUP>	.	PASS	SVTYPE=DUP;END=44104329;SVLEN=20	GT:AD:DP:SAC	0/1:24,24:48:13,11,16,8
chr1	44127701	pbsv.INS.912	T	TTTCTTTCTTTCTTTCTTTCTTTCTTTC	.	PASS	SVTYPE=INS;END=44127701;SVLEN=27;SVANN=TANDEM	GT:AD:DP:SAC	0/1:29,14:43:13,16,6,8
chr1	44139048	pbsv.INS.913	T	TCTGGTTACCAGTGGAGGTCATCATATTCTGCCCCCCGTAGAGGGC	.	PASS	SVTYPE=INS;END=44139048;SVLEN=45;SVANN=TANDEM	GT:AD:DP:SAC	0/1:25,24:49:14,11,12,12
chr1	44140275	pbsv.DEL.903	TAGTGGAGGTCATCACTTGCTCTCCACAGAGGTTCTGGTTACCAGTGGAGGTCGTCATCTGCCCTCCACAGAGGGCTTGGTTACC	T	.	PASS	SVTYPE=DEL;END=44140359;SVLEN=-84;SVANN=TANDEM	GT:AD:DP:SAC	0/1:22,25:47:11,11,15,10
chr1	44342845	pbsv.DEL.904	ATATATATATATATTTTTTTTT	A	.	PASS	SVTYPE=DEL;END=44342866;SVLEN=-21;SVANN=TANDEM	GT:AD:DP:SAC	0/1:22,22:44:10,12,11,11
chr1	44468135	pbsv.INS.914	T	TAAAAAAAATGGCACTGAGGCCGGGCGCGGTGGCTCACGCCTGTAATCCCAGCACTTTGGGAGGCCGAGGCGGGCGGATCACGAGGTCAGGAGATCGAGACCATCCTGGCTAACACGGTGAAACCCCGTCTCTACTAAAAATACAAAAAATTAGCCGGGCGTGGTAGCGGGCGCCTGTAGTCCCAGCTACTCGGGAGGCTGAGGCAGAGAATGGCGTGAACCCGGGAGGCGGAGCTTGCAGTGAGCCGAGATCGCGCCACTGCACTCCAGCCTGGGCGACAGAGCGAGACTCCGTCTCAAAAAAAAAAAAA	.	PASS	SVTYPE=INS;END=44468135;SVLEN=310;SVANN=ALU	GT:AD:DP:SAC	0/1:13,21:34:6,7,12,9
chr1	44502063	pbsv.DEL.905	ACACACACACACACACACACACACACACACAC	A	.	PASS	SVTYPE=DEL;END=44502094;SVLEN=-31;SVANN=TANDEM	GT:AD:DP:SAC	0/1:15,11:26:8,7,4,7
chr1	44613170	pbsv.INS.915	A	ACACCTGTAAGCAGAGGCCACAGAGCATCCATGGATATGCAGGGATGTTTCTAGATTAATAGGGCTCCTCAACCC	.	PASS	SVTYPE=INS;END=44613170;SVLEN=74;SVANN=TANDEM	GT:AD:DP:SAC	0/1:10,24:34:4,6,11,13
chr1	44738054	pbsv.INS.916	T	TTCCCCCTCCCCCCCCCCCCTCCTCCCCCCCTTCTCCCCCTCCCCCC	.	PASS	SVTYPE=INS;END=44738054;SVLEN=46	GT:AD:DP:SAC	0/1:8,30:38:2,6,14,16
chr1	44795044	pbsv.INS.918	T	TATATAAAAATATATATAAAA	.	PASS	SVTYPE=INS;END=44795044;SVLEN=20;SVANN=TANDEM	GT:AD:DP:SAC	0/1:14,7:21:4,10,4,3
chr1	44795711	pbsv.INS.917	A	ATAAATATATATATATATAATATATATATATAAATATAAATATATAAATATATATAAATA	.	PASS	SVTYPE=INS;END=44795711;SVLEN=59;SVANN=TANDEM	GT:AD:DP:SAC	0/1:14,7:21:4,10,4,3
chr1	44812786	pbsv.DEL.906	CGTGTGTGTGTGTGTGTGTGTGT	C	.	PASS	SVTYPE=DEL;END=44812808;SVLEN=-22;SVANN=TANDEM	GT:AD:DP:SAC	0/1:16,11:27:9,7,4,7
chr1	44814190	pbsv.INS.919	C	CTTTCTTTTCTTTCTTTCTTTTCTTTCTTTCTTTCTTTCTTTCTT	.	PASS	SVTYPE=INS;END=44814190;SVLEN=44;SVANN=TANDEM	GT:AD:DP:SAC	0/1:15,13:28:7,8,6,7
chr1	44816457	pbsv.DEL.907	TTATATATACACATAGATGTGTGTGTATATTATATATACACATAGATGTGAGTATATTATATATACACATAGATGTGTGTATATTATATATACACATAGATGTGTGTATATATTATATATACACATAGATGTGTGTGTA	T	.	PASS	SVTYPE=DEL;END=44816595;SVLEN=-138;SVANN=TANDEM	GT:AD:DP:SAC	0/1:19,14:33:10,9,6,8
chr1	44816592	pbsv.DEL.908	TGTATATATATACACATAGATGTGTGT	T	.	PASS	SVTYPE=DEL;END=44816618;SVLEN=-26;SVANN=TANDEM	GT:AD:DP:SAC	0/1:16,17:33:7,9,8,9
chr1	44876572	pbsv.INS.920	G	GGGGGTCAGCCCCCGCCAGGCCAGCCGCCCGTCCGGGAGGGAGGTGGGGGGGTCAGCCCCCCGCCCGGCCAGCCGCCCCGTCCGGGAGGGAGGTGGGGGGGTCAGCCCCCGCCGGCCAGCCGCCCTGTCCGGGAGGTGAGGGGCGCCTCTGCCCGGCCGCCCCTACTGGGAAGTGAGGAGCCCCTCTGCCCGGCCAGCCGCCCCGTCCGGGAGGGAGGCCGGGGGGTCGGCCAGCCGCCCCGTCTGGGAGGGAGGTGGGGGGGTCAGCCCCCGCCCGGCCAGCCGCCCCGTCCGGCAGGGAGGTGGGGGGGTCAGCCCCCGCCCGGCCACCCGCCCGTCCGGGAGGCAAGGGGCGCCTCTGCCCGGCCACCCCTACTGGGAATTGAGGAGCCCCTCTGCCCGGCCAGCCGCCCCGTACGGGAGGGAGGTGAGGGGTCAGCCCCCCGCCCGGCCAGCCACCCCGTCTGGGAGGTGAGGGGCGCCTCTGCCCGGCCGCCCCTACTGGGAAGTGAGGAGCCCCTCTGCCCGGCCAGCCGCCCCATCCGGGAGGGAGGT	.	PASS	SVTYPE=INS;END=44876572;SVLEN=554;SVANN=TANDEM	GT:AD:DP:SAC	1/1:5,26:31:2,3,12,14
chr1	44942418	pbsv.INS.923	T	TACATATATATATACACACATATATATATACACATATATATACAATATATATATATATATATACATATATATATATATATATGTGTATATATATATATATA	.	PASS	SVTYPE=INS;END=44942418;SVLEN=100;SVANN=TANDEM	GT:AD:DP:SAC	0/1:18,17:35:12,6,6,11
chr1	44951950	pbsv.DEL.921	GCTAATTTTTTTTTTTTTTTTTTTTTTTTTTGAGACGGAGTCTCGCTCTGTTGCCCAGGCTGGAGTGCAGTGGCGGGAACTCGGCTCACTGCAAGCTCCGCCTCCTGGGTTCACGCCATTCTCCTGCCTCAGCCTCCCAAGTAGCTGGGACTACAGGCGCCCGCCACTACGCCCGGCTAATTTTTTTGTATTTTTAGTAGAGACGGGGTTTCACCGTTTTAGCCAGGATGGTCTCGATCTCCTGACCTCGTGATCCGCCCGCCTCGGCCTCCCAAAGTGCTGGGATTACAGGCGTGAGCCACCGCGCCCGGCC	G	.	PASS	SVTYPE=DEL;END=44952262;SVLEN=-312;SVANN=TANDEM	GT:AD:DP:SAC	0/1:22,17:39:11,11,8,9
chr1	45044762	pbsv.INS.924	T	TTATATATATATATATAATATATATATAAATATATATATAA	.	PASS	SVTYPE=INS;END=45044762;SVLEN=40;SVANN=TANDEM	GT:AD:DP:SAC	1/1:9,41:50:4,5,17,24
chr1	45279085	pbsv.INS.925	A	AAAGAAAGAAAGAGAAAGAAAAAAGAAGAAGGAAAGAAG	.	InsufficientStrandEvidence	SVTYPE=INS;END=45279085;SVLEN=38;SVANN=TANDEM	GT:AD:DP:SAC	0/1:30,17:47:19,11,0,17
chr1	45330022	pbsv.INS.926	C	CAGGAGTTCGAGACGGGGCGGCGCGGTGGCTCACGCCTGTAATCCCAGCACTTTGGGAGGCCGAGGCGGGTGGATCATGAGGTCAGGAGATCGAGACCATCCTGGCTAACAAGGGGAAACCCCGTCTCTACTAAAAATACAAAAAATTAGCCGGGCACGGTGGCGGGCGCCTGTTAGTCCCAGCTACTCGGGAGGCTGAGGCAGGAGAATGGCGTGAACCGGGAAGCGGAGCTTGCAGTGAGCCGAGATTGCGCCACTGCAGTCCGCAGTCTGGCCTGGGCGACAGAGCGAGACTCCGTCTCAAAAAAAAAAAAAAAAAAAAAAAAAAA	.	PASS	SVTYPE=INS;END=45330022;SVLEN=328	GT:AD:DP:SAC	1/1:3,47:50:2,1,22,25
chr1	45422759	pbsv.INS.927	T	TTTGTTGTTGTTGTTGTTGTTGTTGTTGTTG	.	PASS	SVTYPE=INS;END=45422759;SVLEN=30;SVANN=TANDEM	GT:AD:DP:SAC	0/1:11,35:46:5,6,17,18
chr1	45486782	pbsv.INS.928	T	TACACACACACACACACACAC	.	PASS	SVTYPE=INS;END=45486782;SVLEN=20;SVANN=TANDEM	GT:AD:DP:SAC	0/1:25,18:43:11,14,9,9
chr1	45497686	pbsv.INS.929	C	CCATCGTCTGGGATGTGAGGAGCCCCTCTGCCTGGCTGCCCAGTCTGGAAAGTGAGGAGCATCTCTGCCCGGCCGCCATCCCATCTGGGAAGTGAGGAGCGCCTCTTCCCGGCCGCCATCACATCTAGGAAGTGAGGAGCGTCTCTGCCCGGCCGCCCATCGTCTGGGATGTGGGGAGCCCCTCTGCCTGGCTGCCCAGTCTGGAAAGTGAGGAGCGTCTCTGCCCGGCCGCCATCCCATCTGGGAAGTGACGAGCGCCTCTGCCCGGCCGCCACCCCGTCTGGGAGGTGAGGAGCGTCTCTGCCCGGCCGCCCCGTCTGAGAAGTGAGGAGACCCTCCGCCCGGCAGCCGCCCCGTATGAGAAGTGAGGAGCCTCTCCGCCCGGCAGCCACCCCGTCTGGGAAGTGAGGAGCGTCTCCGCCCGGCAGCCACCCCGTCCGGGAGGGAGTGGGGGGGTCAGCCCCCCGCCAGGCCAGCCGCCCCGTCAGGGAGGGAGGTGGGGGTGTCAGCCCCCCGCCCGGCAGCCGCGCCCATCCGGGAGGTGAGGGGCGCCTCTGCCCGGCCGCCCCTACTGGGAAGTGAGGAGCCCCTCTGCCCCAGCCAGCCGCCCCGTCCGGGAGGGAGGTGGGGGTAGCCCCCCGCCGGGAGCCC	.	PASS	SVTYPE=INS;END=45497686;SVLEN=650;SVANN=TANDEM	GT:AD:DP:SAC	0/1:12,38:50:7,5,17,21
chr1	45517815	pbsv.DEL.922	AGAAAGGAGAGTTGTTCCATCTGTAATATCAACTCTCCTCCGGGGTCAAAACAGGCAAGGGAAAGTGCCTAGCCCTCAGCCTAATATTAACAGCTGT	A	.	PASS	SVTYPE=DEL;END=45517911;SVLEN=-96;SVANN=TANDEM	GT:AD:DP:SAC	0/1:25,18:43:15,10,11,7
chr1	45703341	pbsv.INS.930	G	GGCCTCCCAAAGTGCTGGGATTACAGGTTTTAAGTCACTGCACTCAGCCAACAATCTTTATTTACAGATGATAGGATCTTGTATATAGAAAATCCTAAGGACTCTACCAAAAAAAAAAACTATTAGACTATGAGTGCAGCAAGGTCGCAGAATAAATTGTATTTCTACACACGAGCAATGAACAATCTGAACATGAAATTAATAAAACAATTTATAACAGCATTAAAAGGAATAAAATACTTCTGAATAAATTTTAACCAAAAAAGTACAAGAAACTGAAAATTATAAAACATTGTTGAAACAATCTGAAGCCCTAACTAAAAGGAAAGACATCCTCTGATGAATCAAAAGACTTAATACTGTTAAGTTGGTGATACTCTCCAAATGGATCTCAAATTCAATGGAATCTCTGTCAAAAACCCAACTGGCTTCTCTGCAGGAACTGAAAAGCTGATCCTGAAATGCGTATGAAATTCAAGTTACCCAGGAGAGCCAAACAAATTTTTAAAAGATCAAATTTCTTGAAGGACTCACACTCTCTGATTTCAAAACTTACTACAATGCTGTAATAAGAGAGTCTGGTACTGGCAAAAGGATAGAGAGACATACAGATAAATGAATAGAATAGAAGCTCAGAAATAAACCCCACATTTATGGTCAACTGATTTTCAACAAAGGTGCCAAGACAATTCAATGGGGGAAAGAACAGTGTTTTTAATCAGTGATGCTGGAACAACTGGATACCCAAATACAAAAGAATGAGGGTGGGTCTCTTCCTCACATCACATATAAAATTAAATCAAAATGTATCAAAGACCTAAATACAAAAATTAAAAACTATAAAACTCTTAGAAATAAGCATAGTTGTAAATCCTTATGACCTTGGATTAAGCAATGCTTTCTTAGTTATATAACAAACGCACAAATAACAAAAGAACAAAACAAATTGGACATCAAAATTTAAACGTTATGCTTGAATACCAACAAGAAAGTGAAAAAAACACACATAATGGGGCCAGGCGCGGTGGCTCACGCCTGTAATCCCAGCACTTTGGGAGGCTGAGGTAGGTGGAACGAGGAACAAGGTCAGGAGATCAAGACCATCCTGACTAACAAGGTGAAACCCCGTCTCTACTAAAAAAAAAAAAAAAAAAAAAAAAAAAAAAAATGGGTGTGAGGGCGCCTGTAGTCCCAGCTACTCGGGAGGCTGAGGCAGGAGAATGGCGTGAACCCAGGGGGCGAAGCTTGCACTGAGCCAAGATCGAGCCACTGCACTCCAGCCTGGGCGACAGAGCAAGCCTCCCTCTCAAAAAAAAAAAAAAAAAAAAAAAAAAAAAAAAAAAAAAAAAAACACATATAATGGGAGAAAAAATTGTAAATTATATATTTGACAAAGGACTTGCACCTAGATTATAAAAAGAACTCTTTTTTTTTTTTTTTTTTTTTTTTTTGAGAAGGAGTCTCACTCTGTCGCCCAGGCTGGAGTGCAGTGGCACGATCTCGACTCACTGCAAGCTCCGCCTCCTGGGTTCATGCTATTCTCCTGCGTCAGCCTCCCGAGTAGCTGGGACTACAGGCGCCCGCCACCACGACTGGCTAATTCTTTTTGTATTTTTAGTAGAGAAGGGGTTTCACCATGTTAGCCAGGATGGTCTCGATCTGACCTCGTGATCTGCCTGCCTCAGCCTCCCAAAGTGCTGGGATTATAGGCGTGAGCCAACGCGCCCAGCAGAACTCTTACAACTCAATAATAAAAAGACAATCCAATTTTAAAACAGATAAATTGAATAGATGTTTCTTCAAAGAAGATAAACAGATGACCAAAAAACAAATGAAAAGATGCTTATCAGGGAAATGCAAATCAAAATCACAATGAGATACCCATTTATACCTACTAGAACAGCTATAAAAGAAAAACTAAATAATAACAAGCATTGGATGTGGAGAAACTGGAACCCTCAGACACTGATGGTGGTTATGTAAAATGGTTATAGATACTTTAGGAAACAGTCTGGGATTCCCTAAAAAGGTTAAAACACGGATGGGTGCAGTGGCTCACACCTGTAATCCCGGCACTTTGGGAAGCCCGAAGATCACCTGAGATCAGGAGTTCGAGATCAGCCTGGTCAACATGGTGAAACCCCGTTTCTACTAAAAACAAAAAATTAGCCAGGCATGGTGGCGCACGTCTGTAATCCTAGCTACTAGGGAGGCTGAGGCAGGATAATCATTTGAACCCTGGAGGCGGAGGTTGCAGAGAGCCAAGATCACCATTGCAGTCCAGCCTGGGCAACAAGAGCGAAACTCCATCTCAAAAAGGAAACAAAAAACAAACAAACAAACAAAAAGGTTAAACACAGTTACTATGTGACCCAGCAACTCTACTCCTAGGTATATGCCCAAGAGAAAATGAAAACACATGTCTACACAAAAACTTGTACGTAAAACTTCATAGTAGCATGTTTGTAATAGCCAAAAAGTAGAAACAACCAAAATGTCTGGTCAGTGAATTATATTTCAATAAAGCTGTTAAAACCCTCCTACTTAAAAAAAAAAAAAAAAAGTAGAAAAAAAAAACTTAACTTTTTTTTTTTTTTTGAGATGGAGTCTCGCCCAGGCTGGAGTACAGTTGGGTAATCTCAACTCACTGCAACCTCTGCCTCTCAGGTTCAAGCAATTCTTCTGAATCAGCCTCCCAAAGTAGCTGGGATTATAGGCCACCAGCATGCCCAGCTAATTTTTGTATTTTCAGTAAAGATGGGCTTTCATCATGTTGCCCAGGCCGGTCTCGAACTCCTGACCTCAAGTGATCCACCAGCTTCA	.	PASS	SVTYPE=INS;END=45703341;SVLEN=2822	GT:AD:DP:SAC	0/1:23,23:46:12,11,12,11
chr1	45735780	pbsv.INS.931	A	ACACCACACCAGGCCACCACACCAGGC	.	PASS	SVTYPE=INS;END=45735780;SVLEN=26	GT:AD:DP:SAC	0/1:14,18:32:8,6,8,10
chr1	45900435	pbsv.DEL.932	TGATGTTGGATATTTTTTTTTTTTTTTTTTTTTTTTTTTTTTGAGACGGAGTCTCGCTCTGTCGCCCAGGCCGGACTGCGGACTGCAGTGGCGCAATCTCGGCTCACTGCAAGCTCCGCTTCCCGGGTTCACGCCATTCTCCTGCCTCAGCCTCCCGAGTAGCTGGGACTACAGGCGCCCGCCACCGCGCCCGGCTAATTTTTTGTATTTTTAGTAGAGACGGGGTTTCACCTTGTTAGCCAGGATGGTCTCGATCTCCTGACCTCATGATCCACCTGCCTCGGCCTCCCAAAGTGCTGGGATTACAGGCGTGAGCCACCGCGCCCGGCC	T	.	PASS	SVTYPE=DEL;END=45900764;SVLEN=-329;SVANN=ALU	GT:AD:DP:SAC	0/1:25,15:40:10,15,9,6
chr1	46146686	pbsv.DEL.933	TACACACACACACACACACACACACACACACAC	T	.	PASS	SVTYPE=DEL;END=46146718;SVLEN=-32;SVANN=TANDEM	GT:AD:DP:SAC	0/1:25,17:42:12,13,7,10
chr1	46182304	pbsv.INS.937	C	CAAAAAAAAAAAAAAAAAAAAAAA	.	PASS	SVTYPE=INS;END=46182304;SVLEN=23	GT:AD:DP:SAC	1/1:4,45:49:2,2,22,23
chr1	46213358	pbsv.INS.938	A	AAAGTATATAAATTTTTTTTTTTTTTTTTTTTTTTTTTTTTTTTTTTTTTTTTTTTGAGACGGAGTCTCGCTCTGTTGCCCAGGCCAGACTGCGGACTGCAGTGGCGCAATCTCGGCTCACTGCAAGCTCCGCTTCCCCGGGTTCACGCCATTCTCCTGCCTCAGCCTCCGAGTAGCTGGGACTACAGGCGCCCGCCACCGCGCCCGGCTAATTTTTTGTATTTTTAGTAGAGACGGGGTTTCACCTTGTTAGCCAGGATGGTCTCGATCTCCTGACCTCATGATCCGCCCGCCTCGGCCTCCCAAAGTGCTGGGATTACAGCGTGAGCCACCGCGCCTGGCC	.	PASS	SVTYPE=INS;END=46213358;SVLEN=342;SVANN=ALU	GT:AD:DP:SAC	0/1:16,23:39:13,3,11,12
chr1	46240445	pbsv.BND.chr1:46240445-chr9:131414412	C	[chr9:131414412[C	.	PASS	SVTYPE=BND;CIPOS=-3,4;MATEID=pbsv.BND.chr9:131414412-chr1:46240445	GT:AD:DP	0/1:38,2:40
chr1	46240910	pbsv.DEL.934	ACCCCGTCTGAGAAGTGAGGAGCCCCTCCGCCCGGCAGCTG	A	.	PASS	SVTYPE=DEL;END=46240950;SVLEN=-40;SVANN=TANDEM	GT:AD:DP:SAC	0/1:30,12:42:15,15,6,6
chr1	46242227	pbsv.INS.939	T	TGCCCGGCCAGCCGCCCCGTCCAGGAGGGAGGTGGGGGGGTCAGCCCCCC	.	PASS	SVTYPE=INS;END=46242227;SVLEN=49;SVANN=TANDEM	GT:AD:DP:SAC	0/1:17,23:40:7,10,11,12
chr1	46305468	pbsv.DEL.935	TGGGAGGCCGAGGCGGGTGGATC	T	.	PASS	SVTYPE=DEL;END=46305490;SVLEN=-22;SVANN=TANDEM	GT:AD:DP:SAC	1/1:1,34:35:1,0,19,15
chr1	46501214	pbsv.INS.940	C	CTTCCTTCCTTCCTTCCTTCCTTCCTTTCTTTTCTTTT	.	PASS	SVTYPE=INS;END=46501214;SVLEN=37;SVANN=TANDEM	GT:AD:DP:SAC	0/1:24,14:38:11,13,8,6
chr1	46540357	pbsv.DEL.936	GTGTGCGCGTGCGCGCGCGCGCGCACA	G	.	PASS	SVTYPE=DEL;END=46540383;SVLEN=-26;SVANN=TANDEM	GT:AD:DP:SAC	1/1:3,28:31:1,2,13,15
chr1	46776357	pbsv.INS.941	A	ATTTATATATATAATTTATATATATAAAATTTATATATATAATTTATATATATAAAATTTTATATATAATTTATATATATAAAATTTATATATATAATTTAT	.	PASS	SVTYPE=INS;END=46776357;SVLEN=101;SVANN=TANDEM	GT:AD:DP:SAC	0/1:10,34:44:5,5,12,22
chr1	46867720	pbsv.INS.942	C	CAAAAAAAAAAAAAAAAAAAAAAAA	.	PASS	SVTYPE=INS;END=46867720;SVLEN=24	GT:AD:DP:SAC	1/1:6,54:60:3,3,31,23
chr1	47179107	pbsv.INS.947	T	TTCTCTCTCTCTCTCTCTCTCTCCCCCTCTCTCCCTCTCTCTCTCTCTCTCCCCCTCCCCCTCCCCCTCCCCCTCCCCCTCTCTGTCTCTCTCTCTCTCTCTTCTCTCTCTC	.	PASS	SVTYPE=INS;END=47179107;SVLEN=111	GT:AD:DP:SAC	1/1:2,26:28:2,0,13,13
chr1	47184459	pbsv.INS.948	G	GCTCCATCCCCCACTAAACCCATCTCCCAACAAGCTCCATCCCCCACCAAGCTCCATCCCCCACTAAACCCATTCCCACTGAGTCCATCACCCACTGAGTCCATCCTCCACTGAGTCCATCCTCCACTGAACCCATGCCCCACTGAACCCATCCCCCACTGAACCATCCCCCACTGAACCTATCCCCCACTGAGCCCATTCCCCACTGAGTCCATCCCCCACTGAGTCCATCCCCCACTGAGTCCATCCCTCACTGAGTCCATCCCTTGCTGAGCCCATACCCGCTAAGTCCATCCCCCGCTGAGTCCATCCCCCGCTGAGTCCATCCCCTGCTGAGTCCATCCCCCACTGAGCTCCATCCCCCACTAAGCTCCATCCCCCACTAAACCCATCTCCCAACAAGCTCCATCCCCCACCAAGCTCCGTCCGCCACCAAGCTCCATCCCCCACTAAACCCATCCCCCACTGAGCTCCATCCTCCACTGAACCCATCCCCACTGAGTCCATCTCCCACTGAGTCCAACCCACTGAACCCATCCCCCACTGAACCCATCCCCCACTGAACCCATCCCCCACTGAACCCATCCCTCACTGAACCCATCCTCCACTGAATCCATCCCCCACTGAGCTCCATCCCCCACTGAACCCATCCCCCCACTGAACCCATCCCCCACTGAATCCATCCCCCACTGAGCTCCATCCCCCACTGAACCCATCCCCCACTGAATCCATCCCCCACTGAGCTCCATCCCCCACTGAACCCATCCCTCACTGAACCCATCCTCCACTGAATCCATCCCCACTGAGCTCCATCCCCACTGAAACCATCCCCCACTGAACCCATCCCCCACTGAATCCATCCCCCACTGAGCTCCATCCCCCACTGAACCCATTCCCCC	.	PASS	SVTYPE=INS;END=47184459;SVLEN=898;SVANN=TANDEM	GT:AD:DP:SAC	0/1:6,19:25:5,1,6,13
chr1	47591404	pbsv.DEL.943	GGTGTGTGTGTGTGTGCCTGTGGGGTGAAGGGGT	G	.	PASS	SVTYPE=DEL;END=47591437;SVLEN=-33;SVANN=TANDEM	GT:AD:DP:SAC	1/1:1,35:36:0,1,21,14
chr1	47592605	pbsv.INS.949	T	TAGCAGCAGCCCTGGCTGTCAGCTGGGGCAGGGACTCAAATCCCAATTTGGGTCTTTCAGTGGAAA	.	PASS	SVTYPE=INS;END=47592605;SVLEN=65	GT:AD:DP:SAC	1/1:1,38:39:0,1,22,16
chr1	47708464	pbsv.DEL.944	CAGCCTGGACAAGGGATGCCGTGCCCAGG	C	.	PASS	SVTYPE=DEL;END=47708492;SVLEN=-28;SVANN=TANDEM	GT:AD:DP:SAC	0/1:23,18:41:8,15,9,9
chr1	47743225	pbsv.INS.950	G	GGTGGTCATGTTGGTAGTGATGGTGTTGGTGATGGAGGTAATGGTGGTGGTCATGTTGGTGGAAGTGGTGGTGGTGGTAGTGATGGTGATGGTGATGGAGGTGGTGGTGGTGGAAGTGGTGATGGTGGTGGTGATGGTGATGGTGGTGGCAGTGATAATAGTGATGGTGATGGTGGTGGTGGTGGTGGCAATGGAGGAGTTGTATAATGGTGATGGTGATGGAGATGATGGTGGTGGTGTGGTGGTGGTGAAGTGTGTGGTGGTGGTAGTGATGGTGGTGGTGGTGTGATAATGGTGACGGAGGTGATGGTGGTGGTGGTGGTGGTGGTGGTAGAA	.	PASS	SVTYPE=INS;END=47743225;SVLEN=335;SVANN=TANDEM	GT:AD:DP:SAC	0/1:11,32:43:5,6,16,16
chr1	47743457	pbsv.INS.951	G	GTGGTGGTGGAAGTGGTGCTGGTGGTGGTGGTGGTGA	.	PASS	SVTYPE=INS;END=47743457;SVLEN=36;SVANN=TANDEM	GT:AD:DP:SAC	0/1:11,32:43:5,6,16,16
chr1	47815798	pbsv.DEL.945	GAGATAGATAGATAGATAGATAGATAGATAGAT	G	.	PASS	SVTYPE=DEL;END=47815830;SVLEN=-32;SVANN=TANDEM	GT:AD:DP:SAC	0/1:30,23:53:12,18,9,14
chr1	47858204	pbsv.DEL.946	CTTTATTTTATTTTATTTTATTTTATTTTATTTTAT	C	.	PASS	SVTYPE=DEL;END=47858239;SVLEN=-35;SVANN=TANDEM	GT:AD:DP:SAC	0/1:20,20:40:9,11,9,11
chr1	47863372	pbsv.INS.952	T	TTATATATATATATATATATATATATA	.	PASS	SVTYPE=INS;END=47863372;SVLEN=26;SVANN=TANDEM	GT:AD:DP:SAC	1/1:8,33:41:3,5,17,16
chr1	48192988	pbsv.INS.960	C	CCGTCCGGGAGGAGTTGGGGGGTCAGCCCCCCGCCCGGCCAGCCGCCC	.	PASS	SVTYPE=INS;END=48192988;SVLEN=47;SVANN=TANDEM	GT:AD:DP:SAC	0/1:28,20:48:10,18,11,9
chr1	48244736	pbsv.INS.962	A	ATATATATAAATTATATTTATATTATATATATAAATTATATTTATATTATATATAAATTATATTTTATATTATATATAAATTATATTTATATTATATATAAATTATATTTATATTATATATAAATTATATTTATATTATATATAAATTATATTTATATTATATATAAATTATATTTATAT	.	PASS	SVTYPE=INS;END=48244736;SVLEN=179;SVANN=TANDEM	GT:AD:DP:SAC	0/1:15,26:41:4,11,6,20
chr1	48244751	pbsv.INS.961	A	ATTTATATTATATATAAATTATATTTATATTATATATAAATTATATTTATATTATATATAAATTATATTTATATTATATATAAATTATAT	.	PASS	SVTYPE=INS;END=48244751;SVLEN=89;SVANN=TANDEM	GT:AD:DP:SAC	0/1:26,15:41:6,20,4,11
chr1	48244878	pbsv.INS.963	G	GTGTGTATATATATATATATA	.	PASS	SVTYPE=INS;END=48244878;SVLEN=20;SVANN=TANDEM	GT:AD:DP:SAC	0/1:15,26:41:4,11,6,20
chr1	48283697	pbsv.INS.964	A	AGAAAGAAAGAAAGAAGAAGAAAGAAAGAAAGAAAGAAAGAAAGAAAGAAAGAAAGAAAG	.	PASS	SVTYPE=INS;END=48283697;SVLEN=59	GT:AD:DP:SAC	0/1:15,22:37:3,12,13,9
chr1	48382473	pbsv.DEL.953	ACCTCCCTCCCGGACGGGGCGGCTGGCCGGGCAGAGGGGTCCTCACTTCCCAGTAGGGGCGGCCGGGCAGAGGCGCCCCTCACCTCCCGGACGGGGCGGCCGGCCGGAAGGGGGGCTGACCCCCCCCACCTCCCTCCCGGACGGGGCGGCTGGCCGACCCCCCCCCCCCCG	A	.	PASS	SVTYPE=DEL;END=48382643;SVLEN=-170;SVANN=TANDEM	GT:AD:DP:SAC	0/1:27,15:42:15,12,11,4
chr1	48382818	pbsv.DEL.954	CCACCTCCCTCCCGGACGGGGCGGCTGGCCGGGCAGGGGGCTGACCCCCC	C	.	PASS	SVTYPE=DEL;END=48382867;SVLEN=-49;SVANN=TANDEM	GT:AD:DP:SAC	0/1:22,18:40:17,5,9,9
chr1	48460719	pbsv.DEL.955	AATATAAAGTCAATATATACCGGTAAGAAT	A	.	PASS	SVTYPE=DEL;END=48460748;SVLEN=-29	GT:AD:DP:SAC	0/1:27,12:39:14,13,6,6
chr1	48483313	pbsv.DEL.956	TATATATATATACACATATATATATAAAATATATATATATACACACATATATATATAAA	T	.	PASS	SVTYPE=DEL;END=48483371;SVLEN=-58;SVANN=TANDEM	GT:AD:DP:SAC	0/1:19,11:30:11,8,7,4
chr1	48483645	pbsv.DEL.957	AATATATATATACACACATATATATAAAATATATATATACACACATATATAAAATATATATATACACACATATATAAAAT	A	.	PASS	SVTYPE=DEL;END=48483724;SVLEN=-79;SVANN=TANDEM	GT:AD:DP:SAC	0/1:20,11:31:11,9,7,4
chr1	48483967	pbsv.DEL.958	CATATATATAAAATATATATAT	C	.	PASS	SVTYPE=DEL;END=48483988;SVLEN=-21;SVANN=TANDEM	GT:AD:DP:SAC	0/1:22,10:32:12,10,6,4
chr1	48711716	pbsv.DEL.959	ACTCCCTCTCTCCCTTCCCTTTCCCCATAATTT	A	.	PASS	SVTYPE=DEL;END=48711748;SVLEN=-32;SVANN=TANDEM	GT:AD:DP:SAC	1/1:3,31:34:2,1,18,13
chr1	48846382	pbsv.INS.965	A	AAAGAAAAGAAAGAAAGAAGAAAGAAAAAAGG	.	PASS	SVTYPE=INS;END=48846382;SVLEN=31;SVANN=TANDEM	GT:AD:DP:SAC	0/1:30,8:38:19,11,1,7
chr1	48980718	pbsv.DEL.966	AATATATATATATATATATATATATATATATAT	A	.	PASS	SVTYPE=DEL;END=48980750;SVLEN=-32;SVANN=TANDEM	GT:AD:DP:SAC	1/1:0,41:41:0,0,17,24
chr1	49084104	pbsv.DEL.967	GAGTCTCTAGGAAGTTCCAAATTTCCCCACATCTTCCTGTCTTCCGAGCCCTCCA	G	.	PASS	SVTYPE=DEL;END=49084158;SVLEN=-54;SVANN=TANDEM	GT:AD:DP:SAC	1/1:1,28:29:0,1,13,15
chr1	49237513	pbsv.DEL.968	TATATATATATATATATATATATATATATATATATA	T	.	PASS	SVTYPE=DEL;END=49237548;SVLEN=-35;SVANN=TANDEM	GT:AD:DP:SAC	1/1:3,29:32:1,2,14,15
chr1	49372604	pbsv.DEL.969	TCTTTTTCTTTCTTTCTTTCTTTC	T	.	PASS	SVTYPE=DEL;END=49372627;SVLEN=-23;SVANN=TANDEM	GT:AD:DP:SAC	0/1:35,10:45:18,17,1,9
chr1	49530261	pbsv.INS.DUP.970	A	<DUP>	.	PASS	SVTYPE=DUP;END=49530280;SVLEN=19	GT:AD:DP:SAC	1/1:3,45:48:0,3,26,19
chr1	49947972	pbsv.INS.974	A	ATTTATAAATATATATTTATATATAAATATATATTTATAAATATATATATTTATATATATAAAATATATATATATTTATAAATATATATTTATATATATAAATATATAT	.	PASS	SVTYPE=INS;END=49947972;SVLEN=108;SVANN=TANDEM	GT:AD:DP:SAC	1/1:7,42:49:4,3,24,18
chr1	49971907	pbsv.INS.DUP.973	G	<DUP>	.	PASS	SVTYPE=DUP;END=49971926;SVLEN=19	GT:AD:DP:SAC	1/1:4,47:51:4,0,18,29
chr1	50366587	pbsv.INS.975	T	TTCTTTTCTTTCTTTTCTTTTCTTTTTTTC	.	InsufficientStrandEvidence	SVTYPE=INS;END=50366587;SVLEN=29;SVANN=TANDEM	GT:AD:DP:SAC	0/1:26,10:36:9,17,10,0
chr1	50369313	pbsv.INS.976	A	ATGATGATGGTAGTAATGACGGTGATGATGATGATGGTGATGATGATGGTGGTGATGATGGTAATGGTGATCATGATGATAATGGTGATGGTGGTGGTGGTGATGATGGTGATGGTGGTGGTGATCATGATGGTAGTGATATGATGATGGCGATGATGGTGGTGGTATAATGATAGTGGTGATGATGATGGTGCTGATGATGGTGATGGTGATGATGATAGTGGTGATGGTGGTGGTGATGATGGTGATGGTGGTGGTGATCATGATGGTAGTGATAATGACGATGATGGCGATGATGGTGGTGGTATAATGATAATGGTGATGATGATGGTGCTGATGATGGTGATGATGATAATGGTGATGGTGGTGGTGATGATGATGGTGGTGATGATGAAGATGGTGGTGGCGATGATGATGATGGTGATGATGAAGATGTTGGTGATGATGATGGTGATAATGGTGATGGTGATGATAGTGGTGATAATGGTGGGGTAATGATCATGATGGTAGTGATAATGATGATGGTGGTGATAATGATGATAG	.	PASS	SVTYPE=INS;END=50369313;SVLEN=542;SVANN=TANDEM	GT:AD:DP:SAC	1/1:5,28:33:5,0,12,16
chr1	50380360	pbsv.DEL.971	CAAAGGGCAAGATCTCCTTTTT	C	.	PASS	SVTYPE=DEL;END=50380381;SVLEN=-21	GT:AD:DP:SAC	1/1:2,42:44:1,1,19,23
chr1	50381604	pbsv.INS.978	G	GAGGAGCCTCTCTGCCTGGCTGCCCAGTCTGGAAAGTGAGGAGCGTCTCTGCCCGGCCGCCATCCCATCTAGGAAGTG	.	PASS	SVTYPE=INS;END=50381604;SVLEN=77;SVANN=TANDEM	GT:AD:DP:SAC	1/1:8,37:45:2,6,18,19
chr1	50381883	pbsv.INS.977	G	GACCGGGAGGGAGGTGGGGGGTGGTCAGCCCCCCGCCCGGCCAGCCGCTCCGTCTGGGAGGTGAGGGGCGCCTCTGCCCGGCCGCCCCTACTGGGAAGTGAGGAGCCCCTCTGCCTGGCCAGCCGCCCCGTCCGGGAAGGATGTGGGGGGGTCAGCCCCCCGCCCGGCCAGCCGCCCCA	.	PASS	SVTYPE=INS;END=50381883;SVLEN=178;SVANN=TANDEM	GT:AD:DP:SAC	1/1:8,37:45:2,6,18,19
chr1	50382013	pbsv.INS.979	C	CGGGAGGTGAGGGGCGCCTCTGCCCGGCCGCCCCTACT	.	PASS	SVTYPE=INS;END=50382013;SVLEN=37;SVANN=TANDEM	GT:AD:DP:SAC	1/1:8,37:45:2,6,18,19
chr1	50564278	pbsv.INS.980	A	AGGACTCTCTAATTTTTTTTTTTTTTTTTTTTTTTTTTTTTTTTTTTTTTTTTTTTTTTTTTTTTTTTTTTTTTTGAGACGGAGTCTCGCTCTGTCGCCCAGGCTGGAGTGCAGTGGCGCGATCTCGGCTCACTGCAAGCTCCGCCTCCCGGGTTCACGCCATTCTCCTGCCTCAGCCTCCCGAGTAGCTGGGACTACAGGCGCCCGCTACCACGCCCGGCTAATTTTTTGTATTTTTAGTAGAGACGGGGTTTCACCCGTGTTAGCCAGGATGGTCTCGATCTCCTGACCTCGTGATCCGCCCGCCTCGGCCTCCCAAAGT	.	PASS	SVTYPE=INS;END=50564278;SVLEN=321	GT:AD:DP:SAC	0/1:27,21:48:11,16,7,14
chr1	50819732	pbsv.DEL.972	TATATATACATATATATATACATATATATATACGTATATATATATAC	T	.	PASS	SVTYPE=DEL;END=50819778;SVLEN=-46;SVANN=TANDEM	GT:AD:DP:SAC	1/1:5,46:51:3,2,22,24
chr1	50917624	pbsv.DEL.981	AAAAGGAAAGGAAAGGAAAGGAAAGGAAAGG	A	.	PASS	SVTYPE=DEL;END=50917654;SVLEN=-30;SVANN=TANDEM	GT:AD:DP:SAC	0/1:16,21:37:4,12,12,9
[truncated: 18,419,727 more chars]
