# Supplementary material for: Amplification-free long-read sequencing reveals unforeseen CRISPR-Cas9 off-target activity
Source: Genome Biol. 2020 Dec 1;21:290. doi: 10.1186/s13059-020-02206-w (PMC7706270; doi:10.1186/s13059-020-02206-w)
Supplement: Supplementary file 12 — Additional file 12: Supplementary Data 11. Large insertions detected at the MMP14 and NEK1 on-target sites in edited fibroblasts. [file 13059_2020_2206_MOESM12_ESM.fasta]

>chr14:22836859 INS 324
TGAGGGGATGCGGAAGGTCAGGATCTTCTCGATCTTTTCCCGGTTGTCCTTCAGGAATGGGTAAAAATCTTCCTGCCGCCGCAGAATGGCGTGCAGCTCTCCCAGGTGGATCTGGTGGGGGATGCTGCCGTTGTCGAAGGTCCGCTGCTTCCGCAGCAGGTCCTCTCTGTTCAGCTTCACGAGCAGTTCCTCGGTGCCGTCCATCTTTTCCAGGATGGGCTTGATGAACTTGTAGAACTCTTCCTGGCTGGCTCCGCCGTCAATGTAGCCGGCGTAGCCGTTCTTGCTCTGGTCGAAGAAAATCTCTTTGTACTTCTCAGGCAG
>chr14:22836860 INS 198
TGTCTCAACAGCGGTAAGATCCTTGAGAGTTTTCGCCCCGAAGAACGTTTTCCAATGATGAGCACTTTTTAAAGTTCTGCTATGTGGCGCGGTATTATCCCGTATTGACGCCGGGCAAGAGCAACTCGGTCGCCGCATACACTATTCTCAGAATGACTTGGTTGAGTACTCACCAGTCACAGAAAAGCATCTTACGGA
>chr14:22836862 INS 86
GAACTTCAGGGTCAGCTTGCCGTAGGTGGCATCGCCCTCGCCCTCGCCGGACACGCTGAACTTGTGGCCGTTTACGTCGCCGTCCAGCTCGACCAGGA
>chr14:22836862 INS 220
CGTTGGGCAGGTTCTTATCGAAGTTGGTCATCCGCTCGATGAAGCTCTGGGCGGAAGCGCCCTTGTCCACCACTTCCTCGAAGTTCCAGGGGGTGATGGTTTCCTCGCTCTTTCTGGTCATCCAGGCGAATCTGCTGTTTCCCCTGGCCAGAGGGCCCACGTAGTAGGGGATGCGGAAGGTCAGGATCTTCT,AGATTATCAAAAAGGATCTTCACCTAGATCCTTTTAAATTAAAAATGAAGTTTTAAATCAATCTAAAGTATATATGAGTAAACTTGGTCTGACAGTTACCAATGCTTAATCAGTGAGGCACCTATCTCAGCGATCTGTCTATTTCGTTCATCCATAGTTGCCTGACTCCCCGTCGTGTAGATAACTACGATACGGGAGGGCTTACCATCTGGCCCCAGTGCTGCAATGATACCGCGGCTTCCACGCT
>chr14:22836862 INS 328
AGGGGATGCGGAAGGTCAGGATCTTCTCGATCTTTTCCCGGTTGTCCTTCAGGAATGGGTAAAAATCTTCCTGCCGCCGCAGAATGGCGTGCAGCTCTCCAGGTGGATCTGGTGGGGGATGCTGCCGTTGTCGAAGGTCCGCTGCTTCCGCAGCAGGTCCTCTCTGTTCAGCTTCACGAGCAGTTCCTCGGTGCCGTCCATCTTTTCCAGGATGGGCTTGATGAACTTGTAGAACTCTTCCTGGCTGGCTCCGCCGTCAATGTAGCCGGCGTAGCCGTTCTTGCTCTGGTCGAAGAAAATCTCTTTGTACTTCTCAGGCAGCTGCTGC
>chr14:22836862 INS 591
AGCGGGGCGGGGCGGGGCGAGGGGCGGGGCGGGGCGAGGCGGAGAGGTGCGGCGGCAGCCAATCAGAGCGGCGCGCTCCGAAAGTTTCCTTTTATGGCGAGGCGGCGGCGGCGGCGGCCCTATAAAAAGCGAAGCGCGCGGCGGGCGGGAGTCGCTGCGCGCTGCCTTCGCCCCGTGCCCCGCTCCGCCGCCGCCTCGCGCCGCCCGCCCCGGCTCTGACTGACCGCGTTACTCCCACAGGTGAGCGGGCGGGACGGCCCTTCTCCTCCGGGCTGTAATTAGCTGAGCAAGAGGTAAGGGTTTAAGGGATGGTTGGTTGGTGGGGTATTAATGTTTAATTACCTGGAGCACCTGCCTGAAATCACTTTTTTTCAGGTTGGACCGGTGCCACCATGGACTATAAGGACCACGACGGAGACTACAAGGATCATGATATTGATTACAAAGACGATGACGATAAGATGGCCCCAAAGAAGAAGCGGAAGGTCGGTATCCACGGAGTCCCAGCAGCCGACAAGAAGTACAGCATCGGCCTGGACATCGGCACCAACTCTGTGGGCTGGGCCGTGATCACCGACGAGTACAAGGTGC
